# Supplementary material for: Short-term metabolic adjustments in Plasmodium falciparum counter hypoxanthine deprivation at the expense of long-term viability
Source: Malar J. 2019 Mar 19;18:86. doi: 10.1186/s12936-019-2720-3 (PMC6423861; doi:10.1186/s12936-019-2720-3)
Supplement: Supplementary file 2 — Additional file 2. Significantly altered erythrocyte reactions in response to parasite infection and hypoxanthine concentration. [file 12936_2019_2720_MOESM2_ESM.xlsx]

## Sheet: hxan-R
Erythrocyte metabolic reactions altered in response to parasite infection under hypoxanthine-rich conditions			time	infection	interaction
reaction name	reaction abbreviation	pathway	p-value	p-value	p-value
N-Acetylneuraminate exchange	EX_acnam(e)		0	0	0
H2O exchange	EX_h2o(e)		0		0
Sodium exchange	EX_na1(e)		0
Putrescine exchange	EX_ptrc(e)		0	0	0
N-acetylneuraminate proton symport	ACNAMt2	Transport, Extracellular	0	0	0
N-Acetylneuraminate lyase (reversible)	ACNMLr	Aminosugar Metabolism	0	0	0
H2O transport via diffusion	H2Ot	Transport, Extracellular	0		0
puterscine transport (faciliated)	PTRCt	Transport, Extracellular	0	0	0
UDPglucose--hexose-1-phosphate uridylyltransferase	UGLT	Galactose metabolism	0	0	0
Phosphate exchange	EX_pi(e)		6.33928e-43	1	1
Inorganic phosphate exchange, diffusion	PIt	Transport, Extracellular	6.33928e-43	1	1
K+-Cl- cotransport	KCCt	Transport, Extracellular	6.95734e-18	0.135178	0.0621348
HCO3 equilibration reaction	HCO3E	Miscellaneous	8.49607e-17	0.366385	0.489134
Bicarbonate exchange	EX_hco3(e)		8.49607e-17	0.366385	0.489134
bicarbonate transport (Cl-/HCO3- exchange)	HCO3_CLt	Transport, Extracellular	9.76679e-17	0.320708	0.611581
CO2 exchange	EX_co2(e)		9.7428e-13	0.0274507	0.0117235
CO2 transporter via diffusion	CO2t	Transport, Extracellular	9.7428e-13	0.0274507	0.0117235
H+ exchange	EX_h(e)		9.60955e-10	0.441977	0.395636
phospholipase A2 (C18:1,C18:1)	PLA2_2_18_1_18_1	Glycerophospholipid Metabolism	4.85873e-08	0.621685	0.621685
phospholipase A2 (C18:2,C16:0)	PLA2_2_18_2_16_0	Glycerophospholipid Metabolism	9.20393e-08	0.632086	0.632086
proton diffusion	Ht	Transport, Extracellular	9.43056e-08	0.060523	0.0150417
phospholipase A2 (C18:2,C18:1)	PLA2_2_18_2_18_1	Glycerophospholipid Metabolism	1.6477e-07	0.691865	0.510254
Na+/K+ exchanging ATPase	NaKt	Transport, Extracellular	1.08089e-06	0.112363	0.110435
phospholipase A2 (C18:1,C18:2)	PLA2_2_18_1_18_2	Glycerophospholipid Metabolism	2.42345e-06	0.586395	0.383353
K+ exchange	EX_k(e)		5.47293e-06	1.79753e-06	1.44216e-06
ethanolamine phosphotransferase (C18:1,C18:2)	CEPTE_18_1_18_2	Glycerophospholipid Metabolism	8.64625e-06	4.19279e-06	5.91675e-06
sink pe hs 18 1 18 2(c)	sink_pe_hs_18_1_18_2(c)		8.64625e-06	4.19279e-06	5.91675e-06
phosphatidylinositol phospholipase C (C18:2,C16:0)	PIPLC_18_2_16_0	Inositol Phosphate Metabolism	1.06283e-05	4.40949e-06	4.40949e-06
lysophospholipase (C18:w)	LPASE_18_2	Glycerophospholipid Metabolism	1.33572e-05	0.0559483	0.0559483
lysophospholipase (C18:1)	LPASE_18_1	Glycerophospholipid Metabolism	3.46145e-05	0.0646253	0.0850102
phospholipase A2 (C16:0,C18:2)	PLA2_2_16_0_18_2	Glycerophospholipid Metabolism	5.68917e-05	0.483692	0.407491
Glycerophosphodiester phosphodiesterase (Glycerophosphocholine)	GPDDA1	Glycerophospholipid Metabolism	5.77817e-05	0.0634226	0.130573
sink pchol hs 16 0 18 1(c)	sink_pchol_hs_16_0_18_1(c)		7.62663e-05	0.00644156	0.00181871
EX_pchol_hs_18_2_16_0(e)	EX_pchol_hs_18_2_16_0(e)		9.22277e-05	0.20992	0.0564363
Urea exchange	EX_urea(e)		9.45665e-05	0.00101478	0.00159227
arginase	ARGN	Urea cycle/amino group metabolism	9.45665e-05	0.00101478	0.00159227
L-arginine transport via diffusion	ARGt5r	Transport, Extracellular	9.45665e-05	0.00101478	0.00159227
Urea transport via facilitate diffusion	UREAt	Transport, Extracellular	9.45665e-05	0.00101478	0.00159227
EX_pchol_hs_18_1_18_1(e)	EX_pchol_hs_18_1_18_1(e)		0.000101885	0.208957	0.0598175
Ornithine Decarboxylase	ORNDC	Urea cycle/amino group metabolism	0.000103432	0.00596219	0.00163608
Alanine-Sodium symporter	ALAt4	Transport, Extracellular	0.000161835	0.100624	0.0253027
5-L-Glutamyl-L-alanine exchange	EX_gluala(e)		0.000197566	0.105576	0.0346633
gamma-glutamylcyclotransferase	GGLUCT	Glutathione Metabolism	0.000197566	0.105576	0.0346633
5-Oxoproline amidohydrolase (ATP-hydrolysing) (ir)	OPAHir	Glutathione Metabolism	0.000197566	0.105576	0.0346633
L-Arginine exchange	EX_arg-L(e)		0.000216892	0.00201033	0.00372113
L-Lactate exchange	EX_lac-L(e)		0.000439663	0.163121	0.0628939
L-lactate reversible transport via proton symport	L-LACt2r	Transport, Extracellular	0.000439663	0.163121	0.0628939
L-lactate dehydrogenase	LDH_L	Glycolysis/Gluconeogenesis	0.000439663	0.163121	0.0628939
glyceraldehyde-3-phosphate dehydrogenase	GAPD	Glycolysis/Gluconeogenesis	0.000536663	0.16823	0.0666536
phosphoglycerate kinase	PGK	Glycolysis/Gluconeogenesis	0.000536663	0.16823	0.0666536
phosphoglycerate mutase	PGM	Glycolysis/Gluconeogenesis	0.000536663	0.16823	0.0666536
enolase	ENO	Glycolysis/Gluconeogenesis	0.000536663	0.16823	0.0666536
pyruvate kinase	PYK	Glycolysis/Gluconeogenesis	0.000536663	0.16823	0.0666536
D-Glucose exchange	EX_glc(e)		0.000542667	0.043406	0.0322829
glucose transport (uniport)	GLCt1r	Transport, Extracellular	0.000542667	0.043406	0.0322829
PCHOL_HS_18_1_18_2t	PCHOL_HS_18_1_18_2t		0.000549483	0.0463888	0.233173
hexokinase (D-glucose:ATP)	HEX1	Glycolysis/Gluconeogenesis	0.000555772	0.0474092	0.0336868
fructose-bisphosphate aldolase	FBA	Glycolysis/Gluconeogenesis	0.000557769	0.164852	0.0630095
phosphofructokinase	PFK	Glycolysis/Gluconeogenesis	0.000557769	0.164852	0.0630095
triose-phosphate isomerase	TPI	Glycolysis/Gluconeogenesis	0.000557769	0.164852	0.0630095
glucose-6-phosphate isomerase	PGI	Glycolysis/Gluconeogenesis	0.000639411	0.148789	0.0501422
sink pe hs 18 2 16 0(c)	sink_pe_hs_18_2_16_0(c)		0.000651879	0.000309585	0.000326829
ethanolamine phosphotransferase (C18:2,C16:0)	CEPTE_18_2_16_0	Glycerophospholipid Metabolism	0.000651879	0.000309585	0.000326829
Bilirubin monoglucuronide exchange	EX_bilglcur(e)		0.000918798	0.000318934	6.12019e-05
coproporphyrinogen oxidase (O2 required)	CPPPGO	Heme Biosynthesis	0.000918798	0.000318934	6.12019e-05
5-Aminolevulinate transport in via proton symport	5AOPt2	Transport, Extracellular	0.000918798	0.000318934	6.12019e-05
porphobilinogen synthase	PPBNGS	Heme Biosynthesis	0.000918798	0.000318934	6.12019e-05
protoporphyrinogen oxidase (aerobic)	PPPGO	Heme Biosynthesis	0.000918798	0.000318934	6.12019e-05
uroporphyrinogen decarboxylase (uroporphyrinogen III)	UPPDC1	Heme Biosynthesis	0.000918798	0.000318934	6.12019e-05
5-Amino-4-oxopentanoate exchange	EX_5aop(e)		0.000918798	0.000318934	6.12019e-05
bilirubin monoglucuronide transport via bicarbonate countertransport	BILGLCURt	Transport, Extracellular	0.000918798	0.000318934	6.12019e-05
Nad(p)h biliverdin reductase	BILIRED	Heme Degradation	0.000918798	0.000318934	6.12019e-05
Ferrochelatase	FCLT	Heme Biosynthesis	0.000918798	0.000318934	6.12019e-05
hydroxymethylbilane synthase	HMBS	Heme Biosynthesis	0.000918798	0.000318934	6.12019e-05
Heme oxygenase 1	HOXG	Heme Degradation	0.000918798	0.000318934	6.12019e-05
uroporphyrinogen-III synthase	UPP3S	Heme Biosynthesis	0.000918798	0.000318934	6.12019e-05
Carbon monoxide exchange	EX_co(e)		0.000918798	0.000318934	6.12019e-05
bilirubin UDP-glucuronosyltransferase	BILIRBU	Heme Degradation	0.000918798	0.000318934	6.12019e-05
CO transporter via diffusion	COt	Transport, Extracellular	0.000918798	0.000318934	6.12019e-05
UDPglucose 6-dehydrogenase	UDPGD	Starch and Sucrose Metabolism	0.000918798	0.000318934	6.12019e-05
nucleoside-diphosphate kinase (ATP:UDP)	NDPK2	Nucleotides	0.000918798	0.000318934	6.12019e-05
lysophospholipase (C16:0)	LPASE_16_0	Glycerophospholipid Metabolism	0.00121509	0.13257	0.432495
sink pe hs 18 1 18 1(c)	sink_pe_hs_18_1_18_1(c)		0.00155063	0.000752976	0.000752976
ethanolamine phosphotransferase (C18:1,C18:1)	CEPTE_18_1_18_1	Glycerophospholipid Metabolism	0.00155063	0.000752976	0.000752976
PCHOL_HS_16_0_18_2t	PCHOL_HS_16_0_18_2t		0.00220274	0.0815315	0.213626
adenine phosphoribosyltransferase	ADPT	Salvage Pathway	0.00247891	0.0012443	0.0012443
PCHOL_HS_18_2_16_0t	PCHOL_HS_18_2_16_0t		0.0028253	0.349853	0.191379
PCHOL_HS_18_1_18_1t	PCHOL_HS_18_1_18_1t		0.00286113	0.348372	0.196289
sink pchol hs 16 0 18 2(c)	sink_pchol_hs_16_0_18_2(c)		0.00357097	0.0492349	0.0492349
5'-nucleotidase (UMP)	NTD2	Pyrimidine Catabolism	0.00361181	0.465353	0.671495
Uridine exchange	EX_uri(e)		0.00361181	0.465353	0.671495
uridine facilated transport in cytosol	URIt	Transport, Extracellular	0.00361181	0.465353	0.671495
phosphatidylinositol synthase (Homo sapiens, C16:0, C16:0)	CDIPTr_16_0_16_0	Glycerophospholipid Metabolism	0.00363918	0.0123076	0.033507
phosphatidate cytidylyltransferase (C16:0, C16:0)	CDS_16_0_16_0	Glycerophospholipid Metabolism	0.00363918	0.0123076	0.033507
choline phosphotransferase (C18:2, C18:1)	CEPTC_18_2_18_1	Glycerophospholipid Metabolism	0.00372935	0.00865205	0.00519034
phosphatidylinositol 4-phosphate phospholipase C (C16:0,C16:0)	PI4PLC_16_0_16_0	Inositol Phosphate Metabolism	0.00378751	0.0128937	0.0365635
phosphatidylinositol 4-kinase (C16:0,C16:0)	PIK4_16_0_16_0	Glycerophospholipid Metabolism	0.00378751	0.0128937	0.0365635
Diacylglycerol phosphate kinase (homo sapiens, C16:0, C16:0)	DAGK_hs_16_0_16_0	Glycerophospholipid Metabolism	0.00387531	0.0126261	0.0343677
choline phosphotransferase (C18:1, C18:2)	CEPTC_18_1_18_2	Glycerophospholipid Metabolism	0.00447454	0.010476	0.0064588
Adenosine monophosphate deaminase	AMPDA	Nucleotides	0.0055876	0.00884557	0.00164797
EX_lpchol_hs_18_1(e)	EX_lpchol_hs_18_1(e)		0.00567481	0.0229208	0.0687929
IMP dehydrogenase	IMPD	Nucleotides	0.00602678	0.0166569	0.00284694
galactose-1-phosphate uridylyltransferase	GALT	Galactose metabolism	0.00639991	0.0032046	0.00126314
D-Galactose exchange	EX_gal(e)		0.00643581	0.00322458	0.0012711
galactokinase	GALK	Galactose metabolism	0.00643581	0.00322458	0.0012711
galactose transport (uniport)	GALt1r	Transport, Extracellular	0.00643581	0.00322458	0.0012711
UDPglucose 4-epimerase	UDPG4E	Galactose metabolism	0.00643581	0.00322458	0.0012711
sink_orn	sink_orn		0.00666285	0.00157985	0.000457249
adenosine kinase	ADNK1	Nucleotides	0.0078745	0.0218801	0.015451
xylitol dehydrogenase (D-xyulose-forming)	XYLTD_Dr	Pentose and Glucuronate Interconversions	0.0080231	0.0044957	0.00449571
UDPglucuronate uridine-diphosphohydrolase	UDPGNP	Pentose and Glucuronate Interconversions	0.0080231	0.0044957	0.00449571
xylulokinase	XYLK	Pentose and Glucuronate Interconversions	0.0080231	0.0044957	0.00449571
xylulose reductase	XYLUR	Pentose and Glucuronate Interconversions	0.0080231	0.0044957	0.00449571
gulonate dehydrogenase	GULND	Pentose and Glucuronate Interconversions	0.0080231	0.0044957	0.00449571
dehydro-L-gulonate decarboxylase	DGULND	Pentose and Glucuronate Interconversions	0.0080231	0.0044957	0.00449571
L-gulonate 3-dehydrogenase	GULN3D	Pentose and Glucuronate Interconversions	0.0080231	0.0044957	0.00449571
D-sorbitol reductase	SBTR	Fructose and Mannose Metabolism	0.00842623	0.00619905	0.00717185
sink_sbt-D	sink_sbt-D		0.00848226	0.00583981	0.0064858
phospholipase A2 (C16:0,C18:1)	PLA2_2_16_0_18_1	Glycerophospholipid Metabolism	0.00968546	0.462266	0.391642
adenylate kinase	ADK1	Nucleotides	0.009989	0.0185238	0.0128037
sink pchol hs 18 1 18 2(c)	sink_pchol_hs_18_1_18_2(c)		0.0109028	0.0189198	0.0107336
Hypoxanthine exchange	EX_hxan(e)		0.0116362	0.0894465	0.0632523
Hypoxanthine transport	HYXNt	Transport, Extracellular	0.0116362	0.0894465	0.0632523
Chloride exchange	EX_cl(e)		0.0124232	0.00348725	0.130487
purine-nucleoside phosphorylase (Guanosine)	PUNP3	Purine Catabolism	0.0127438	0.0424454	0.00373983
sink_gua	sink_gua		0.0127438	0.0424454	0.00373983
5'-nucleotidase (GMP)	NTD9	Nucleotides	0.014934	0.044653	0.00470758
EX_pchol_hs_16_0_18_2(e)	EX_pchol_hs_16_0_18_2(e)		0.0153933	0.63934	0.223282
GMP synthase	GMPS2	Nucleotides	0.0157252	0.0453795	0.00496618
EX_dag_hs_16_0_16_0(e)	EX_dag_hs_16_0_16_0(e)		0.0159102	0.00621214	0.0015853
phosphoribosylpyrophosphate synthetase	PRPPS	Pentose Phosphate Pathway	0.0161401	0.0440186	0.0388086
oxidized glutathione irreversible active transport (rbc)	GTHOXti2	Transport, Extracellular	0.0167329	0.00194065	0.00203488
hypoxanthine phosphoribosyltransferase (Hypoxanthine)	HXPRT	Salvage Pathway	0.0168041	0.0422773	0.0374547
hexokinase (D-fructose:ATP)	HEX7	Fructose and Mannose Metabolism	0.0168542	0.06246	0.10475
EX_dag_hs_16_0_18_2(e)	EX_dag_hs_16_0_18_2(e)		0.0175696	0.00486416	0.00102527
EX_pchol_hs_18_1_18_2(e)	EX_pchol_hs_18_1_18_2(e)		0.0180182	0.70333	0.348947
D-Fructose exchange	EX_fru(e)		0.0184461	0.0723899	0.135034
D-fructose transport in via uniport	FRUt1r	Transport, Extracellular	0.0184461	0.0723899	0.135034
1-acylglycerol-3-phosphate O-acyltransferase 1 (C18:2,C18:1)	AGPAT1_18_2_18_1	Diacylglycerol Synthesis	0.01924	0.364527	0.438411
EX_dag_hs_16_0_18_1(e)	EX_dag_hs_16_0_18_1(e)		0.0195981	0.00524259	0.00108961
1-acylglycerol-3-phosphate O-acyltransferase 1 (C18:1,C18:2)	AGPAT1_18_1_18_2	Diacylglycerol Synthesis	0.0200988	0.354156	0.427475
sink pchol hs 16 0 16 0(c)	sink_pchol_hs_16_0_16_0(c)		0.0213927	0.00262494	0.00170283
sink_lpc	sink_lpc		0.0243748	0.612295	0.612295
LPCRBC	LPCRBC		0.0243748	0.612295	0.612295
guanine phosphoribosyltransferase	GUAPRT	Salvage Pathway	0.0282691	0.0189055	0.0189055
phosphatidylinositol 4-phosphate 5-kinase (C16:0,C16:0)	PI4P5K_16_0_16_0	Glycerophospholipid Metabolism	0.0283708	0.0102433	0.00991799
1-acylglycerol-3-phosphate O-acyltransferase 1 (C16:0, C18:2)	AGPAT1_16_0_18_2	Diacylglycerol Synthesis	0.0287439	0.221681	0.273995
1-acylglycerol-3-phosphate O-acyltransferase 1 (C16:0, C18:1)	AGPAT1_16_0_18_1	Diacylglycerol Synthesis	0.0295887	0.218146	0.270056
glycerol-3-phosphate acyltransferase (C16:0)	GPAM_hs_16_0	Diacylglycerol Synthesis	0.0296824	0.205904	0.296208
1-acylglycerol-3-phosphate O-acyltransferase 1 (C16:0, C16:0)	AGPAT1_16_0_16_0	Diacylglycerol Synthesis	0.0317244	0.183311	0.355942
inorganic diphosphatase	PPA	Oxidative Phosphorylation	0.0320812	0.0184408	0.0233766
purine-nucleoside phosphorylase (Adenosine)	PUNP1	Nucleotides	0.0369864	0.135697	0.180869
sink_g6p	sink_g6p		0.0396182	0.0638915	0.239747
Calcium exchange	EX_ca2(e)		0.0411436	0.0294511	0.0294511
6-phosphogluconolactonase	PGL	Pentose Phosphate Pathway	0.0434024	0.0251281	0.0523695
phosphogluconate dehydrogenase	GND	Pentose Phosphate Pathway	0.0434024	0.0251281	0.0523695
glucose 6-phosphate dehydrogenase	G6PDH2r	Pentose Phosphate Pathway	0.0434024	0.0251281	0.0523695
UMP kinase	UMPK	Nucleotides	0.0558923	0.181548	0.0206528
spermidine synthase	SPMS	Urea cycle/amino group metabolism	0.0566067	0.0669023	0.044716
methionine adenosyltransferase	METAT	Methionine Metabolism	0.057116	0.0675012	0.0451998
2-keto-4-methylthiobutyrate transaminase	2KMBTA	Methionine Salvage	0.057116	0.0675012	0.0451998
adenosylmethionine decarboxylase	ADMDC	Arginine and Proline Metabolism	0.057116	0.0675012	0.0451998
5'-methylthioadenosine phosphorylase	MTAP	Arginine and Proline Metabolism	0.057116	0.0675012	0.0451998
sink akg(c)	sink_akg(c)		0.057116	0.0675012	0.0451998
5-methylthioribose-1-phosphate isomerase	MTRI	Methionine Salvage	0.057116	0.0675012	0.0451998
sink for(c)	sink_for(c)		0.057116	0.0675012	0.0451998
Acireductone Dixoygenase 1 (homo sapiens)	ARD1_hs	Methionine Salvage	0.057116	0.0675012	0.0451998
acireductone synthase (homo sapiens)	ARS_hs	Methionine Salvage	0.057116	0.0675012	0.0451998
5-Methylthio-5-deoxy-D-ribulose 1-phosphate dehydratase	MDRPD	Methionine Salvage	0.057116	0.0675012	0.0451998
EX_lpchol_hs_18_2(e)	EX_lpchol_hs_18_2(e)		0.0575116	0.368879	0.183537
spermine transport via proton antiport	SPRMt2r	Transport, Extracellular	0.0576575	0.0681381	0.0457153
Spermine exchange	EX_sprm(e)		0.0576575	0.0681381	0.0457153
spermine synthase	SPRMS	Urea cycle/amino group metabolism	0.0576575	0.0681381	0.0457153
fatty-acid--CoA ligase (octadecenoate)	FACOAL181	Fatty acid activation	0.0586336	0.66255	0.445374
fatty-acid--CoA ligase (hexadecanoate)	FACOAL160	Fatty acid activation	0.0665164	0.585414	0.405028
sink pe hs 16 0 18 1(c)	sink_pe_hs_16_0_18_1(c)		0.0729259	0.0588025	0.0588025
ethanolamine phosphotransferase (C16:0,C18:1)	CEPTE_16_0_18_1	Glycerophospholipid Metabolism	0.0729259	0.0588025	0.0588025
fatty-acid--CoA ligase	FACOAL1821	Fatty acid activation	0.0786078	0.700734	0.519596
glycerol-3-phosphate acyltransferase (C18:1)	GPAM_hs_18_1	Diacylglycerol Synthesis	0.0797585	0.694717	0.516862
Dopamine exchange	EX_dopa(e)		0.0894901	0.20086	0.411923
Dopamine:amet O-methyltransferase	DOPAMT	Tyrosine metabolism	0.0894901	0.20086	0.411923
Dopamine uniport	DOPAtu	Transport, Extracellular	0.0894901	0.20086	0.411923
3-Methoxytyramine secretion via secretory vesicle (ATP driven)	3MOXTYRESSte	Transport, Extracellular	0.0894901	0.20086	0.411923
3-Methoxytyramine exchange	EX_3moxtyr(e)		0.0894901	0.20086	0.411923
EX_lpchol_hs_16_0(e)	EX_lpchol_hs_16_0(e)		0.0951987	0.0137863	0.00961806
orotidine-5'-phosphate decarboxylase	OMPDC	Pyrimidine Biosynthesis	0.0955265	0.0182819	0.00593557
orotate phosphoribosyltransferase	ORPT	Pyrimidine Biosynthesis	0.0955265	0.0182819	0.00593557
Orotate exchange	EX_orot(e)		0.0955265	0.0182819	0.00593557
oroatp	OROATP	Transport, Extracellular	0.0955265	0.0182819	0.00593557
sink pe hs 18 2 18 1(c)	sink_pe_hs_18_2_18_1(c)		0.101692	0.0886139	0.0886139
ethanolamine phosphotransferase (C18:2,C18:1)	CEPTE_18_2_18_1	Glycerophospholipid Metabolism	0.101692	0.0886139	0.0886139
o2 transport (diffusion)	O2t	Transport, Extracellular	0.121313	0.156442	0.126319
O2 exchange	EX_o2(e)		0.121313	0.156442	0.126319
L-Alanine exchange	EX_ala-L(e)		0.121617	0.900836	0.313896
ribose-5-phosphate isomerase	RPI	Pentose Phosphate Pathway	0.15198	0.0370787	0.00850524
choline phosphotransferase (C16:0, C18:1)	CEPTC_16_0_18_1	Glycerophospholipid Metabolism	0.159261	0.155301	0.155301
DAG_HS_16_0_16_0t	DAG_HS_16_0_16_0t		0.165893	0.116023	0.0781557
choline phosphotransferase (C16:0, C18:2)	CEPTC_16_0_18_2	Glycerophospholipid Metabolism	0.172062	0.171433	0.171433
sink_ala-L	sink_ala-L		0.175858	0.580396	0.848457
EX_glu-L(e)	EX_glu-L(e)		0.182245	0.0374929	0.0190421
Choline exchange	EX_chol(e)		0.191002	0.0926076	0.440207
choline, sodium cotransport	CHOLt4	Transport, Extracellular	0.191002	0.0926076	0.440207
ethanolamine phosphotransferase (C16:0,C16:0)	CEPTE_16_0_16_0	Glycerophospholipid Metabolism	0.194435	0.517617	0.517617
sink pe hs 16 0 16 0(c)	sink_pe_hs_16_0_16_0(c)		0.194435	0.517617	0.517617
L-Normetanephrine exchange	EX_normete-L(e)		0.20856	0.29782	0.625605
S-Adenosyl-L-methionine:catechol O-methyltransferase	SALMCOM	Tyrosine metabolism	0.20856	0.29782	0.625605
Norepinephrine exchange	EX_nrpphr(e)		0.20856	0.29782	0.625605
L-Normetanephrine seceretion via secretory vesicle (ATP driven)	NORMETEVESSte	Transport, Extracellular	0.20856	0.29782	0.625605
Norepinephrine uniport	NRPPHRtu	Transport, Extracellular	0.20856	0.29782	0.625605
DAG_HS_16_0_18_2t	DAG_HS_16_0_18_2t		0.21018	0.136611	0.0820091
Adenosine exchange	EX_adn(e)		0.216193	0.210469	0.22807
adenosine facilated transport in cytosol	ADNt	Transport, Extracellular	0.216193	0.210469	0.22807
sink pchol hs 18 2 18 1(c)	sink_pchol_hs_18_2_18_1(c)		0.21805	0.0212925	0.0110651
DAG_HS_16_0_18_1t	DAG_HS_16_0_18_1t		0.222918	0.143506	0.0859436
demand NADH	DM_nadh	&apos;	0.224266	0.475452	0.131694
thm_deg	thm_deg		0.226508	0.00795615	0.103006
Thiamin exchange	EX_thm(e)		0.227851	0.00400737	0.0726648
ethanolamine phosphotransferase (C16:0,C18:2)	CEPTE_16_0_18_2	Glycerophospholipid Metabolism	0.229863	0.504303	0.504303
sink pe hs 16 0 18 2(c)	sink_pe_hs_16_0_18_2(c)		0.229863	0.504303	0.504303
sink_ptd1ino	sink_ptd1ino		0.229871	0.197743	0.0373717
PIRBC	PIRBC		0.229871	0.197743	0.0373717
glycerol-3-phosphate acyltransferase (C18:2)	GPAM_hs_18_2	Diacylglycerol Synthesis	0.236524	0.590067	0.710945
D-Glucosamine exchange	EX_gam(e)		0.244107	0.487341	0.613032
glucosamine transport (uniport)	GAMt1r	Transport, Extracellular	0.244107	0.487341	0.613032
hexokinase (D-glucosamine:ATP)	HEX10	Aminosugar Metabolism	0.244107	0.487341	0.613032
D-sorbitol dehydrogenase (D-fructose producing)	SBTD_D2	Fructose and Mannose Metabolism	0.254297	0.154886	0.0619697
1-acylglycerol-3-phosphate O-acyltransferase 1 (C18:1,C18:1)	AGPAT1_18_1_18_1	Diacylglycerol Synthesis	0.254554	0.599141	0.634609
glucosamine-6-phosphate deaminase	G6PDA	Aminosugar Metabolism	0.259407	0.461243	0.630266
myo-inositol 1-phosphatase	MI1PP	Inositol Phosphate Metabolism	0.260267	0.510764	0.510764
myo-Inositol-1-phosphate synthase	MI1PS	Inositol Phosphate Metabolism	0.260267	0.510764	0.510764
sink_gam6p	sink_gam6p		0.263652	0.454327	0.634672
phosphatidylinositol 4-phosphate phospholipase C (C18:2,C16:0)	PI4PLC_18_2_16_0	Inositol Phosphate Metabolism	0.272572	0.54242	0.708484
phosphatidylinositol 4-kinase (C18:2,C16:0)	PIK4_18_2_16_0	Glycerophospholipid Metabolism	0.272572	0.54242	0.708484
inositol-1,4,5-trisphosphate 3-kinase	MI145PK	Inositol Phosphate Metabolism	0.276847	0.360544	0.497946
Diacylglycerol phosphate kinase (homo sapiens, C18:2,C16:0)	DAGK_hs_18_2_16_0	Glycerophospholipid Metabolism	0.280455	0.553729	0.74125
phosphatidylinositol synthase (Homo sapiens, C18:2,C16:0)	CDIPTr_18_2_16_0	Glycerophospholipid Metabolism	0.280909	0.531175	0.72552
phosphatidate cytidylyltransferase (C18:2,C16:0)	CDS_18_2_16_0	Glycerophospholipid Metabolism	0.280909	0.531175	0.72552
phosphopentomutase	PPM	Pentose Phosphate Pathway	0.282404	0.0545321	0.00690159
ribosylnicotinamide kinase	RNMK	NAD Metabolism	0.286067	0.456528	0.328695
sink_gly	sink_gly		0.28698	0.0210521	0.0213066
sink_pmtcoa	sink_pmtcoa		0.290738	0.42797	0.429729
DM_GSH	DM_GSH		0.300862	0.441023	0.621178
ribulose 5-phosphate 3-epimerase	RPE	Pentose Phosphate Pathway	0.314117	0.0786075	0.00735568
transaldolase	TALA	Pentose Phosphate Pathway	0.314117	0.0786075	0.00735568
transketolase	TKT1	Pentose Phosphate Pathway	0.314117	0.0786075	0.00735568
transketolase	TKT2	Pentose Phosphate Pathway	0.314117	0.0786075	0.00735568
fumarase	FUM	Citric Acid Cycle	0.315456	0.424587	0.405095
Fumarate transport via diffusion (reversible)	FUMtr	Transport, Extracellular	0.315456	0.424587	0.405095
Fumarate exchange	EX_fum(e)		0.315456	0.424587	0.405095
malic enzyme (NADP)	ME2	Pyruvate Metabolism	0.315456	0.424587	0.405095
purine-nucleoside phosphorylase	PNP	NAD Metabolism	0.317164	0.800054	0.420707
glutathione peridoxase	GTHP	Glutathione Metabolism	0.323667	0.336733	0.354873
L-glutamine reversible transport via sodium symport	GLNt4	Transport, Extracellular	0.324234	0.226215	0.121423
Hydrogen peroxide exchange	EX_h2o2(e)		0.340776	0.354996	0.378824
hydrogen peroxide transport via diffusion	H2O2t	Transport, Extracellular	0.340776	0.354996	0.378824
N-acetyl-D-mannosamine kinase	AMANK	Aminosugar Metabolism	0.341058	0.431331	0.432963
Adenine exchange	EX_ade(e)		0.349244	0.122206	0.0248705
adenine reversible transport, cytosol	ADEt	Transport, Extracellular	0.349244	0.122206	0.0248705
phosphatidylinositol 4-phosphate 5-kinase (C18:2,C16:0)	PI4P5K_18_2_16_0	Glycerophospholipid Metabolism	0.350383	0.426314	0.407499
Acetaldehyde exchange	EX_acald(e)		0.355304	0.42144	0.422311
acetaldehyde reversible transport	ACALDt	Transport, Extracellular	0.355304	0.42144	0.422311
aldehyde dehydrogenase (acetaldehyde, NAD)	ALDD2x	Glycolysis/Gluconeogenesis	0.355304	0.42144	0.422311
Oxidized glutathione exchange	EX_gthox(e)		0.355578	0.421634	0.422116
phosphatidylinositol 4-phosphate 5-kinase (C18:1,C18:2)	PI4P5K_18_1_18_2	Glycerophospholipid Metabolism	0.355856	0.422147	0.422148
phosphatidylinositol 4-phosphate 5-kinase (C18:1,C18:1)	PI4P5K_18_1_18_1	Glycerophospholipid Metabolism	0.355916	0.421881	0.421869
L-methionine transport via diffusion (extracellular to cytosol)	METtec	Transport, Extracellular	0.355918	0.421875	0.421875
inositol-1,4,5-trisphosphate 5-phosphatase	MI145PP	Inositol Phosphate Metabolism	0.355918	0.421875	0.421875
NICRNS	NICRNS	NAD Metabolism	0.355918	0.421875	0.421875
Nicotinate exchange	EX_nac(e)		0.355918	0.421875	0.421875
Nicotinic acid uptake	NACt	Transport, Extracellular	0.355918	0.421875	0.421875
NAD synthase (glutamine-hydrolysing)	NADS2	NAD Metabolism	0.355918	0.421875	0.421875
nicotinate-nucleotide adenylyltransferase	NNATr	NAD Metabolism	0.355918	0.421875	0.421875
nucleotide phosphatase	NP1	NAD Metabolism	0.355918	0.421875	0.421875
sink adprbp(c)	sink_adprbp(c)		0.355918	0.421875	0.421875
NADP nucleosidase	NADPN	NAD Metabolism	0.355918	0.421875	0.421875
NAD kinase	NADK	NAD Metabolism	0.355918	0.421875	0.421875
phosphatidylinositol 4,5-bisphosphate phospholipase C (C16:0, C16:0)	PI45PLC_16_0_16_0	Inositol Phosphate Metabolism	0.355918	0.421875	0.421875
phosphatidylinositol-4,5-bisphosphate 5-phosphatase (C16:0, C16:0)	PI45P5P_16_0_16_0	Inositol Phosphate Metabolism	0.355918	0.421875	0.421875
phosphatidylinositol 4,5-bisphosphate phospholipase C (C18:1, C18:1)	PI45PLC_18_1_18_1	Inositol Phosphate Metabolism	0.355918	0.421875	0.421875
N-Acetylneuraminate 9-phosphate pyruvate-lyase (pyruvate-phosphorylating)	ACNAM9PL	Aminosugar Metabolism	0.355918	0.421875	0.421875
Adrenaline (epinephrine) transport, uniport	ADRNLtu	Transport, Extracellular	0.355918	0.421875	0.421875
hydroxyacylglutathione hydrolase	GLYOX	Pyruvate Metabolism	0.355918	0.421875	0.421875
lactoylglutathione lyase	LGTHL	Pyruvate Metabolism	0.355918	0.421875	0.421875
5'-nucleotidase (IMP)	NTD11	Purine Catabolism	0.355918	0.421875	0.421875
phosphatidylinositol-4-phosphate 4-phosphatase (C16:0,C16:0)	PI4PP_16_0_16_0	Inositol Phosphate Metabolism	0.355918	0.421875	0.421875
S-Adenosyl-L-methionine:catechol O-methyltransferase	SALMCOM2	Tyrosine metabolism	0.355918	0.421875	0.421875
EX_pa_hs_18_1_18_1(e)	EX_pa_hs_18_1_18_1(e)		0.355918	0.421875	0.421875
EX_pa_hs_18_1_18_2(e)	EX_pa_hs_18_1_18_2(e)		0.355918	0.421875	0.421875
EX_pa_hs_18_2_18_1(e)	EX_pa_hs_18_2_18_1(e)		0.355918	0.421875	0.421875
cAMP transport (ATP-dependent)	CAMPt	Transport, Extracellular	0.355918	0.421875	0.421875
GMP reductase	GMPR	Nucleotides	0.355918	0.421875	0.421875
metanephrine secretion via secretory vesicle (ATP driven)	MEPIVESSte	Transport, Extracellular	0.355918	0.421875	0.421875
Pyridoxine 5-phosphate phosphatase	PDXPP	Vitamin B6 Metabolism	0.355918	0.421875	0.421875
phosphatidylinositol-4,5-bisphosphate 5-phosphatase (C18:1, C18:1)	PI45P5P_18_1_18_1	Inositol Phosphate Metabolism	0.355918	0.421875	0.421875
phosphatidylinositol-4-phosphate 4-phosphatase (C18:1,C18:1)	PI4PP_18_1_18_1	Inositol Phosphate Metabolism	0.355918	0.421875	0.421875
sink_mthgxl	sink_mthgxl		0.355918	0.421875	0.421875
sink_pa	sink_pa		0.355918	0.421875	0.421875
Metanephrine exchange	EX_mepi(e)		0.355918	0.421875	0.421875
D-lactate transport via proton symport	D-LACt2	Transport, Extracellular	0.355918	0.421875	0.421875
phosphatidylinositol-4-phosphate 4-phosphatase (C18:2,C18:1)	PI4PP_18_2_18_1	Inositol Phosphate Metabolism	0.355918	0.421875	0.421875
EX_pa_hs_18_2_16_0(e)	EX_pa_hs_18_2_16_0(e)		0.355918	0.421875	0.421875
PARBC	PARBC		0.355918	0.421875	0.421875
Adrenaline exchange	EX_adrnl(e)		0.355918	0.421875	0.421875
phosphatidylinositol 4,5-bisphosphate phospholipase C (C18:2, C18:1)	PI45PLC_18_2_18_1	Inositol Phosphate Metabolism	0.355918	0.421875	0.421875
sink_f6p	sink_f6p		0.355918	0.421875	0.421875
Ethanolamine kinase	ETHAK	Glycerophospholipid Metabolism	0.355918	0.421875	0.421875
phosphoethanolamine cytidyltransferase	PETHCT	Glycerophospholipid Metabolism	0.355918	0.421875	0.421875
ethanolamine transport via diffusion (extracellular)	ETHAt	Transport, Extracellular	0.355918	0.421875	0.421875
Ethanolamine exchange	EX_etha(e)		0.355918	0.421875	0.421875
methylglyoxal synthase	MGSA	Pyruvate Metabolism	0.355918	0.421875	0.421875
Nicotinamide exchange	EX_ncam(e)		0.355918	0.421875	0.421875
Nicotinamide acid uptake	NCAMt	Transport, Extracellular	0.355918	0.421875	0.421875
sink_amet	sink_amet		0.355918	0.421875	0.421875
Diphosphoglyceromutase	DPGM	Glycolysis/Gluconeogenesis	0.35671	0.422592	0.421314
Fe2+ exchange	EX_fe2(e)		0.358436	0.589663	0.590626
iron (II) transport	FE2t1	Transport, Extracellular	0.359459	0.609936	0.611013
phosphatidylinositol 4,5-bisphosphate phospholipase C (C18:2, C16:0)	PI45PLC_18_2_16_0	Inositol Phosphate Metabolism	0.359972	0.424736	0.419039
sink mi145p(c)	sink_mi145p(c)		0.364489	0.53014	0.336112
catalase	CAT	ROS Detoxification	0.364517	0.422505	0.385874
L-Glutamine exchange	EX_gln-L(e)		0.364747	0.262711	0.229299
Spermidine exchange	EX_spmd(e)		0.370743	0.402168	0.442891
spermidine transport (faciliated)	SPMDt	Transport, Extracellular	0.370743	0.402168	0.442891
Diacylglycerol phosphate kinase (homo sapiens, C18:2,C18:1)	DAGK_hs_18_2_18_1	Glycerophospholipid Metabolism	0.370996	0.498548	0.675366
phosphatidylinositol 4-kinase (C18:2,C18 1)	PIK4_18_2_18_1	Glycerophospholipid Metabolism	0.386532	0.511279	0.665491
phosphatidylinositol 4-phosphate phospholipase C (C18:2,C18:1)	PI4PLC_18_2_18_1	Inositol Phosphate Metabolism	0.386532	0.511279	0.665491
phosphatidylinositol-4,5-bisphosphate 5-phosphatase (C18:2, C16:0)	PI45P5P_18_2_16_0	Inositol Phosphate Metabolism	0.390782	0.379166	0.471247
Ammonia exchange	EX_nh4(e)		0.39103	0.229205	0.338056
ammonia transport via proton antiport	NH4t3r	Transport, Extracellular	0.39103	0.229205	0.338056
phosphatidylinositol 4-phosphate phospholipase C (C18:1,C18:1)	PI4PLC_18_1_18_1	Inositol Phosphate Metabolism	0.396867	0.482894	0.763338
phosphatidylinositol 4-kinase (C18:1,C18:1)	PIK4_18_1_18_1	Glycerophospholipid Metabolism	0.396867	0.482894	0.763338
Diacylglycerol phosphate kinase (homo sapiens, C18:1,C18:1)	DAGK_hs_18_1_18_1	Glycerophospholipid Metabolism	0.402281	0.491654	0.830105
nicotinamide-nucleotide adenylyltransferase	NMNATr	NAD Metabolism	0.4038	0.689693	0.519324
phosphatidylinositol 4-phosphate 5-kinase (C16:0,C18:2)	PI4P5K_16_0_18_2	Glycerophospholipid Metabolism	0.406142	0.505161	0.495882
sink_cdpdag	sink_cdpdag		0.408382	0.327549	0.597019
CDPDAGRBC	CDPDAGRBC		0.408382	0.327549	0.597019
Choline kinase	CHOLK	Glycerophospholipid Metabolism	0.420101	0.221982	0.378875
choline phosphate cytididyltransferase	CHLPCTD	Glycerophospholipid Metabolism	0.420101	0.221982	0.378875
phosphatidate cytidylyltransferase (C18:2,C18:1)	CDS_18_2_18_1	Glycerophospholipid Metabolism	0.423103	0.490872	0.647506
phosphatidylinositol synthase (Homo sapiens, C18:2,C18:1)	CDIPTr_18_2_18_1	Glycerophospholipid Metabolism	0.423103	0.490872	0.647506
phosphatidylinositol synthase (Homo sapiens, C18:1,C18:1)	CDIPTr_18_1_18_1	Glycerophospholipid Metabolism	0.425529	0.451375	0.827949
phosphatidate cytidylyltransferase (C18:1,C18:1)	CDS_18_1_18_1	Glycerophospholipid Metabolism	0.425529	0.451375	0.827949
glutathione oxidoreductase	GTHO	Glutamate metabolism	0.432494	0.243601	0.441464
adenosylhomocysteinase	AHC	Methionine Metabolism	0.43328	0.705027	0.681368
L-homocysteine exchange	EX_hcyst-L(e)		0.43328	0.705027	0.681368
Homocysteine transport (extracellular)	HCYSte	Transport, Extracellular	0.43328	0.705027	0.681368
phospholipase A2 (C16:0,C16:0)	PLA2_2_16_0_16_0	Glycerophospholipid Metabolism	0.436969	0.056767	0.0354093
FMN adenylyltransferase	FMNAT	Riboflavin Metabolism	0.440478	0.333305	0.688172
FAD diphosphatase	FADDP	Riboflavin Metabolism	0.440478	0.333305	0.688172
sink_hdca	sink_hdca		0.448448	0.73659	0.631106
phosphatidylinositol-4,5-bisphosphate 5-phosphatase (C18:2, C18:1)	PI45P5P_18_2_18_1	Inositol Phosphate Metabolism	0.45743	0.334817	0.544644
Ca ATPase	CAATPS	Transport, Extracellular	0.461234	0.569471	0.569471
calcium (Ca+2) transport via diffusion (extracellular to periplasm)	CA2t	Transport, Extracellular	0.461234	0.569471	0.569471
sink_odecoa	sink_odecoa		0.463293	0.397661	0.440306
LPCHOL_HS_18_2t	LPCHOL_HS_18_2t		0.470672	0.796046	0.16708
5'-nucleotidase	NT5C	NAD Metabolism	0.471405	0.707397	0.70718
LPCHOL_HS_18_1t	LPCHOL_HS_18_1t		0.517506	0.707329	0.190079
sink_ocdcea	sink_ocdcea		0.523676	0.669314	0.577572
5'-nucleotidase (AMP)	NTD7	Nucleotides	0.536522	0.308563	0.921437
adenylate cyclase	ADNCYC	Nucleotides	0.537036	0.41168	0.473456
3',5'-cyclic-nucleotide phosphodiesterase	PDE1	Nucleotides	0.537036	0.41168	0.473456
phosphatidylinositol-4,5-bisphosphate 5-phosphatase (C16:0, C18:1)	PI45P5P_16_0_18_1	Inositol Phosphate Metabolism	0.543951	0.364348	0.305818
phosphatidylinositol 4,5-bisphosphate phospholipase C (C16:0, C18:1)	PI45PLC_16_0_18_1	Inositol Phosphate Metabolism	0.543951	0.364348	0.305818
Pyridoxal exchange	EX_pydx(e)		0.550904	0.231014	0.715545
pyridoxal transport via diffusion	PYDXtr	Transport, Extracellular	0.550904	0.231014	0.715545
GLU-Lt	GLU-Lt		0.563587	0.62523	0.517737
5'-nucleotidase (dTMP)	NTD5_a	NAD Metabolism	0.565032	0.205437	0.951288
1-acylglycerol-3-phosphate O-acyltransferase 1 (C18:2,C16:0)	AGPAT1_18_2_16_0	Diacylglycerol Synthesis	0.565852	0.426208	0.818378
Diacylglycerol phosphate kinase (homo sapiens, C16:0, C18:1)	DAGK_hs_16_0_18_1	Glycerophospholipid Metabolism	0.5713	0.404172	0.938575
phosphatidylinositol 4,5-bisphosphate phospholipase C (C16:0, C18:2)	PI45PLC_16_0_18_2	Inositol Phosphate Metabolism	0.57296	0.774338	0.179001
phosphatidylinositol-4,5-bisphosphate 5-phosphatase (C16:0, C18:2)	PI45P5P_16_0_18_2	Inositol Phosphate Metabolism	0.57296	0.774338	0.179001
Glycerol exchange	EX_glyc(e)		0.575174	0.583292	0.550697
glycerol transport via channel	GLYCt	Transport, Extracellular	0.575174	0.583292	0.550697
glycerol kinase	GLYK	Glycerophospholipid Metabolism	0.575174	0.583292	0.550697
sink_coa	sink_coa		0.578682	0.2495	0.763592
EX_pnto-R(e)	EX_pnto-R(e)		0.578682	0.2495	0.763592
PNTO-Rt	PNTO-Rt		0.578682	0.2495	0.763592
PNTK	PNTK		0.578682	0.2495	0.763592
phosphatidylinositol 4-kinase (C16:0,C18:1)	PIK4_16_0_18_1	Glycerophospholipid Metabolism	0.586542	0.418075	0.903553
phosphatidylinositol 4-phosphate phospholipase C (C16:0,C18:1)	PI4PLC_16_0_18_1	Inositol Phosphate Metabolism	0.586542	0.418075	0.903553
EX_dag_hs_18_2_18_1(e)	EX_dag_hs_18_2_18_1(e)		0.590831	0.272189	0.0957394
Diacylglycerol phosphate kinase (homo sapiens, C18:1,C18:2)	DAGK_hs_18_1_18_2	Glycerophospholipid Metabolism	0.609192	0.405882	0.923787
purine-nucleoside phosphorylase (Inosine)	PUNP5	Purine Catabolism	0.619659	0.470485	0.00227985
phosphatidate cytidylyltransferase (C16:0, C18:1)	CDS_16_0_18_1	Glycerophospholipid Metabolism	0.621158	0.381513	0.945655
phosphatidylinositol synthase (Homo sapiens, C16:0, C18:1)	CDIPTr_16_0_18_1	Glycerophospholipid Metabolism	0.621158	0.381513	0.945655
sink pchol hs 18 1 18 1(c)	sink_pchol_hs_18_1_18_1(c)		0.629225	0.321469	0.44265
Pyridoxamine exchange	EX_pydam(e)		0.630175	0.244956	0.394183
pyridoxamine 5'-phosphate oxidase	PYAM5PO	Vitamin B6 Metabolism	0.630175	0.244956	0.394183
pyridoxamine kinase	PYDAMK	Vitamin B6 Metabolism	0.630175	0.244956	0.394183
pyridoxamine transport via diffusion	PYDAMtr	Transport, Extracellular	0.630175	0.244956	0.394183
EX_pchol_hs_16_0_16_0(e)	EX_pchol_hs_16_0_16_0(e)		0.631357	0.945813	0.193068
choline phosphotransferase (C18:1, C18:1)	CEPTC_18_1_18_1	Glycerophospholipid Metabolism	0.642373	0.290742	0.447844
gamma-glutamylcysteine synthetase	GLUCYS	Glutathione Metabolism	0.645879	0.631487	0.0796897
glutathione synthetase	GTHS	Glutathione Metabolism	0.645879	0.631487	0.0796897
sink_gthrd	sink_gthrd		0.645879	0.631487	0.0796897
phosphatidylinositol 4-phosphate phospholipase C (C18:1,C18:2)	PI4PLC_18_1_18_2	Inositol Phosphate Metabolism	0.651374	0.428361	0.849047
phosphatidylinositol 4-kinase (C18:1,C18:2)	PIK4_18_1_18_2	Glycerophospholipid Metabolism	0.651374	0.428361	0.849047
sink_lnlc	sink_lnlc		0.65395	0.612669	0.496635
EX_pchol_hs_16_0_18_1(e)	EX_pchol_hs_16_0_18_1(e)		0.658533	0.944085	0.193566
Thiamin monophosphate exchange	EX_thmmp(e)		0.66793	0.392772	0.710098
thiamin pyrophosphatase	TDP	Thiamine Metabolism	0.66793	0.392772	0.710098
Thiamine monophosphate transport (passive - red blood cell)	THMMPtrbc	Transport, Extracellular	0.66793	0.392772	0.710098
Thiamine transprot (passive - red blood cell)	THMtrbc	Transport, Extracellular	0.66793	0.392772	0.710098
thiamine diphosphokinase	TMDPK	Thiamine Metabolism	0.66793	0.392772	0.710098
phosphatidylinositol 4-phosphate 5-kinase (C18:2,C18:1)	PI4P5K_18_2_18_1	Glycerophospholipid Metabolism	0.668036	0.289657	0.312639
Adenosine deaminase	ADA	Purine Catabolism	0.66904	0.709442	0.0877578
UTP-glucose-1-phosphate uridylyltransferase	GALU	Galactose metabolism	0.67172	0.0692391	0.796333
phosphoglucomutase	PGMT	Glycolysis/Gluconeogenesis	0.671954	0.0694282	0.798224
phosphatidylinositol-4-phosphate 4-phosphatase (C18:1,C18:2)	PI4PP_18_1_18_2	Inositol Phosphate Metabolism	0.690311	0.584787	0.314269
4-Pyridoxal secretion	4PYRDX	Transport, Extracellular	0.693777	0.621757	0.516346
pyridoxal dehydrogenase	PYDXDH	Vitamin B6 Metabolism	0.693777	0.621757	0.516346
4-Pyridoxate exchange	EX_4pyrdx(e)		0.693777	0.621757	0.516346
sink_dag	sink_dag		0.694696	0.507319	0.22675
DAGRBC	DAGRBC		0.694696	0.507319	0.22675
phosphatidylinositol 4-phosphate 5-kinase (C16:0,C18:1)	PI4P5K_16_0_18_1	Glycerophospholipid Metabolism	0.698856	0.201983	0.492781
EX_dag_hs_18_1_18_2(e)	EX_dag_hs_18_1_18_2(e)		0.709155	0.288996	0.0698221
EX_dag_hs_18_2_16_0(e)	EX_dag_hs_18_2_16_0(e)		0.713181	0.289668	0.0692628
EX_dag_hs_18_1_18_1(e)	EX_dag_hs_18_1_18_1(e)		0.713181	0.289668	0.0692628
phosphatidate cytidylyltransferase (C18:1,C18:2)	CDS_18_1_18_2	Glycerophospholipid Metabolism	0.719072	0.376117	0.948848
phosphatidylinositol synthase (Homo sapiens, C18:1,C18:2)	CDIPTr_18_1_18_2	Glycerophospholipid Metabolism	0.719072	0.376117	0.948848
EX_inost(e)	EX_inost(e)		0.719617	0.299348	0.888812
INOSTt	INOSTt		0.719617	0.299348	0.888812
phosphatidylinositol-4-phosphate 4-phosphatase (C16:0,C18:2)	PI4PP_16_0_18_2	Inositol Phosphate Metabolism	0.720148	0.593151	0.310677
glutamine synthetase	GLNS	Glutamate metabolism	0.728585	0.161641	0.0771672
EX_pa_hs_16_0_18_2(e)	EX_pa_hs_16_0_18_2(e)		0.762758	0.31401	0.0773301
Inosine exchange	EX_ins(e)		0.772653	0.665243	0.0628569
Inosine transport (diffusion)	INSt	Transport, Extracellular	0.772653	0.665243	0.0628569
PA_HS_18_1_18_1t	PA_HS_18_1_18_1t		0.783096	0.817602	0.0960376
PA_HS_18_1_18_2t	PA_HS_18_1_18_2t		0.783096	0.817602	0.0960376
PA_HS_18_2_16_0t	PA_HS_18_2_16_0t		0.783096	0.817602	0.0960376
PA_HS_18_2_18_1t	PA_HS_18_2_18_1t		0.783096	0.817602	0.0960376
EX_pa_hs_16_0_16_0(e)	EX_pa_hs_16_0_16_0(e)		0.793115	0.328939	0.0826415
Diacylglycerol phosphate kinase (homo sapiens, C16:0, C18:2)	DAGK_hs_16_0_18_2	Glycerophospholipid Metabolism	0.807229	0.318348	0.983449
LPCHOL_HS_16_0t	LPCHOL_HS_16_0t		0.810984	0.731705	0.284348
cytidylate kinase (CMP)	CYTK1	Nucleotides	0.81228	0.191542	0.945275
nucleoside-diphosphate kinase (ATP:CDP)	NDPK3	Nucleotides	0.81228	0.191542	0.945275
phosphatidylinositol 4-phosphate phospholipase C (C16:0,C18:2)	PI4PLC_16_0_18_2	Inositol Phosphate Metabolism	0.83985	0.336845	0.955055
phosphatidylinositol 4-kinase (C16:0,C18:2)	PIK4_16_0_18_2	Glycerophospholipid Metabolism	0.83985	0.336845	0.955055
sink_cys-L	sink_cys-L		0.84669	0.39413	0.192499
choline phosphotransferase (C16:0, C16:0)	CEPTC_16_0_16_0	Glycerophospholipid Metabolism	0.846844	0.496525	0.183322
sink pchol hs 18 2 16 0(c)	sink_pchol_hs_18_2_16_0(c)		0.848607	0.321243	0.681279
EX_pa_hs_16_0_18_1(e)	EX_pa_hs_16_0_18_1(e)		0.854499	0.357431	0.0935554
choline phosphotransferase (C18:2, C16:0)	CEPTC_18_2_16_0	Glycerophospholipid Metabolism	0.857005	0.296857	0.684453
sink mi14p(c)	sink_mi14p(c)		0.867002	0.209024	0.9742
PCHOL_HS_18_2_18_1t	PCHOL_HS_18_2_18_1t		0.869272	0.661359	0.164529
phosphatidylinositol 4,5-bisphosphate phospholipase C (C18:1, C18:2)	PI45PLC_18_1_18_2	Inositol Phosphate Metabolism	0.882948	0.623411	0.298639
phosphatidylinositol-4,5-bisphosphate 5-phosphatase (C18:1, C18:2)	PI45P5P_18_1_18_2	Inositol Phosphate Metabolism	0.882948	0.623411	0.298639
phosphatidylinositol-4-phosphate 4-phosphatase (C16:0,C18:1)	PI4PP_16_0_18_1	Inositol Phosphate Metabolism	0.885717	0.623708	0.298528
sink_xmp	sink_xmp		0.890794	0.555209	0.150326
sink_gsn	sink_gsn		0.901033	0.544167	0.21728
phosphatidate cytidylyltransferase (C16:0, C18:2)	CDS_16_0_18_2	Glycerophospholipid Metabolism	0.901537	0.280916	0.99586
phosphatidylinositol synthase (Homo sapiens, C16:0, C18:2)	CDIPTr_16_0_18_2	Glycerophospholipid Metabolism	0.901537	0.280916	0.99586
pyridoxine 5'-phosphate oxidase	PDX5PO	Vitamin B6 Metabolism	0.910565	0.35529	0.843607
Pyridoxine exchange	EX_pydxn(e)		0.910565	0.35529	0.843607
pyridoxine transport via diffusion	PYDXNtr	Transport, Extracellular	0.910565	0.35529	0.843607
PCHOL_HS_16_0_16_0t	PCHOL_HS_16_0_16_0t		0.923447	0.705692	0.30374
L-Methionine exchange	EX_met-L(e)		0.927394	0.80376	0.163061
L-cysteine transport via diffusion (extracellular to cytosol)	CYStec	Transport, Extracellular	0.927394	0.80376	0.163061
L-Phenylalanine exchange	EX_phe-L(e)		0.927394	0.80376	0.163061
fatty acid transport via diffusion	HDCAtr	Transport, Extracellular	0.927394	0.80376	0.163061
Linoleic acid (n-C18:2) transport in via diffusion	LNLCt	Transport, Extracellular	0.927394	0.80376	0.163061
fatty acid transport via diffusion	OCDCEAtr	Transport, Extracellular	0.927394	0.80376	0.163061
EX_leu-L(e)	EX_leu-L(e)		0.927394	0.80376	0.163061
EX_val-L(e)	EX_val-L(e)		0.927394	0.80376	0.163061
EX_asn-L(e)	EX_asn-L(e)		0.927394	0.80376	0.163061
EX_lys-L(e)	EX_lys-L(e)		0.927394	0.80376	0.163061
EX_his-L(e)	EX_his-L(e)		0.927394	0.80376	0.163061
EX_thr-L(e)	EX_thr-L(e)		0.927394	0.80376	0.163061
EX_pro-L(e)	EX_pro-L(e)		0.927394	0.80376	0.163061
EX_ser-L(e)	EX_ser-L(e)		0.927394	0.80376	0.163061
EX_ile-L(e)	EX_ile-L(e)		0.927394	0.80376	0.163061
glycine reversible transport via sodium and chloride symport (2:1:1)	GLYt7(211)r	Transport, Extracellular	0.927394	0.80376	0.163061
EX_trp-L(e)	EX_trp-L(e)		0.927394	0.80376	0.163061
albumax	albumax		0.927394	0.80376	0.163061
EX_tyr-L(e)	EX_tyr-L(e)		0.927394	0.80376	0.163061
EX_asp-L(e)	EX_asp-L(e)		0.927394	0.80376	0.163061
PCHOL_HS_16_0_18_1t	PCHOL_HS_16_0_18_1t		0.932197	0.694173	0.310024
EX_pchol_hs_18_2_18_1(e)	EX_pchol_hs_18_2_18_1(e)		0.936925	0.88922	0.2913
phosphatidylinositol phospholipase C (C18:1,C18:2)	PIPLC_18_1_18_2	Inositol Phosphate Metabolism	0.93989	0.397595	0.111817
PA_HS_16_0_18_1t	PA_HS_16_0_18_1t		0.944455	0.888864	0.108963
phosphatidylinositol phospholipase C (C16:0,C18:1)	PIPLC_16_0_18_1	Inositol Phosphate Metabolism	0.952465	0.440917	0.137174
PA_HS_16_0_16_0t	PA_HS_16_0_16_0t		0.955925	0.891174	0.10978
PA_HS_16_0_18_2t	PA_HS_16_0_18_2t		0.961663	0.892179	0.110169
phosphatidylinositol phospholipase C (C18:1,C18:1)	PIPLC_18_1_18_1	Inositol Phosphate Metabolism	0.96787	0.412218	0.119571
DAG_HS_18_1_18_1t	DAG_HS_18_1_18_1t		0.971232	0.893643	0.11081
DAG_HS_18_2_16_0t	DAG_HS_18_2_16_0t		0.971232	0.893643	0.11081
DAG_HS_18_1_18_2t	DAG_HS_18_1_18_2t		0.972019	0.894051	0.11086
N-acetylglucosamine kinase	ACGAMK	Aminosugar Metabolism	0.974805	0.998917	1
phosphatidylinositol phospholipase C (C16:0,C18:2)	PIPLC_16_0_18_2	Inositol Phosphate Metabolism	0.982626	0.414764	0.120895
phosphatidylinositol phospholipase C (C16:0,C16:0)	PIPLC_16_0_16_0	Inositol Phosphate Metabolism	0.992898	0.420704	0.124318
Pyridoxal 5-phosphate phosphatase	PYDXPP	Vitamin B6 Metabolism	0.995826	0.456412	0.80658
phosphatidylinositol phospholipase C (C18:2,C18:1)	PIPLC_18_2_18_1	Inositol Phosphate Metabolism	0.996795	0.42494	0.126827
DAG_HS_18_2_18_1t	DAG_HS_18_2_18_1t		0.997853	0.906761	0.112687
pyridoxine kinase	PYDXNK	Vitamin B6 Metabolism	0.999371	0.327437	0.714627
Acetate exchange	EX_ac(e)		1	1	0.99853
D-Mannose exchange	EX_man(e)		1	1	1
N-acetylglucosamine 2-epimerase	ACGAM2E	Aminosugar Metabolism	1	1	0.124898
acetate reversible transport via proton symport	ACt2r	Transport, Extracellular	1	1	0.99853
N-acetylglucosamine-6-phosphate deacetylase	AGDC	Aminosugar Metabolism	1	1	0.124898
hexokinase (D-mannose:ATP)	HEX4	Fructose and Mannose Metabolism	1	1	1
mannose-6-phosphate isomerase	MAN6PI	Fructose and Mannose Metabolism	1	1	1
mannose transport (uniport)	MANt1r	Transport, Extracellular	1	1	1
sodium transport (uniport)	NAt	Transport, Extracellular	1	1	1
3',5'-Cyclic GMP exchange	EX_35cgmp(e)
L-Ascorbate exchange	EX_ascb-L(e)
cAMP exchange	EX_camp(e)
L-Cysteine exchange	EX_cys-L(e)
Dehydroascorbate exchange	EX_dhdascb(e)
Glycine exchange	EX_gly(e)
Hexadecanoate (n-C16:0) exchange	EX_hdca(e)
D-lactate exchange	EX_lac-D(e)
Leukotriene A4 exchange	EX_leuktrA4(e)
Leukotriene B4 exchange	EX_leuktrB4(e)
linoleic acid (all cis C18:2) exchange	EX_lnlc(e)
L-Malate exchange	EX_mal-L(e)
octadecenoate (n-C18:1) exchange	EX_ocdcea(e)
Pyruvate exchange	EX_pyr(e)
Riboflavin exchange	EX_ribflv(e)
sink band(c)	sink_band(c)
sink bandmt(c)	sink_bandmt(c)
sink mi1345p(c)	sink_mi1345p(c)
sink mi134p(c)	sink_mi134p(c)
N-Acetylneuraminate 9-phosphate phosphohydrolase	ACNAMPH	Aminosugar Metabolism
acid phosphatase (FMN)	ACP1(FMN)	Riboflavin Metabolism
Ap4A hydrolase, asymmetrically	AP4AH1	Nucleotides
L-ascorbate transport via facilitated diffusion	ASCBt	Transport, Extracellular
Band membrane protein-methyltransferase	BANDMT	Methionine Metabolism
carnitine O-palmitoyltransferase	C160CPT1	Carnitine shuttle
C160 reverse	C160CPT2rbc	Carnitine shuttle
carnitine octadecenoyl transferase	C181CPT1	Carnitine shuttle
carnitine octadecenoyl transferase	C181CPT2rbc	Carnitine shuttle
cGMP transport (ATP-dependent)	CGMPt	Transport, Extracellular
choline phosphate phosphatase	CHLP	Glycerophospholipid Metabolism
dehydroascorbate transport (uniport)	DHAAt1r	Transport, Extracellular
Diphosphoglycerate phosphatase	DPGase	Glycolysis/Gluconeogenesis
ethanolamine phosphate phosphatase	ETHP	Glycerophospholipid Metabolism
Fructose-2,6-bisphosphate 2-phosphatase	FBP26	Fructose and Mannose Metabolism
D-Galactose:NADP+ 1-oxidoreductase	GALOR	Galactose metabolism
guanylate kinase (GMP:ATP)	GK1	Nucleotides
Glutathione dehydrogenase (dehydroascorbate reductase)	GTHDH	Ascorbate and Aldarate Metabolism
guanylate cyclase	GUACYC	Nucleotides
isocitrate dehydrogenase (NADP)	ICDHy	Citric Acid Cycle
leukotriene A4 transmembrane (homo sapiens) transport	LEUKTRA4t	Transport, Extracellular
leukotriene B4 transmembrane (homo sapiens) transport	LEUKTRB4t	Transport, Extracellular
carnitine O-palmitoyltransferase	LNLCCPT1	Carnitine shuttle
carnitine transferase	LNLCCPT2rbc	Fatty acid activation
Leukotriene A-4 hydrolase	LTA4H	Eicosanoid Metabolism
Malate exchange, diffusion	MALt	Transport, Extracellular
malate dehydrogenase	MDH	Citric Acid Cycle
inositol-1,3,4,5-trisphosphate 5-phosphatase	MI1345PP	Inositol Phosphate Metabolism
nucleoside-diphosphate kinase (ATP:GDP)	NDPK1	Nucleotides
6-phosphofructo-2-kinase	PFK26	Fructose and Mannose Metabolism
phenylalanine transaminase	PHETA1	Phenylalanine metabolism
L-phenylalanine transport via diffusion (extracellular to cytosol)	PHEtec	Transport, Extracellular
phosphatidylinositol-4-phosphate 4-phosphatase (C18:2,C16:0)	PI4PP_18_2_16_0	Inositol Phosphate Metabolism
phosphomannomutase	PMANM	Fructose and Mannose Metabolism
phosphatidic acid phosphatase (C16:0, C16:0)	PPAP_16_0_16_0	Diacylglycerol Synthesis
phosphatidic acid phosphatase (C16:0, C18:1)	PPAP_16_0_18_1	Diacylglycerol Synthesis
phosphatidic acid phosphatase (C16:0, C18:2)	PPAP_16_0_18_2	Diacylglycerol Synthesis
phosphatidic acid phosphatase (C18:1,C18:1)	PPAP_18_1_18_1	Diacylglycerol Synthesis
phosphatidic acid phosphatase (C18:1,C18:2)	PPAP_18_1_18_2	Diacylglycerol Synthesis
phosphatidic acid phosphatase (C18:2, C16:0)	PPAP_18_2_16_0	Diacylglycerol Synthesis
phosphatidic acid phosphatase (C18:2, C18:1)	PPAP_18_2_18_1	Diacylglycerol Synthesis
pyridoxal kinase	PYDXK	Vitamin B6 Metabolism
pyruvate reversible transport via proton symport	PYRt2r	Transport, Extracellular
riboflavin kinase	RBFK	Riboflavin Metabolism
riboflavin transport (ATP dependent)	RIBFLVt3	Transport, Extracellular
riboflavin transport out (ATP dependent)	RIBFLVt3o	Transport, Extracellular
thiamine-triphosphatase	THMTP	Thiamine Metabolism
thiamine-diphosphate kinase	TMDPPK	Thiamine Metabolism
EX_4abz(e)	EX_4abz(e)
EX_fol(e)	EX_fol(e)
ILE-Lt	ILE-Lt
LEU-Lt	LEU-Lt
ASN-Lt	ASN-Lt
ASP-Lt	ASP-Lt
HIS-Lt	HIS-Lt
4ABZt	4ABZt
PRO-Lt	PRO-Lt
SER-Lt	SER-Lt
TRP-Lt	TRP-Lt
TYR-Lt	TYR-Lt
VAL-Lt	VAL-Lt
LYS-Lt	LYS-Lt
THR-Lt	THR-Lt
FOLt	FOLt

## Sheet: pathways-R
Number of metabolic reactions altered in a given erythrocyte metabolic pathway in response to parasite infection under hypoxanthine-rich medium
pathway	total rxns		pathway	total rxns		pathway	total rxns
Glycerophospholipid Metabolism	19		Transport, Extracellular	9		Glycerophospholipid Metabolism	10
Transport, Extracellular	19		Glycerophospholipid Metabolism	7		Transport, Extracellular	8
Glycolysis/Gluconeogenesis	11		Heme Biosynthesis	7		Heme Biosynthesis	7
Heme Biosynthesis	7		Pentose and Glucuronate Interconversions	7		Pentose and Glucuronate Interconversions	7
Pentose and Glucuronate Interconversions	7		Galactose metabolism	3		Pentose Phosphate Pathway	4
Galactose metabolism	4		Heme Degradation	3		Galactose metabolism	3
Nucleotides	4		Nucleotides	3		Heme Degradation	3
Heme Degradation	3		Diacylglycerol Synthesis	2		Nucleotides	3
Glutathione Metabolism	2		Fructose and Mannose Metabolism	2		Diacylglycerol Synthesis	2
Inositol Phosphate Metabolism	2		Glutathione Metabolism	1		Fructose and Mannose Metabolism	2
Urea cycle/amino group metabolism	2		Glycolysis/Gluconeogenesis	1		Pyrimidine Biosynthesis	2
Aminosugar Metabolism	1		Pentose Phosphate Pathway	1		Aminosugar Metabolism	1
Fructose and Mannose Metabolism	1		Starch and Sucrose Metabolism	1		Glutathione Metabolism	1
Miscellaneous	1		Urea cycle/amino group metabolism	1		Glycolysis/Gluconeogenesis	1
Pyrimidine Catabolism	1					Purine Catabolism	1
Salvage Pathway	1					Salvage Pathway	1
Starch and Sucrose Metabolism	1					Starch and Sucrose Metabolism	1
						Urea cycle/amino group metabolism	1

## Sheet: hxan-D
Erythrocyte metabolic reactions altered in response to parasite infection under hypoxanthine-deprived conditions			time	infection	interaction
reaction name	reaction abbreviation	pathway	p-value	p-value	p-value
Acetate exchange	EX_ac(e)		0	0	0
Sodium exchange	EX_na1(e)		0
Phosphate exchange	EX_pi(e)		0		0
N-acetylglucosamine 2-epimerase	ACGAM2E	Aminosugar Metabolism	0	0	0
N-Acetylneuraminate lyase (reversible)	ACNMLr	Aminosugar Metabolism	0	0	0
acetate reversible transport via proton symport	ACt2r	Transport, Extracellular	0	0	0
N-acetylglucosamine-6-phosphate deacetylase	AGDC	Aminosugar Metabolism	0	0	0
sodium transport (uniport)	NAt	Transport, Extracellular	0		0
UDPglucose--hexose-1-phosphate uridylyltransferase	UGLT	Galactose metabolism	0	0	0
H2O exchange	EX_h2o(e)		1.33038e-46	1	1
Bicarbonate exchange	EX_hco3(e)		1.20304e-21	0.412154	0.431904
HCO3 equilibration reaction	HCO3E	Miscellaneous	1.20304e-21	0.412154	0.431904
bicarbonate transport (Cl-/HCO3- exchange)	HCO3_CLt	Transport, Extracellular	4.04845e-21	0.411012	0.0354604
K+-Cl- cotransport	KCCt	Transport, Extracellular	8.43338e-18	0.670198	0.408216
CO2 exchange	EX_co2(e)		2.85052e-12	0.249402	0.0475494
CO2 transporter via diffusion	CO2t	Transport, Extracellular	2.85052e-12	0.249402	0.0475494
phospholipase A2 (C18:1,C18:1)	PLA2_2_18_1_18_1	Glycerophospholipid Metabolism	5.26466e-10	0.000873052	0.000606315
phospholipase A2 (C18:2,C16:0)	PLA2_2_18_2_16_0	Glycerophospholipid Metabolism	5.50297e-10	0.00176946	0.00176946
H+ exchange	EX_h(e)		7.82359e-10	0.418553	0.400449
phospholipase A2 (C18:1,C18:2)	PLA2_2_18_1_18_2	Glycerophospholipid Metabolism	9.50047e-10	0.00164137	0.000888661
proton diffusion	Ht	Transport, Extracellular	1.70979e-07	0.0813313	0.0203444
Na+/K+ exchanging ATPase	NaKt	Transport, Extracellular	2.2694e-06	0.347723	0.343597
lysophospholipase (C18:w)	LPASE_18_2	Glycerophospholipid Metabolism	1.76084e-05	0.0417653	0.0504533
lysophospholipase (C18:1)	LPASE_18_1	Glycerophospholipid Metabolism	1.82077e-05	0.0457371	0.0457371
sink_orn	sink_orn		2.69576e-05	7.23723e-05	0.000114211
Glycerophosphodiester phosphodiesterase (Glycerophosphocholine)	GPDDA1	Glycerophospholipid Metabolism	3.47263e-05	0.0343037	0.0742097
ethanolamine phosphotransferase (C16:0,C18:1)	CEPTE_16_0_18_1	Glycerophospholipid Metabolism	4.13544e-05	1.75213e-05	1.75213e-05
sink pe hs 16 0 18 1(c)	sink_pe_hs_16_0_18_1(c)		4.13544e-05	1.75213e-05	1.75213e-05
UDPglucose 4-epimerase	UDPG4E	Galactose metabolism	5.30093e-05	0.000214533	0.000141722
galactokinase	GALK	Galactose metabolism	5.30093e-05	0.000214533	0.000141722
galactose transport (uniport)	GALt1r	Transport, Extracellular	5.30093e-05	0.000214533	0.000141722
D-Galactose exchange	EX_gal(e)		5.30093e-05	0.000214533	0.000141722
galactose-1-phosphate uridylyltransferase	GALT	Galactose metabolism	5.3547e-05	0.000216682	0.000142781
Urea exchange	EX_urea(e)		0.000120606	0.000777379	0.0015205
arginase	ARGN	Urea cycle/amino group metabolism	0.000120606	0.000777379	0.0015205
L-arginine transport via diffusion	ARGt5r	Transport, Extracellular	0.000120606	0.000777379	0.0015205
Urea transport via facilitate diffusion	UREAt	Transport, Extracellular	0.000120606	0.000777379	0.0015205
L-Arginine exchange	EX_arg-L(e)		0.000276319	0.00159904	0.00380319
PCHOL_HS_18_1_18_1t	PCHOL_HS_18_1_18_1t		0.000467388	0.0493233	0.201834
UDPglucose 6-dehydrogenase	UDPGD	Starch and Sucrose Metabolism	0.000469688	0.00199006	0.000225541
5-Amino-4-oxopentanoate exchange	EX_5aop(e)		0.000469688	0.00199006	0.000225541
Carbon monoxide exchange	EX_co(e)		0.000469688	0.00199006	0.000225541
bilirubin monoglucuronide transport via bicarbonate countertransport	BILGLCURt	Transport, Extracellular	0.000469688	0.00199006	0.000225541
bilirubin UDP-glucuronosyltransferase	BILIRBU	Heme Degradation	0.000469688	0.00199006	0.000225541
Nad(p)h biliverdin reductase	BILIRED	Heme Degradation	0.000469688	0.00199006	0.000225541
porphobilinogen synthase	PPBNGS	Heme Biosynthesis	0.000469688	0.00199006	0.000225541
uroporphyrinogen-III synthase	UPP3S	Heme Biosynthesis	0.000469688	0.00199006	0.000225541
uroporphyrinogen decarboxylase (uroporphyrinogen III)	UPPDC1	Heme Biosynthesis	0.000469688	0.00199006	0.000225541
protoporphyrinogen oxidase (aerobic)	PPPGO	Heme Biosynthesis	0.000469688	0.00199006	0.000225541
coproporphyrinogen oxidase (O2 required)	CPPPGO	Heme Biosynthesis	0.000469688	0.00199006	0.000225541
Ferrochelatase	FCLT	Heme Biosynthesis	0.000469688	0.00199006	0.000225541
hydroxymethylbilane synthase	HMBS	Heme Biosynthesis	0.000469688	0.00199006	0.000225541
Heme oxygenase 1	HOXG	Heme Degradation	0.000469688	0.00199006	0.000225541
Bilirubin monoglucuronide exchange	EX_bilglcur(e)		0.000469688	0.00199006	0.000225541
5-Aminolevulinate transport in via proton symport	5AOPt2	Transport, Extracellular	0.000469688	0.00199006	0.000225541
CO transporter via diffusion	COt	Transport, Extracellular	0.000469688	0.00199006	0.000225541
nucleoside-diphosphate kinase (ATP:UDP)	NDPK2	Nucleotides	0.000469688	0.00199006	0.000225541
PCHOL_HS_18_1_18_2t	PCHOL_HS_18_1_18_2t		0.000469999	0.0490062	0.203237
PCHOL_HS_18_2_16_0t	PCHOL_HS_18_2_16_0t		0.000492874	0.0532507	0.217972
D-Glucose exchange	EX_glc(e)		0.000542115	0.0434252	0.0322447
glucose transport (uniport)	GLCt1r	Transport, Extracellular	0.000542115	0.0434252	0.0322447
phosphatidylinositol phospholipase C (C18:2,C16:0)	PIPLC_18_2_16_0	Inositol Phosphate Metabolism	0.00055532	0.000254827	0.000254827
hexokinase (D-glucose:ATP)	HEX1	Glycolysis/Gluconeogenesis	0.00058323	0.0474955	0.0350069
L-Lactate exchange	EX_lac-L(e)		0.000636543	0.179998	0.0712391
L-lactate dehydrogenase	LDH_L	Glycolysis/Gluconeogenesis	0.000636543	0.179998	0.0712391
L-lactate reversible transport via proton symport	L-LACt2r	Transport, Extracellular	0.000636543	0.179998	0.0712391
enolase	ENO	Glycolysis/Gluconeogenesis	0.000637749	0.179165	0.0697619
pyruvate kinase	PYK	Glycolysis/Gluconeogenesis	0.000637749	0.179165	0.0697619
glyceraldehyde-3-phosphate dehydrogenase	GAPD	Glycolysis/Gluconeogenesis	0.000637749	0.179165	0.0697619
phosphoglycerate kinase	PGK	Glycolysis/Gluconeogenesis	0.000637749	0.179165	0.0697619
phosphoglycerate mutase	PGM	Glycolysis/Gluconeogenesis	0.000637749	0.179165	0.0697619
fructose-bisphosphate aldolase	FBA	Glycolysis/Gluconeogenesis	0.000642326	0.173931	0.06565
phosphofructokinase	PFK	Glycolysis/Gluconeogenesis	0.000642326	0.173931	0.06565
triose-phosphate isomerase	TPI	Glycolysis/Gluconeogenesis	0.000642326	0.173931	0.06565
sink_sbt-D	sink_sbt-D		0.000654251	0.00576402	0.00392866
glucose-6-phosphate isomerase	PGI	Glycolysis/Gluconeogenesis	0.00065489	0.150545	0.0508806
sink_odecoa	sink_odecoa		0.000684814	0.000416178	0.000786983
D-sorbitol reductase	SBTR	Fructose and Mannose Metabolism	0.000815186	0.00874362	0.0059618
lysophospholipase (C16:0)	LPASE_16_0	Glycerophospholipid Metabolism	0.00129581	0.083101	0.342109
choline phosphotransferase (C18:1, C18:2)	CEPTC_18_1_18_2	Glycerophospholipid Metabolism	0.00182489	0.00358837	0.00216215
Alanine-Sodium symporter	ALAt4	Transport, Extracellular	0.00258441	0.011961	0.246881
choline phosphotransferase (C18:2, C18:1)	CEPTC_18_2_18_1	Glycerophospholipid Metabolism	0.00297709	0.00590846	0.00208779
glucose 6-phosphate dehydrogenase	G6PDH2r	Pentose Phosphate Pathway	0.00406967	0.0293748	0.0160511
6-phosphogluconolactonase	PGL	Pentose Phosphate Pathway	0.00406967	0.0293748	0.0160511
phosphogluconate dehydrogenase	GND	Pentose Phosphate Pathway	0.00406967	0.0293748	0.0160511
sink pchol hs 18 1 18 2(c)	sink_pchol_hs_18_1_18_2(c)		0.00503342	0.00611864	0.00313379
EX_dag_hs_16_0_16_0(e)	EX_dag_hs_16_0_16_0(e)		0.00517618	0.00176626	0.00052578
UMP kinase	UMPK	Nucleotides	0.00517715	0.10037	0.0059577
phospholipase A2 (C16:0,C18:2)	PLA2_2_16_0_18_2	Glycerophospholipid Metabolism	0.00629458	0.379724	0.449208
sink pchol hs 16 0 18 1(c)	sink_pchol_hs_16_0_18_1(c)		0.00826116	0.155269	0.155269
ethanolamine phosphotransferase (C18:2,C16:0)	CEPTE_18_2_16_0	Glycerophospholipid Metabolism	0.00863211	0.00822982	0.0344428
sink pe hs 18 2 16 0(c)	sink_pe_hs_18_2_16_0(c)		0.00863211	0.00822982	0.0344428
EX_dag_hs_16_0_18_2(e)	EX_dag_hs_16_0_18_2(e)		0.00867784	0.002191	0.000603613
EX_dag_hs_16_0_18_1(e)	EX_dag_hs_16_0_18_1(e)		0.00910112	0.00229217	0.000624044
phospholipase A2 (C16:0,C18:1)	PLA2_2_16_0_18_1	Glycerophospholipid Metabolism	0.00949285	0.385896	0.463487
EX_pchol_hs_16_0_18_2(e)	EX_pchol_hs_16_0_18_2(e)		0.0101249	0.159303	0.0414024
EX_pchol_hs_16_0_18_1(e)	EX_pchol_hs_16_0_18_1(e)		0.010498	0.135238	0.0337984
phosphatidylinositol synthase (Homo sapiens, C16:0, C16:0)	CDIPTr_16_0_16_0	Glycerophospholipid Metabolism	0.0109906	0.0164062	0.0882454
phosphatidate cytidylyltransferase (C16:0, C16:0)	CDS_16_0_16_0	Glycerophospholipid Metabolism	0.0109906	0.0164062	0.0882454
adenine phosphoribosyltransferase	ADPT	Salvage Pathway	0.011194	0.00652803	0.00652803
phosphatidylinositol 4-phosphate phospholipase C (C16:0,C16:0)	PI4PLC_16_0_16_0	Inositol Phosphate Metabolism	0.0115299	0.017308	0.0957275
phosphatidylinositol 4-kinase (C16:0,C16:0)	PIK4_16_0_16_0	Glycerophospholipid Metabolism	0.0115299	0.017308	0.0957275
Hypoxanthine transport	HYXNt	Transport, Extracellular	0.0116362	0.0894463	0.0632523
Hypoxanthine exchange	EX_hxan(e)		0.0116362	0.0894463	0.0632523
Diacylglycerol phosphate kinase (homo sapiens, C16:0, C16:0)	DAGK_hs_16_0_16_0	Glycerophospholipid Metabolism	0.0117136	0.0169539	0.0900946
5-L-Glutamyl-L-alanine exchange	EX_gluala(e)		0.0124962	0.0115983	0.48616
gamma-glutamylcyclotransferase	GGLUCT	Glutathione Metabolism	0.0124962	0.0115983	0.48616
5-Oxoproline amidohydrolase (ATP-hydrolysing) (ir)	OPAHir	Glutathione Metabolism	0.0124962	0.0115983	0.48616
D-Fructose exchange	EX_fru(e)		0.0145548	0.063161	0.0727412
D-fructose transport in via uniport	FRUt1r	Transport, Extracellular	0.0145548	0.063161	0.0727412
sink pchol hs 16 0 18 2(c)	sink_pchol_hs_16_0_18_2(c)		0.0148148	0.224884	0.224884
hexokinase (D-fructose:ATP)	HEX7	Fructose and Mannose Metabolism	0.0150819	0.0545263	0.0964225
ethanolamine phosphotransferase (C18:1,C18:1)	CEPTE_18_1_18_1	Glycerophospholipid Metabolism	0.0163904	0.010063	0.010063
sink pe hs 18 1 18 1(c)	sink_pe_hs_18_1_18_1(c)		0.0163904	0.010063	0.010063
sink pchol hs 18 2 18 1(c)	sink_pchol_hs_18_2_18_1(c)		0.0165868	0.0080083	0.00877942
phosphoribosylpyrophosphate synthetase	PRPPS	Pentose Phosphate Pathway	0.0169162	0.0427831	0.0379375
hypoxanthine phosphoribosyltransferase (Hypoxanthine)	HXPRT	Salvage Pathway	0.0169162	0.0427831	0.0379375
1-acylglycerol-3-phosphate O-acyltransferase 1 (C18:1,C18:2)	AGPAT1_18_1_18_2	Diacylglycerol Synthesis	0.017012	0.315559	0.423576
EX_pchol_hs_18_1_18_1(e)	EX_pchol_hs_18_1_18_1(e)		0.0171632	0.688698	0.363361
EX_pchol_hs_18_1_18_2(e)	EX_pchol_hs_18_1_18_2(e)		0.0174627	0.688819	0.364201
EX_pchol_hs_18_2_16_0(e)	EX_pchol_hs_18_2_16_0(e)		0.0186115	0.71043	0.352614
1-acylglycerol-3-phosphate O-acyltransferase 1 (C18:2,C18:1)	AGPAT1_18_2_18_1	Diacylglycerol Synthesis	0.018619	0.265405	0.492164
EX_lpchol_hs_18_1(e)	EX_lpchol_hs_18_1(e)		0.0186226	0.480662	0.344878
EX_lpchol_hs_16_0(e)	EX_lpchol_hs_16_0(e)		0.0194849	0.116596	0.0285149
adenosine kinase	ADNK1	Nucleotides	0.0224051	0.0187887	0.00816787
1-acylglycerol-3-phosphate O-acyltransferase 1 (C16:0, C18:2)	AGPAT1_16_0_18_2	Diacylglycerol Synthesis	0.0231135	0.199089	0.269229
1-acylglycerol-3-phosphate O-acyltransferase 1 (C16:0, C18:1)	AGPAT1_16_0_18_1	Diacylglycerol Synthesis	0.0234956	0.197889	0.267725
glycerol-3-phosphate acyltransferase (C16:0)	GPAM_hs_16_0	Diacylglycerol Synthesis	0.024398	0.174407	0.306985
LPCRBC	LPCRBC		0.0249862	0.489537	0.489537
sink_lpc	sink_lpc		0.0249862	0.489537	0.489537
adenylate kinase	ADK1	Nucleotides	0.0257846	0.0205562	0.00835062
1-acylglycerol-3-phosphate O-acyltransferase 1 (C16:0, C16:0)	AGPAT1_16_0_16_0	Diacylglycerol Synthesis	0.0291886	0.14165	0.413412
Orotate exchange	EX_orot(e)		0.0296022	0.474709	0.0164816
oroatp	OROATP	Transport, Extracellular	0.0296022	0.474709	0.0164816
orotate phosphoribosyltransferase	ORPT	Pyrimidine Biosynthesis	0.0296022	0.474709	0.0164816
orotidine-5'-phosphate decarboxylase	OMPDC	Pyrimidine Biosynthesis	0.0296022	0.474709	0.0164816
PCHOL_HS_16_0_18_2t	PCHOL_HS_16_0_18_2t		0.029693	0.138903	0.440212
D-sorbitol dehydrogenase (D-fructose producing)	SBTD_D2	Fructose and Mannose Metabolism	0.0316014	0.0206429	0.01898
sink_pmtcoa	sink_pmtcoa		0.0319104	0.00828084	0.0017255
PCHOL_HS_16_0_18_1t	PCHOL_HS_16_0_18_1t		0.0392958	0.150269	0.460207
sink_g6p	sink_g6p		0.0492264	0.069368	0.285863
ethanolamine phosphotransferase (C16:0,C16:0)	CEPTE_16_0_16_0	Glycerophospholipid Metabolism	0.0558391	0.0427435	0.0432513
sink pe hs 16 0 16 0(c)	sink_pe_hs_16_0_16_0(c)		0.0558391	0.0427435	0.0432513
fatty-acid--CoA ligase (octadecenoate)	FACOAL181	Fatty acid activation	0.0572052	0.661653	0.443965
fatty-acid--CoA ligase (hexadecanoate)	FACOAL160	Fatty acid activation	0.0590319	0.599998	0.409474
EX_lpchol_hs_18_2(e)	EX_lpchol_hs_18_2(e)		0.0624591	0.998388	0.477604
fatty-acid--CoA ligase	FACOAL1821	Fatty acid activation	0.0728312	0.705889	0.512856
glycerol-3-phosphate acyltransferase (C18:1)	GPAM_hs_18_1	Diacylglycerol Synthesis	0.078174	0.687433	0.504799
EX_glu-L(e)	EX_glu-L(e)		0.0850328	0.0205275	0.0580941
LPCHOL_HS_18_2t	LPCHOL_HS_18_2t		0.0896812	0.66333	0.0797473
purine-nucleoside phosphorylase (Adenosine)	PUNP1	Nucleotides	0.103404	0.324127	0.143929
DAG_HS_16_0_16_0t	DAG_HS_16_0_16_0t		0.108506	0.0689493	0.0435452
purine-nucleoside phosphorylase (Guanosine)	PUNP3	Purine Catabolism	0.12209	0.268969	0.0252669
sink_gua	sink_gua		0.12209	0.268969	0.0252669
L-Alanine exchange	EX_ala-L(e)		0.126135	0.253196	0.0936152
phosphatidylinositol 4,5-bisphosphate phospholipase C (C16:0, C16:0)	PI45PLC_16_0_16_0	Inositol Phosphate Metabolism	0.142214	0.137309	0.142827
DAG_HS_16_0_18_2t	DAG_HS_16_0_18_2t		0.143375	0.0797489	0.050884
phosphatidylinositol 4-phosphate 5-kinase (C16:0,C16:0)	PI4P5K_16_0_16_0	Glycerophospholipid Metabolism	0.146664	0.139965	0.139965
L-methionine transport via diffusion (extracellular to cytosol)	METtec	Transport, Extracellular	0.146758	0.481333	0.580112
DAG_HS_16_0_18_1t	DAG_HS_16_0_18_1t		0.147631	0.0825715	0.0524066
5'-nucleotidase (GMP)	NTD9	Nucleotides	0.151219	0.262488	0.0326602
GMP synthase	GMPS2	Nucleotides	0.151377	0.257176	0.0323142
5-Methylthio-5-deoxy-D-ribulose 1-phosphate dehydratase	MDRPD	Methionine Salvage	0.1515	0.180589	0.0321344
spermine transport via proton antiport	SPRMt2r	Transport, Extracellular	0.1515	0.180589	0.0321344
Spermine exchange	EX_sprm(e)		0.1515	0.180589	0.0321344
sink for(c)	sink_for(c)		0.1515	0.180589	0.0321344
2-keto-4-methylthiobutyrate transaminase	2KMBTA	Methionine Salvage	0.1515	0.180589	0.0321344
methionine adenosyltransferase	METAT	Methionine Metabolism	0.1515	0.180589	0.0321344
5-methylthioribose-1-phosphate isomerase	MTRI	Methionine Salvage	0.1515	0.180589	0.0321344
Ornithine Decarboxylase	ORNDC	Urea cycle/amino group metabolism	0.1515	0.180589	0.0321344
spermidine synthase	SPMS	Urea cycle/amino group metabolism	0.1515	0.180589	0.0321344
spermine synthase	SPRMS	Urea cycle/amino group metabolism	0.1515	0.180589	0.0321344
adenosylmethionine decarboxylase	ADMDC	Arginine and Proline Metabolism	0.1515	0.180589	0.0321344
acireductone synthase (homo sapiens)	ARS_hs	Methionine Salvage	0.1515	0.180589	0.0321344
5'-methylthioadenosine phosphorylase	MTAP	Arginine and Proline Metabolism	0.1515	0.180589	0.0321344
sink akg(c)	sink_akg(c)		0.1515	0.180589	0.0321344
Acireductone Dixoygenase 1 (homo sapiens)	ARD1_hs	Methionine Salvage	0.1515	0.180589	0.0321344
IMP dehydrogenase	IMPD	Nucleotides	0.152782	0.212523	0.0295859
Adenosine monophosphate deaminase	AMPDA	Nucleotides	0.153677	0.217209	0.0299029
sink_amet	sink_amet		0.155015	0.262423	0.22146
demand NADH	DM_nadh	&apos;	0.16051	0.261055	0.0567179
sink_f6p	sink_f6p		0.162808	0.370155	0.369604
Fe2+ exchange	EX_fe2(e)		0.168875	0.812531	0.959592
iron (II) transport	FE2t1	Transport, Extracellular	0.168883	0.812549	0.959579
puterscine transport (faciliated)	PTRCt	Transport, Extracellular	0.17184	0.193055	0.193167
choline phosphotransferase (C16:0, C18:2)	CEPTC_16_0_18_2	Glycerophospholipid Metabolism	0.175619	0.177244	0.174813
EX_pchol_hs_18_2_18_1(e)	EX_pchol_hs_18_2_18_1(e)		0.177902	0.550417	0.285632
choline phosphotransferase (C16:0, C18:1)	CEPTC_16_0_18_1	Glycerophospholipid Metabolism	0.181328	0.186798	0.186798
inorganic diphosphatase	PPA	Oxidative Phosphorylation	0.190773	0.067875	0.0396213
sink pchol hs 16 0 16 0(c)	sink_pchol_hs_16_0_16_0(c)		0.197839	0.108352	0.0756358
UTP-glucose-1-phosphate uridylyltransferase	GALU	Galactose metabolism	0.198412	0.16781	0.477404
phosphoglucomutase	PGMT	Glycolysis/Gluconeogenesis	0.200352	0.170067	0.474991
Adenosine exchange	EX_adn(e)		0.207194	0.216076	0.216759
adenosine facilated transport in cytosol	ADNt	Transport, Extracellular	0.207194	0.216076	0.216759
PIRBC	PIRBC		0.211275	0.193388	0.0360433
sink_ptd1ino	sink_ptd1ino		0.211275	0.193388	0.0360433
Choline exchange	EX_chol(e)		0.216848	0.0730328	0.504319
choline, sodium cotransport	CHOLt4	Transport, Extracellular	0.216848	0.0730328	0.504319
DM_GSH	DM_GSH		0.220722	0.595367	0.595367
phosphoethanolamine cytidyltransferase	PETHCT	Glycerophospholipid Metabolism	0.222419	0.329005	0.575006
Ethanolamine kinase	ETHAK	Glycerophospholipid Metabolism	0.222419	0.329005	0.575006
ethanolamine transport via diffusion (extracellular)	ETHAt	Transport, Extracellular	0.222419	0.329005	0.575006
Ethanolamine exchange	EX_etha(e)		0.222419	0.329005	0.575006
glycerol-3-phosphate acyltransferase (C18:2)	GPAM_hs_18_2	Diacylglycerol Synthesis	0.224012	0.563758	0.705701
Thiamin exchange	EX_thm(e)		0.227851	0.00400737	0.0726648
thm_deg	thm_deg		0.2279	0.00846431	0.109108
phosphatidylinositol 4-phosphate phospholipase C (C18:2,C16:0)	PI4PLC_18_2_16_0	Inositol Phosphate Metabolism	0.239683	0.591324	0.669334
phosphatidylinositol 4-kinase (C18:2,C16:0)	PIK4_18_2_16_0	Glycerophospholipid Metabolism	0.239683	0.591324	0.669334
phosphatidylinositol synthase (Homo sapiens, C18:2,C16:0)	CDIPTr_18_2_16_0	Glycerophospholipid Metabolism	0.248675	0.582704	0.69012
phosphatidate cytidylyltransferase (C18:2,C16:0)	CDS_18_2_16_0	Glycerophospholipid Metabolism	0.248675	0.582704	0.69012
Diacylglycerol phosphate kinase (homo sapiens, C18:2,C16:0)	DAGK_hs_18_2_16_0	Glycerophospholipid Metabolism	0.249573	0.615854	0.706231
malic enzyme (NADP)	ME2	Pyruvate Metabolism	0.252395	0.409502	0.0258555
Fumarate transport via diffusion (reversible)	FUMtr	Transport, Extracellular	0.252395	0.409502	0.0258555
fumarase	FUM	Citric Acid Cycle	0.252395	0.409502	0.0258555
Fumarate exchange	EX_fum(e)		0.252395	0.409502	0.0258555
1-acylglycerol-3-phosphate O-acyltransferase 1 (C18:1,C18:1)	AGPAT1_18_1_18_1	Diacylglycerol Synthesis	0.253478	0.538003	0.632879
myo-inositol 1-phosphatase	MI1PP	Inositol Phosphate Metabolism	0.260329	0.510702	0.510702
myo-Inositol-1-phosphate synthase	MI1PS	Inositol Phosphate Metabolism	0.260329	0.510702	0.510702
ribose-5-phosphate isomerase	RPI	Pentose Phosphate Pathway	0.269474	0.101377	0.0144449
3-Methoxytyramine exchange	EX_3moxtyr(e)		0.269907	0.827892	0.20942
3-Methoxytyramine secretion via secretory vesicle (ATP driven)	3MOXTYRESSte	Transport, Extracellular	0.269907	0.827892	0.20942
Dopamine:amet O-methyltransferase	DOPAMT	Tyrosine metabolism	0.269907	0.827892	0.20942
Dopamine uniport	DOPAtu	Transport, Extracellular	0.269907	0.827892	0.20942
Dopamine exchange	EX_dopa(e)		0.269907	0.827892	0.20942
sink pe hs 18 1 18 2(c)	sink_pe_hs_18_1_18_2(c)		0.280966	0.359653	0.473509
ethanolamine phosphotransferase (C18:1,C18:2)	CEPTE_18_1_18_2	Glycerophospholipid Metabolism	0.280966	0.359653	0.473509
LPCHOL_HS_18_1t	LPCHOL_HS_18_1t		0.302692	0.787252	0.102151
oxidized glutathione irreversible active transport (rbc)	GTHOXti2	Transport, Extracellular	0.309316	0.578843	0.495182
catalase	CAT	ROS Detoxification	0.311593	0.348136	0.307566
phosphatidylinositol 4-phosphate 5-kinase (C18:1,C18:1)	PI4P5K_18_1_18_1	Glycerophospholipid Metabolism	0.311708	0.355607	0.348334
adenylate cyclase	ADNCYC	Nucleotides	0.318264	0.568779	0.559375
3',5'-cyclic-nucleotide phosphodiesterase	PDE1	Nucleotides	0.318264	0.568779	0.559375
phosphatidylinositol 4,5-bisphosphate phospholipase C (C18:2, C18:1)	PI45PLC_18_2_18_1	Inositol Phosphate Metabolism	0.322542	0.397305	0.448513
Putrescine exchange	EX_ptrc(e)		0.325572	0.384255	0.384279
Oxidized glutathione exchange	EX_gthox(e)		0.328167	0.506775	0.443566
o2 transport (diffusion)	O2t	Transport, Extracellular	0.331469	0.301594	0.0745855
O2 exchange	EX_o2(e)		0.331469	0.301594	0.0745855
phospholipase A2 (C18:2,C18:1)	PLA2_2_18_2_18_1	Glycerophospholipid Metabolism	0.335298	0.505119	0.184675
sink_ala-L	sink_ala-L		0.336165	0.15614	0.549349
phosphatidylinositol phospholipase C (C18:1,C18:1)	PIPLC_18_1_18_1	Inositol Phosphate Metabolism	0.33706	0.123885	0.0280179
L-homocysteine exchange	EX_hcyst-L(e)		0.338839	0.617375	0.290072
Homocysteine transport (extracellular)	HCYSte	Transport, Extracellular	0.338839	0.617375	0.290072
adenosylhomocysteinase	AHC	Methionine Metabolism	0.338839	0.617375	0.290072
uridine facilated transport in cytosol	URIt	Transport, Extracellular	0.340367	0.138268	0.470928
Uridine exchange	EX_uri(e)		0.340367	0.138268	0.470928
5'-nucleotidase (UMP)	NTD2	Pyrimidine Catabolism	0.340367	0.138268	0.470928
Diphosphoglyceromutase	DPGM	Glycolysis/Gluconeogenesis	0.342658	0.432247	0.432247
choline phosphate cytididyltransferase	CHLPCTD	Glycerophospholipid Metabolism	0.348896	0.194422	0.356554
Choline kinase	CHOLK	Glycerophospholipid Metabolism	0.348896	0.194422	0.356554
phosphatidylinositol 4-phosphate 5-kinase (C18:2,C18:1)	PI4P5K_18_2_18_1	Glycerophospholipid Metabolism	0.355918	0.421875	0.421875
Nicotinate exchange	EX_nac(e)		0.355918	0.421875	0.421875
Nicotinic acid uptake	NACt	Transport, Extracellular	0.355918	0.421875	0.421875
NAD synthase (glutamine-hydrolysing)	NADS2	NAD Metabolism	0.355918	0.421875	0.421875
nicotinate-nucleotide adenylyltransferase	NNATr	NAD Metabolism	0.355918	0.421875	0.421875
nucleotide phosphatase	NP1	NAD Metabolism	0.355918	0.421875	0.421875
phosphatidylinositol-4-phosphate 4-phosphatase (C18:1,C18:2)	PI4PP_18_1_18_2	Inositol Phosphate Metabolism	0.355918	0.421875	0.421875
NICRNS	NICRNS	NAD Metabolism	0.355918	0.421875	0.421875
UDPglucuronate uridine-diphosphohydrolase	UDPGNP	Pentose and Glucuronate Interconversions	0.355918	0.421875	0.421875
dehydro-L-gulonate decarboxylase	DGULND	Pentose and Glucuronate Interconversions	0.355918	0.421875	0.421875
L-gulonate 3-dehydrogenase	GULN3D	Pentose and Glucuronate Interconversions	0.355918	0.421875	0.421875
gulonate dehydrogenase	GULND	Pentose and Glucuronate Interconversions	0.355918	0.421875	0.421875
xylulokinase	XYLK	Pentose and Glucuronate Interconversions	0.355918	0.421875	0.421875
xylitol dehydrogenase (D-xyulose-forming)	XYLTD_Dr	Pentose and Glucuronate Interconversions	0.355918	0.421875	0.421875
xylulose reductase	XYLUR	Pentose and Glucuronate Interconversions	0.355918	0.421875	0.421875
methylglyoxal synthase	MGSA	Pyruvate Metabolism	0.355918	0.421875	0.421875
phosphatidylinositol 4-phosphate 5-kinase (C18:1,C18:2)	PI4P5K_18_1_18_2	Glycerophospholipid Metabolism	0.355918	0.421875	0.421875
phosphatidylinositol 4,5-bisphosphate phospholipase C (C18:1, C18:2)	PI45PLC_18_1_18_2	Inositol Phosphate Metabolism	0.355918	0.421875	0.421875
phosphatidylinositol-4,5-bisphosphate 5-phosphatase (C16:0, C18:1)	PI45P5P_16_0_18_1	Inositol Phosphate Metabolism	0.355918	0.421875	0.421875
phosphatidylinositol-4,5-bisphosphate 5-phosphatase (C16:0, C18:2)	PI45P5P_16_0_18_2	Inositol Phosphate Metabolism	0.355918	0.421875	0.421875
hydroxyacylglutathione hydrolase	GLYOX	Pyruvate Metabolism	0.355918	0.421875	0.421875
phosphatidylinositol-4-phosphate 4-phosphatase (C16:0,C16:0)	PI4PP_16_0_16_0	Inositol Phosphate Metabolism	0.355918	0.421875	0.421875
phosphatidylinositol-4-phosphate 4-phosphatase (C16:0,C18:1)	PI4PP_16_0_18_1	Inositol Phosphate Metabolism	0.355918	0.421875	0.421875
phosphatidylinositol-4-phosphate 4-phosphatase (C16:0,C18:2)	PI4PP_16_0_18_2	Inositol Phosphate Metabolism	0.355918	0.421875	0.421875
sink_mthgxl	sink_mthgxl		0.355918	0.421875	0.421875
sink mi1345p(c)	sink_mi1345p(c)		0.355918	0.421875	0.421875
N-Acetylneuraminate 9-phosphate pyruvate-lyase (pyruvate-phosphorylating)	ACNAM9PL	Aminosugar Metabolism	0.355918	0.421875	0.421875
guanine phosphoribosyltransferase	GUAPRT	Salvage Pathway	0.355918	0.421875	0.421875
inositol-1,4,5-trisphosphate 3-kinase	MI145PK	Inositol Phosphate Metabolism	0.355918	0.421875	0.421875
Pyridoxine 5-phosphate phosphatase	PDXPP	Vitamin B6 Metabolism	0.355918	0.421875	0.421875
phosphatidylinositol-4,5-bisphosphate 5-phosphatase (C18:1, C18:2)	PI45P5P_18_1_18_2	Inositol Phosphate Metabolism	0.355918	0.421875	0.421875
phosphatidylinositol 4-phosphate 5-kinase (C16:0,C18:1)	PI4P5K_16_0_18_1	Glycerophospholipid Metabolism	0.355918	0.421875	0.421875
phosphatidylinositol-4-phosphate 4-phosphatase (C18:2,C18:1)	PI4PP_18_2_18_1	Inositol Phosphate Metabolism	0.355918	0.421875	0.421875
PARBC	PARBC		0.355918	0.421875	0.421875
lactoylglutathione lyase	LGTHL	Pyruvate Metabolism	0.355918	0.421875	0.421875
phosphatidylinositol 4,5-bisphosphate phospholipase C (C16:0, C18:1)	PI45PLC_16_0_18_1	Inositol Phosphate Metabolism	0.355918	0.421875	0.421875
phosphatidylinositol 4,5-bisphosphate phospholipase C (C16:0, C18:2)	PI45PLC_16_0_18_2	Inositol Phosphate Metabolism	0.355918	0.421875	0.421875
phosphatidylinositol 4,5-bisphosphate phospholipase C (C18:1, C18:1)	PI45PLC_18_1_18_1	Inositol Phosphate Metabolism	0.355918	0.421875	0.421875
phosphatidylinositol-4-phosphate 4-phosphatase (C18:1,C18:1)	PI4PP_18_1_18_1	Inositol Phosphate Metabolism	0.355918	0.421875	0.421875
EX_pa_hs_18_1_18_1(e)	EX_pa_hs_18_1_18_1(e)		0.355918	0.421875	0.421875
EX_pa_hs_18_1_18_2(e)	EX_pa_hs_18_1_18_2(e)		0.355918	0.421875	0.421875
EX_pa_hs_18_2_16_0(e)	EX_pa_hs_18_2_16_0(e)		0.355918	0.421875	0.421875
EX_pa_hs_18_2_18_1(e)	EX_pa_hs_18_2_18_1(e)		0.355918	0.421875	0.421875
D-lactate transport via proton symport	D-LACt2	Transport, Extracellular	0.355918	0.421875	0.421875
GMP reductase	GMPR	Nucleotides	0.355918	0.421875	0.421875
phosphatidylinositol 4-phosphate 5-kinase (C16:0,C18:2)	PI4P5K_16_0_18_2	Glycerophospholipid Metabolism	0.355918	0.421875	0.421875
sink_pa	sink_pa		0.355918	0.421875	0.421875
phosphatidylinositol-4,5-bisphosphate 5-phosphatase (C16:0, C16:0)	PI45P5P_16_0_16_0	Inositol Phosphate Metabolism	0.355918	0.421875	0.421875
phosphatidylinositol-4,5-bisphosphate 5-phosphatase (C18:1, C18:1)	PI45P5P_18_1_18_1	Inositol Phosphate Metabolism	0.355918	0.421875	0.421875
phosphatidylinositol-4,5-bisphosphate 5-phosphatase (C18:2, C18:1)	PI45P5P_18_2_18_1	Inositol Phosphate Metabolism	0.355918	0.421875	0.421875
sink mi145p(c)	sink_mi145p(c)		0.355918	0.421875	0.421875
Nicotinamide exchange	EX_ncam(e)		0.355918	0.421875	0.421875
Nicotinamide acid uptake	NCAMt	Transport, Extracellular	0.355918	0.421875	0.421875
sink adprbp(c)	sink_adprbp(c)		0.355918	0.421875	0.421875
NADP nucleosidase	NADPN	NAD Metabolism	0.355918	0.421875	0.421875
NAD kinase	NADK	NAD Metabolism	0.355918	0.421875	0.421875
inositol-1,4,5-trisphosphate 5-phosphatase	MI145PP	Inositol Phosphate Metabolism	0.355918	0.421875	0.421875
S-Adenosyl-L-methionine:catechol O-methyltransferase	SALMCOM2	Tyrosine metabolism	0.355918	0.421875	0.421875
Adrenaline exchange	EX_adrnl(e)		0.355918	0.421875	0.421875
Adrenaline (epinephrine) transport, uniport	ADRNLtu	Transport, Extracellular	0.355918	0.421875	0.421875
metanephrine secretion via secretory vesicle (ATP driven)	MEPIVESSte	Transport, Extracellular	0.355918	0.421875	0.421875
Metanephrine exchange	EX_mepi(e)		0.355918	0.421875	0.421875
5'-nucleotidase (IMP)	NTD11	Purine Catabolism	0.355932	0.421865	0.421865
phosphatidylinositol 4,5-bisphosphate phospholipase C (C18:2, C16:0)	PI45PLC_18_2_16_0	Inositol Phosphate Metabolism	0.35715	0.42108	0.42108
phosphatidylinositol phospholipase C (C18:1,C18:2)	PIPLC_18_1_18_2	Inositol Phosphate Metabolism	0.358148	0.132907	0.0299934
sink_cdpdag	sink_cdpdag		0.360353	0.327562	0.687533
CDPDAGRBC	CDPDAGRBC		0.360353	0.327562	0.687533
phosphopentomutase	PPM	Pentose Phosphate Pathway	0.36914	0.117771	0.0157701
sink_xmp	sink_xmp		0.378867	0.445204	0.405042
glutathione oxidoreductase	GTHO	Glutamate metabolism	0.386974	0.457843	0.832925
L-glutamine reversible transport via sodium symport	GLNt4	Transport, Extracellular	0.38811	0.280528	0.135584
K+ exchange	EX_k(e)		0.389609	0.459668	0.469602
sink_gsn	sink_gsn		0.394042	0.447395	0.396945
Adenine exchange	EX_ade(e)		0.396143	0.142893	0.0266676
adenine reversible transport, cytosol	ADEt	Transport, Extracellular	0.396143	0.142893	0.0266676
Diacylglycerol phosphate kinase (homo sapiens, C18:1,C18:2)	DAGK_hs_18_1_18_2	Glycerophospholipid Metabolism	0.405369	0.412138	0.673087
GLU-Lt	GLU-Lt		0.410077	0.484409	0.4872
phosphatidylinositol 4-phosphate phospholipase C (C18:1,C18:2)	PI4PLC_18_1_18_2	Inositol Phosphate Metabolism	0.416672	0.423658	0.627291
phosphatidylinositol 4-kinase (C18:1,C18:2)	PIK4_18_1_18_2	Glycerophospholipid Metabolism	0.417678	0.422046	0.62884
sink_hdca	sink_hdca		0.428997	0.730356	0.619596
L-Glutamine exchange	EX_gln-L(e)		0.430847	0.32556	0.263546
phosphatidate cytidylyltransferase (C18:1,C18:2)	CDS_18_1_18_2	Glycerophospholipid Metabolism	0.439789	0.393437	0.687244
phosphatidylinositol synthase (Homo sapiens, C18:1,C18:2)	CDIPTr_18_1_18_2	Glycerophospholipid Metabolism	0.439789	0.393437	0.687244
Hydrogen peroxide exchange	EX_h2o2(e)		0.460302	0.395658	0.482536
hydrogen peroxide transport via diffusion	H2O2t	Transport, Extracellular	0.460302	0.395658	0.482536
phosphatidylinositol 4-phosphate 5-kinase (C18:2,C16:0)	PI4P5K_18_2_16_0	Glycerophospholipid Metabolism	0.463782	0.411461	0.376032
spermidine transport (faciliated)	SPMDt	Transport, Extracellular	0.465861	0.303111	0.576062
Spermidine exchange	EX_spmd(e)		0.466665	0.302285	0.57717
DAGRBC	DAGRBC		0.473022	0.492	0.342263
sink_dag	sink_dag		0.473022	0.492	0.342263
sink_gly	sink_gly		0.480331	0.28205	0.0706781
Adenosine deaminase	ADA	Purine Catabolism	0.482397	0.310458	0.183163
Inosine transport (diffusion)	INSt	Transport, Extracellular	0.483068	0.310257	0.181418
Inosine exchange	EX_ins(e)		0.483068	0.310257	0.181418
Diacylglycerol phosphate kinase (homo sapiens, C18:2,C18:1)	DAGK_hs_18_2_18_1	Glycerophospholipid Metabolism	0.493378	0.442474	0.855261
phosphatidylinositol 4-phosphate phospholipase C (C18:2,C18:1)	PI4PLC_18_2_18_1	Inositol Phosphate Metabolism	0.509539	0.454623	0.843469
phosphatidylinositol 4-kinase (C18:2,C18 1)	PIK4_18_2_18_1	Glycerophospholipid Metabolism	0.509539	0.454623	0.843469
1-acylglycerol-3-phosphate O-acyltransferase 1 (C18:2,C16:0)	AGPAT1_18_2_16_0	Diacylglycerol Synthesis	0.511821	0.388686	0.808692
sink_ocdcea	sink_ocdcea		0.514549	0.656897	0.541574
Pyridoxamine exchange	EX_pydam(e)		0.527944	0.64325	0.133367
pyridoxamine 5'-phosphate oxidase	PYAM5PO	Vitamin B6 Metabolism	0.527944	0.64325	0.133367
pyridoxamine kinase	PYDAMK	Vitamin B6 Metabolism	0.527944	0.64325	0.133367
pyridoxamine transport via diffusion	PYDAMtr	Transport, Extracellular	0.527944	0.64325	0.133367
phosphatidylinositol phospholipase C (C16:0,C16:0)	PIPLC_16_0_16_0	Inositol Phosphate Metabolism	0.532608	0.229868	0.0516432
phosphatidate cytidylyltransferase (C18:2,C18:1)	CDS_18_2_18_1	Glycerophospholipid Metabolism	0.541179	0.426376	0.839174
phosphatidylinositol synthase (Homo sapiens, C18:2,C18:1)	CDIPTr_18_2_18_1	Glycerophospholipid Metabolism	0.541179	0.426376	0.839174
5'-nucleotidase (AMP)	NTD7	Nucleotides	0.544869	0.343847	0.895101
D-Glucosamine exchange	EX_gam(e)		0.550891	0.17991	0.74098
glucosamine transport (uniport)	GAMt1r	Transport, Extracellular	0.550891	0.17991	0.74098
hexokinase (D-glucosamine:ATP)	HEX10	Aminosugar Metabolism	0.550891	0.17991	0.74098
Pyridoxal exchange	EX_pydx(e)		0.552011	0.231103	0.716923
pyridoxal transport via diffusion	PYDXtr	Transport, Extracellular	0.552011	0.231103	0.716923
glucosamine-6-phosphate deaminase	G6PDA	Aminosugar Metabolism	0.559578	0.175682	0.735177
choline phosphotransferase (C18:1, C18:1)	CEPTC_18_1_18_1	Glycerophospholipid Metabolism	0.560791	0.247828	0.470558
sink_gam6p	sink_gam6p		0.561929	0.174582	0.733606
phosphatidylinositol phospholipase C (C16:0,C18:2)	PIPLC_16_0_18_2	Inositol Phosphate Metabolism	0.565465	0.227093	0.0524918
N-acetyl-D-mannosamine kinase	AMANK	Aminosugar Metabolism	0.571674	0.334627	0.334627
Glycerol exchange	EX_glyc(e)		0.572884	0.534406	0.513815
glycerol transport via channel	GLYCt	Transport, Extracellular	0.572884	0.534406	0.513815
glycerol kinase	GLYK	Glycerophospholipid Metabolism	0.572884	0.534406	0.513815
sink_coa	sink_coa		0.579228	0.249493	0.764221
EX_pnto-R(e)	EX_pnto-R(e)		0.579228	0.249493	0.764221
PNTO-Rt	PNTO-Rt		0.579228	0.249493	0.764221
PNTK	PNTK		0.579228	0.249493	0.764221
FAD diphosphatase	FADDP	Riboflavin Metabolism	0.583354	0.30664	0.92103
FMN adenylyltransferase	FMNAT	Riboflavin Metabolism	0.583354	0.30664	0.92103
sink_gthrd	sink_gthrd		0.589699	0.889935	0.0405307
gamma-glutamylcysteine synthetase	GLUCYS	Glutathione Metabolism	0.589699	0.889935	0.0405307
glutathione synthetase	GTHS	Glutathione Metabolism	0.589699	0.889935	0.0405307
phosphatidylinositol phospholipase C (C16:0,C18:1)	PIPLC_16_0_18_1	Inositol Phosphate Metabolism	0.595364	0.241275	0.0562826
5'-nucleotidase	NT5C	NAD Metabolism	0.618296	0.244177	0.215974
sink_lnlc	sink_lnlc		0.620398	0.60918	0.497828
purine-nucleoside phosphorylase (Inosine)	PUNP5	Purine Catabolism	0.624805	0.474388	0.0022942
LPCHOL_HS_16_0t	LPCHOL_HS_16_0t		0.627388	0.754365	0.219175
Chloride exchange	EX_cl(e)		0.630222	0.822106	0.606181
Ammonia exchange	EX_nh4(e)		0.633608	0.421369	0.233111
ammonia transport via proton antiport	NH4t3r	Transport, Extracellular	0.633608	0.421369	0.233111
Thiamin monophosphate exchange	EX_thmmp(e)		0.636487	0.416709	0.678902
thiamin pyrophosphatase	TDP	Thiamine Metabolism	0.636487	0.416709	0.678902
Thiamine monophosphate transport (passive - red blood cell)	THMMPtrbc	Transport, Extracellular	0.636487	0.416709	0.678902
Thiamine transprot (passive - red blood cell)	THMtrbc	Transport, Extracellular	0.636487	0.416709	0.678902
thiamine diphosphokinase	TMDPK	Thiamine Metabolism	0.636487	0.416709	0.678902
4-Pyridoxate exchange	EX_4pyrdx(e)		0.637569	0.423555	0.353466
4-Pyridoxal secretion	4PYRDX	Transport, Extracellular	0.637569	0.423555	0.353466
pyridoxal dehydrogenase	PYDXDH	Vitamin B6 Metabolism	0.637569	0.423555	0.353466
sink pchol hs 18 1 18 1(c)	sink_pchol_hs_18_1_18_1(c)		0.64215	0.314798	0.463075
cAMP transport (ATP-dependent)	CAMPt	Transport, Extracellular	0.642729	0.569554	0.321141
ethanolamine phosphotransferase (C16:0,C18:2)	CEPTE_16_0_18_2	Glycerophospholipid Metabolism	0.677763	0.553876	0.281407
sink pe hs 16 0 18 2(c)	sink_pe_hs_16_0_18_2(c)		0.677763	0.553876	0.281407
transketolase	TKT1	Pentose Phosphate Pathway	0.683216	0.165793	0.019915
transaldolase	TALA	Pentose Phosphate Pathway	0.683216	0.165793	0.019915
transketolase	TKT2	Pentose Phosphate Pathway	0.683216	0.165793	0.019915
ribulose 5-phosphate 3-epimerase	RPE	Pentose Phosphate Pathway	0.683216	0.165793	0.019915
Norepinephrine uniport	NRPPHRtu	Transport, Extracellular	0.68758	0.583977	0.314624
S-Adenosyl-L-methionine:catechol O-methyltransferase	SALMCOM	Tyrosine metabolism	0.68758	0.583977	0.314624
L-Normetanephrine seceretion via secretory vesicle (ATP driven)	NORMETEVESSte	Transport, Extracellular	0.68758	0.583977	0.314624
Norepinephrine exchange	EX_nrpphr(e)		0.68758	0.583977	0.314624
L-Normetanephrine exchange	EX_normete-L(e)		0.68758	0.583977	0.314624
EX_inost(e)	EX_inost(e)		0.719621	0.299347	0.888812
INOSTt	INOSTt		0.719621	0.299347	0.888812
choline phosphotransferase (C18:2, C16:0)	CEPTC_18_2_16_0	Glycerophospholipid Metabolism	0.751628	0.259199	0.703641
EX_pchol_hs_16_0_16_0(e)	EX_pchol_hs_16_0_16_0(e)		0.7566	0.877671	0.222827
EX_dag_hs_18_2_18_1(e)	EX_dag_hs_18_2_18_1(e)		0.757426	0.336754	0.138005
PA_HS_18_1_18_1t	PA_HS_18_1_18_1t		0.781595	0.8588	0.105088
PA_HS_18_1_18_2t	PA_HS_18_1_18_2t		0.781595	0.8588	0.105088
PA_HS_18_2_16_0t	PA_HS_18_2_16_0t		0.781595	0.8588	0.105088
PA_HS_18_2_18_1t	PA_HS_18_2_18_1t		0.781595	0.8588	0.105088
Diacylglycerol phosphate kinase (homo sapiens, C16:0, C18:1)	DAGK_hs_16_0_18_1	Glycerophospholipid Metabolism	0.782874	0.373978	0.98822
glutathione peridoxase	GTHP	Glutathione Metabolism	0.786552	0.462349	0.566963
sink pchol hs 18 2 16 0(c)	sink_pchol_hs_18_2_16_0(c)		0.78828	0.299349	0.692078
EX_pa_hs_16_0_16_0(e)	EX_pa_hs_16_0_16_0(e)		0.789109	0.492666	0.187785
nicotinamide-nucleotide adenylyltransferase	NMNATr	NAD Metabolism	0.79597	0.645816	0.638768
EX_dag_hs_18_2_16_0(e)	EX_dag_hs_18_2_16_0(e)		0.797682	0.347242	0.123793
5'-nucleotidase (dTMP)	NTD5_a	NAD Metabolism	0.799415	0.893087	0.693981
PCHOL_HS_18_2_18_1t	PCHOL_HS_18_2_18_1t		0.80811	0.924997	0.239636
cytidylate kinase (CMP)	CYTK1	Nucleotides	0.808974	0.19181	0.944562
nucleoside-diphosphate kinase (ATP:CDP)	NDPK3	Nucleotides	0.808974	0.19181	0.944562
phosphatidylinositol 4-phosphate phospholipase C (C16:0,C18:1)	PI4PLC_16_0_18_1	Inositol Phosphate Metabolism	0.817259	0.403765	0.984685
phosphatidylinositol 4-kinase (C16:0,C18:1)	PIK4_16_0_18_1	Glycerophospholipid Metabolism	0.821441	0.40124	0.985001
Diacylglycerol phosphate kinase (homo sapiens, C16:0, C18:2)	DAGK_hs_16_0_18_2	Glycerophospholipid Metabolism	0.829879	0.417458	0.52981
phospholipase A2 (C16:0,C16:0)	PLA2_2_16_0_16_0	Glycerophospholipid Metabolism	0.831971	0.00276275	0.00160347
EX_dag_hs_18_1_18_2(e)	EX_dag_hs_18_1_18_2(e)		0.832148	0.356762	0.113868
phosphatidylinositol 4-phosphate phospholipase C (C16:0,C18:2)	PI4PLC_16_0_18_2	Inositol Phosphate Metabolism	0.859197	0.438678	0.564443
phosphatidylinositol 4-kinase (C16:0,C18:2)	PIK4_16_0_18_2	Glycerophospholipid Metabolism	0.862675	0.436865	0.560116
sink_cys-L	sink_cys-L		0.867196	0.601038	0.295665
sink mi14p(c)	sink_mi14p(c)		0.869036	0.209681	0.974369
PA_HS_16_0_16_0t	PA_HS_16_0_16_0t		0.874576	0.906147	0.112566
Diacylglycerol phosphate kinase (homo sapiens, C18:1,C18:1)	DAGK_hs_18_1_18_1	Glycerophospholipid Metabolism	0.875046	0.374181	0.936718
sink pe hs 18 2 18 1(c)	sink_pe_hs_18_2_18_1(c)		0.877324	0.974499	0.974499
ethanolamine phosphotransferase (C18:2,C18:1)	CEPTE_18_2_18_1	Glycerophospholipid Metabolism	0.877324	0.974499	0.974499
EX_dag_hs_18_1_18_1(e)	EX_dag_hs_18_1_18_1(e)		0.886229	0.372633	0.10148
PA_HS_16_0_18_2t	PA_HS_16_0_18_2t		0.894097	0.912881	0.113982
EX_pa_hs_16_0_18_2(e)	EX_pa_hs_16_0_18_2(e)		0.900028	0.46023	0.151899
PA_HS_16_0_18_1t	PA_HS_16_0_18_1t		0.903137	0.915614	0.114626
phosphatidate cytidylyltransferase (C16:0, C18:1)	CDS_16_0_18_1	Glycerophospholipid Metabolism	0.904181	0.361117	0.962936
phosphatidylinositol synthase (Homo sapiens, C16:0, C18:1)	CDIPTr_16_0_18_1	Glycerophospholipid Metabolism	0.904181	0.361117	0.962936
choline phosphotransferase (C16:0, C16:0)	CEPTC_16_0_16_0	Glycerophospholipid Metabolism	0.904618	0.512231	0.237213
phosphatidylinositol 4-phosphate phospholipase C (C18:1,C18:1)	PI4PLC_18_1_18_1	Inositol Phosphate Metabolism	0.906439	0.357457	0.958862
phosphatidylinositol 4-kinase (C18:1,C18:1)	PIK4_18_1_18_1	Glycerophospholipid Metabolism	0.906439	0.357457	0.958862
pyridoxine 5'-phosphate oxidase	PDX5PO	Vitamin B6 Metabolism	0.910565	0.35529	0.843607
Pyridoxine exchange	EX_pydxn(e)		0.910565	0.35529	0.843607
pyridoxine transport via diffusion	PYDXNtr	Transport, Extracellular	0.910565	0.35529	0.843607
acetaldehyde reversible transport	ACALDt	Transport, Extracellular	0.917884	0.626632	0.297437
aldehyde dehydrogenase (acetaldehyde, NAD)	ALDD2x	Glycolysis/Gluconeogenesis	0.917884	0.626632	0.297437
Acetaldehyde exchange	EX_acald(e)		0.917884	0.626632	0.297437
L-Methionine exchange	EX_met-L(e)		0.921402	0.846066	0.1771
EX_leu-L(e)	EX_leu-L(e)		0.921402	0.846066	0.1771
L-cysteine transport via diffusion (extracellular to cytosol)	CYStec	Transport, Extracellular	0.921402	0.846066	0.1771
EX_asn-L(e)	EX_asn-L(e)		0.921402	0.846066	0.1771
L-Phenylalanine exchange	EX_phe-L(e)		0.921402	0.846066	0.1771
glycine reversible transport via sodium and chloride symport (2:1:1)	GLYt7(211)r	Transport, Extracellular	0.921402	0.846066	0.1771
EX_trp-L(e)	EX_trp-L(e)		0.921402	0.846066	0.1771
albumax	albumax		0.921402	0.846066	0.1771
fatty acid transport via diffusion	HDCAtr	Transport, Extracellular	0.921402	0.846066	0.1771
Linoleic acid (n-C18:2) transport in via diffusion	LNLCt	Transport, Extracellular	0.921402	0.846066	0.1771
fatty acid transport via diffusion	OCDCEAtr	Transport, Extracellular	0.921402	0.846066	0.1771
EX_ile-L(e)	EX_ile-L(e)		0.921402	0.846066	0.1771
EX_pro-L(e)	EX_pro-L(e)		0.921402	0.846066	0.1771
EX_ser-L(e)	EX_ser-L(e)		0.921402	0.846066	0.1771
EX_asp-L(e)	EX_asp-L(e)		0.921402	0.846066	0.1771
EX_tyr-L(e)	EX_tyr-L(e)		0.921402	0.846066	0.1771
EX_val-L(e)	EX_val-L(e)		0.921402	0.846066	0.1771
EX_his-L(e)	EX_his-L(e)		0.921402	0.846066	0.1771
EX_thr-L(e)	EX_thr-L(e)		0.921402	0.846066	0.1771
EX_lys-L(e)	EX_lys-L(e)		0.921402	0.846066	0.1771
glutamine synthetase	GLNS	Glutamate metabolism	0.92223	0.122282	0.0593832
DAG_HS_18_1_18_1t	DAG_HS_18_1_18_1t		0.931109	0.922649	0.116515
phosphatidylinositol synthase (Homo sapiens, C16:0, C18:2)	CDIPTr_16_0_18_2	Glycerophospholipid Metabolism	0.932012	0.416031	0.471349
phosphatidate cytidylyltransferase (C16:0, C18:2)	CDS_16_0_18_2	Glycerophospholipid Metabolism	0.932012	0.416031	0.471349
purine-nucleoside phosphorylase	PNP	NAD Metabolism	0.937817	0.58513	0.728315
phosphatidylinositol phospholipase C (C18:2,C18:1)	PIPLC_18_2_18_1	Inositol Phosphate Metabolism	0.940507	0.387353	0.111832
DAG_HS_18_1_18_2t	DAG_HS_18_1_18_2t		0.940585	0.926464	0.11729
DAG_HS_18_2_16_0t	DAG_HS_18_2_16_0t		0.946887	0.928872	0.117832
EX_pa_hs_16_0_18_1(e)	EX_pa_hs_16_0_18_1(e)		0.952264	0.441624	0.137626
DAG_HS_18_2_18_1t	DAG_HS_18_2_18_1t		0.954622	0.931685	0.118528
ribosylnicotinamide kinase	RNMK	NAD Metabolism	0.956923	0.24585	0.208621
phosphatidylinositol-4,5-bisphosphate 5-phosphatase (C18:2, C16:0)	PI45P5P_18_2_16_0	Inositol Phosphate Metabolism	0.959354	0.216366	0.997183
Pyridoxal 5-phosphate phosphatase	PYDXPP	Vitamin B6 Metabolism	0.969659	0.377511	0.73331
phosphatidylinositol synthase (Homo sapiens, C18:1,C18:1)	CDIPTr_18_1_18_1	Glycerophospholipid Metabolism	0.990901	0.274634	0.851248
phosphatidate cytidylyltransferase (C18:1,C18:1)	CDS_18_1_18_1	Glycerophospholipid Metabolism	0.990901	0.274634	0.851248
PCHOL_HS_16_0_16_0t	PCHOL_HS_16_0_16_0t		0.991069	0.734969	0.312464
pyridoxine kinase	PYDXNK	Vitamin B6 Metabolism	0.999371	0.327437	0.714627
N-Acetylneuraminate exchange	EX_acnam(e)		1	1	1
D-Mannose exchange	EX_man(e)		1	1	1
N-acetylglucosamine kinase	ACGAMK	Aminosugar Metabolism	1	1	1
N-acetylneuraminate proton symport	ACNAMt2	Transport, Extracellular	1	1	1
H2O transport via diffusion	H2Ot	Transport, Extracellular	1	1	0.064
hexokinase (D-mannose:ATP)	HEX4	Fructose and Mannose Metabolism	1	1	1
mannose-6-phosphate isomerase	MAN6PI	Fructose and Mannose Metabolism	1	1	1
mannose transport (uniport)	MANt1r	Transport, Extracellular	1	1	1
Inorganic phosphate exchange, diffusion	PIt	Transport, Extracellular	1	1	0.0552856
3',5'-Cyclic GMP exchange	EX_35cgmp(e)
L-Ascorbate exchange	EX_ascb-L(e)
Calcium exchange	EX_ca2(e)
cAMP exchange	EX_camp(e)
L-Cysteine exchange	EX_cys-L(e)
Dehydroascorbate exchange	EX_dhdascb(e)
Glycine exchange	EX_gly(e)
Hexadecanoate (n-C16:0) exchange	EX_hdca(e)
D-lactate exchange	EX_lac-D(e)
Leukotriene A4 exchange	EX_leuktrA4(e)
Leukotriene B4 exchange	EX_leuktrB4(e)
linoleic acid (all cis C18:2) exchange	EX_lnlc(e)
L-Malate exchange	EX_mal-L(e)
octadecenoate (n-C18:1) exchange	EX_ocdcea(e)
Pyruvate exchange	EX_pyr(e)
Riboflavin exchange	EX_ribflv(e)
sink band(c)	sink_band(c)
sink bandmt(c)	sink_bandmt(c)
sink mi134p(c)	sink_mi134p(c)
N-Acetylneuraminate 9-phosphate phosphohydrolase	ACNAMPH	Aminosugar Metabolism
acid phosphatase (FMN)	ACP1(FMN)	Riboflavin Metabolism
Ap4A hydrolase, asymmetrically	AP4AH1	Nucleotides
L-ascorbate transport via facilitated diffusion	ASCBt	Transport, Extracellular
Band membrane protein-methyltransferase	BANDMT	Methionine Metabolism
carnitine O-palmitoyltransferase	C160CPT1	Carnitine shuttle
C160 reverse	C160CPT2rbc	Carnitine shuttle
carnitine octadecenoyl transferase	C181CPT1	Carnitine shuttle
carnitine octadecenoyl transferase	C181CPT2rbc	Carnitine shuttle
calcium (Ca+2) transport via diffusion (extracellular to periplasm)	CA2t	Transport, Extracellular
Ca ATPase	CAATPS	Transport, Extracellular
cGMP transport (ATP-dependent)	CGMPt	Transport, Extracellular
choline phosphate phosphatase	CHLP	Glycerophospholipid Metabolism
dehydroascorbate transport (uniport)	DHAAt1r	Transport, Extracellular
Diphosphoglycerate phosphatase	DPGase	Glycolysis/Gluconeogenesis
ethanolamine phosphate phosphatase	ETHP	Glycerophospholipid Metabolism
Fructose-2,6-bisphosphate 2-phosphatase	FBP26	Fructose and Mannose Metabolism
D-Galactose:NADP+ 1-oxidoreductase	GALOR	Galactose metabolism
guanylate kinase (GMP:ATP)	GK1	Nucleotides
Glutathione dehydrogenase (dehydroascorbate reductase)	GTHDH	Ascorbate and Aldarate Metabolism
guanylate cyclase	GUACYC	Nucleotides
isocitrate dehydrogenase (NADP)	ICDHy	Citric Acid Cycle
leukotriene A4 transmembrane (homo sapiens) transport	LEUKTRA4t	Transport, Extracellular
leukotriene B4 transmembrane (homo sapiens) transport	LEUKTRB4t	Transport, Extracellular
carnitine O-palmitoyltransferase	LNLCCPT1	Carnitine shuttle
carnitine transferase	LNLCCPT2rbc	Fatty acid activation
Leukotriene A-4 hydrolase	LTA4H	Eicosanoid Metabolism
Malate exchange, diffusion	MALt	Transport, Extracellular
malate dehydrogenase	MDH	Citric Acid Cycle
inositol-1,3,4,5-trisphosphate 5-phosphatase	MI1345PP	Inositol Phosphate Metabolism
nucleoside-diphosphate kinase (ATP:GDP)	NDPK1	Nucleotides
6-phosphofructo-2-kinase	PFK26	Fructose and Mannose Metabolism
phenylalanine transaminase	PHETA1	Phenylalanine metabolism
L-phenylalanine transport via diffusion (extracellular to cytosol)	PHEtec	Transport, Extracellular
phosphatidylinositol-4-phosphate 4-phosphatase (C18:2,C16:0)	PI4PP_18_2_16_0	Inositol Phosphate Metabolism
phosphomannomutase	PMANM	Fructose and Mannose Metabolism
phosphatidic acid phosphatase (C16:0, C16:0)	PPAP_16_0_16_0	Diacylglycerol Synthesis
phosphatidic acid phosphatase (C16:0, C18:1)	PPAP_16_0_18_1	Diacylglycerol Synthesis
phosphatidic acid phosphatase (C16:0, C18:2)	PPAP_16_0_18_2	Diacylglycerol Synthesis
phosphatidic acid phosphatase (C18:1,C18:1)	PPAP_18_1_18_1	Diacylglycerol Synthesis
phosphatidic acid phosphatase (C18:1,C18:2)	PPAP_18_1_18_2	Diacylglycerol Synthesis
phosphatidic acid phosphatase (C18:2, C16:0)	PPAP_18_2_16_0	Diacylglycerol Synthesis
phosphatidic acid phosphatase (C18:2, C18:1)	PPAP_18_2_18_1	Diacylglycerol Synthesis
pyridoxal kinase	PYDXK	Vitamin B6 Metabolism
pyruvate reversible transport via proton symport	PYRt2r	Transport, Extracellular
riboflavin kinase	RBFK	Riboflavin Metabolism
riboflavin transport (ATP dependent)	RIBFLVt3	Transport, Extracellular
riboflavin transport out (ATP dependent)	RIBFLVt3o	Transport, Extracellular
thiamine-triphosphatase	THMTP	Thiamine Metabolism
thiamine-diphosphate kinase	TMDPPK	Thiamine Metabolism
EX_4abz(e)	EX_4abz(e)
EX_fol(e)	EX_fol(e)
ILE-Lt	ILE-Lt
LEU-Lt	LEU-Lt
ASN-Lt	ASN-Lt
ASP-Lt	ASP-Lt
HIS-Lt	HIS-Lt
4ABZt	4ABZt
PRO-Lt	PRO-Lt
SER-Lt	SER-Lt
TRP-Lt	TRP-Lt
TYR-Lt	TYR-Lt
VAL-Lt	VAL-Lt
LYS-Lt	LYS-Lt
THR-Lt	THR-Lt
FOLt	FOLt

## Sheet: pathways-D
Number of metabolic reactions altered in a given erythrocyte metabolic pathway in response to parasite infection under hypoxanthine-deprived medium
pathway	total rxns		pathway	total rxns		pathway	total rxns
Transport, Extracellular	16		Transport, Extracellular	11		Transport, Extracellular	11
Glycerophospholipid Metabolism	12		Glycerophospholipid Metabolism	8		Glycerophospholipid Metabolism	7
Glycolysis/Gluconeogenesis	11		Heme Biosynthesis	7		Heme Biosynthesis	7
Heme Biosynthesis	7		Galactose metabolism	3		Aminosugar Metabolism	3
Galactose metabolism	4		Heme Degradation	3		Galactose metabolism	3
Aminosugar Metabolism	3		Aminosugar Metabolism	2		Heme Degradation	3
Heme Degradation	3		Glycolysis/Gluconeogenesis	2		Glycolysis/Gluconeogenesis	2
Pentose Phosphate Pathway	3		Diacylglycerol Synthesis	1		Fructose and Mannose Metabolism	1
Nucleotides	2		Fructose and Mannose Metabolism	1		Pentose Phosphate Pathway	1
Fructose and Mannose Metabolism	1		Pentose Phosphate Pathway	1		Starch and Sucrose Metabolism	1
Inositol Phosphate Metabolism	1		Starch and Sucrose Metabolism	1		Urea cycle/amino group metabolism	1
Miscellaneous			Urea cycle/amino group metabolism	1
Starch and Sucrose Metabolism	1
Urea cycle/amino group metabolism	1
