# Supplementary material for: Short-term metabolic adjustments in Plasmodium falciparum counter hypoxanthine deprivation at the expense of long-term viability
Source: Malar J. 2019 Mar 19;18:86. doi: 10.1186/s12936-019-2720-3 (PMC6423861; doi:10.1186/s12936-019-2720-3)
Supplement: Supplementary file 3 — Additional file 3. List of metabolites detected under hypoxanthine-rich and -deprived conditions. [file 12936_2019_2720_MOESM3_ESM.xlsx]

## Sheet: Detected metabolites
			Hypoxanthine-rich medium							Hypoxanthine-deprived medium
																	Pathway Heat Map
Super Pathway	Sub Pathway	Biochemical Name	Infected vs. Non-Infected							Infected vs. Non-Infected							Indicates ratios, p-values for each comparison.
			0h	8h	16h	24h	32h	40h		0h	8h	16h	24h	32h	40h
Amino Acid	Glycine, Serine and Threonine Metabolism	glycine	1.17	1.02	1.17	1.44	1.26	1.44		1.34	1.43	1.97	1.95	1.88	1.74		0.55	Green: indicates significant difference (p≤0.05) between the groups shown, metabolite ratio of < 1.00
		N-acetylglycine	2.59	2.72	2.95	3.17	3.35	4.16		4.55	3.28	4.94	4.67	2.62	1.98		0.76	Light Green: narrowly missed statistical cutoff for significance 0.05<p<0.10, metabolite ratio of < 1.00
		betaine	0.95	0.87	0.87	0.93	0.79	0.84		1.01	0.96	0.89	0.94	0.89	0.82		1.71	Red: indicates significant difference (p≤0.05) between the groups shown; metabolite ratio of ≥ 1.00
		serine	1.15	0.95	1.09	1.37	1.14	1.47		1.28	1.12	1.45	1.47	1.53	1.59		1.32	Light Red: narrowly missed statistical cutoff for significance 0.05<p<0.10, metabolite ratio of ≥ 1.00
		N-acetylserine	7.69	6.05	7.43	15.21	22.11	24.73		7.21	6.96	7.75	11.01	9.09	10.17		1.2	Non-colored text and cell: mean values are not significantly different for that comparison
		threonine	1.18	1.08	1.16	1.48	1.47	1.63		1.42	1.32	1.76	1.65	1.94	2.23
		N-acetylthreonine	1.43	1.16	1.25	1.88	1.55	1.55		1.45	1.47	1.82	1.83	1.95	1.54
	Alanine and Aspartate Metabolism	alanine	2.21	1.2	1.93	3.99	3.25	4.93		2.28	2.7	4.29	5.32	5.14	4.96
		N-acetylalanine	2.77	1.23	3.84	4.31	6.17	5.34		2.43	3.32	3.73	4.5	3.76	3.47
		aspartate	0.92	0.83	0.79	0.69	0.57	0.53		0.99	0.87	0.76	0.7	0.62	0.51
		asparagine	1.08	1.01	1.06	1.18	1.13	1.17		1.36	1.18	1.46	1.44	1.53	1.45
		N-acetylasparagine	1.77	2.09	1.54	1.66	1.94	1.65		1.76	1.09	0.94	0.95	0.59	0.37
		N-acetylaspartate (NAA)	1.02	0.84	0.76	0.73	0.48	0.4		1.14	0.91	0.57	0.4	0.26	0.25
		3-sulfo-L-alanine	0.82	1.47	1.73	1.09	0.92	1.78		7.09	2.93	8.62	1.87	0.4	0.35
	Glutamate Metabolism	glutamate	0.7	0.73	0.75	0.71	0.61	0.58		0.91	0.84	0.81	0.66	0.6	0.65
		glutamine	1.13	1.12	1.14	1.23	1.11	1.13		1.41	1.33	1.47	1.34	1.25	1.23
		N-acetylglutamate	1.36	1.2	1.09	1.23	1.03	1		2.37	2.13	1.74	1.74	0.98	0.76
		N-acetylglutamine	1.2	1.07	0.81	1.1	0.85	0.87		2.19	1.91	1.24	0.9	0.73	0.5
		glutamate, gamma-methyl ester	1.38	0.7	0.5	1.08	0.99	0.86		1.09	0.84	0.98	1.33	0.59	0.29
		pyroglutamine*	0.97	0.87	0.9	1	0.88	0.96		1.1	1.12	1.01	0.94	0.97	1.02
		beta-citrylglutamate	1.01	0.87	0.8	0.66	0.5	0.37		0.94	0.77	0.73	0.59	0.55	0.36
		carboxyethyl-GABA	1.13	0.81	0.8	0.69	0.66	0.54		1.21	1.84	1.2	1.76	1.12	1.13
		S-1-pyrroline-5-carboxylate	1.05	1	1	0.81	0.65	0.74		0.99	0.76	0.8	0.73	0.81	0.81
	Histidine Metabolism	histidine	1.23	1.15	1.36	1.6	1.73	1.93		1.39	1.36	2.23	2.4	2.57	2.24
		N-acetylhistidine	1.47	1.23	1.36	1.76	1.55	1.82		2.45	3	2.95	3.43	2.56	1.55
		formiminoglutamate	0.85	0.66	0.68	0.58	0.37	0.34		0.8	0.74	0.62	0.47	0.52	0.15
		imidazole lactate	1.79	1.43	1.88	1.98	2.23	2.78		0.89	1.44	0.98	1.75	1.73	2.94
		4-imidazoleacetate	1.3	0.79	0.87	0.91	0.81	1.15		7.04	2.85	1.51	1.59	1.32	1.41
	Lysine Metabolism	lysine	1.27	1.19	1.48	1.98	1.9	2.04		1.81	1.63	2.86	2.78	3.7	3.43
		N6-acetyllysine	5.23	3.22	3.41	3.89	5.9	7.67		5.71	2.88	4.99	3.67	3.41	4.23
		N6,N6,N6-trimethyllysine	1.19	1.05	1.13	1.29	1.15	1.18		1.87	2.08	2.38	1.94	2.04	2.03
		pipecolate	215.84	38.82	173.92	469.91	881.49	1511.94		158.88	26.11	240.42	1068.33	1214.46	1955.99
	Phenylalanine and Tyrosine Metabolism	phenylalanine	1.11	1.02	1.16	1.47	1.53	1.77		1.31	1.24	1.86	2.01	2.24	2.49
		N-acetylphenylalanine	1.12	0.9	0.79	1.17	1.04	1.22		1.71	1.29	1.56	1.33	1.34	1.06
		phenylpyruvate	0.73	0.8	0.61	0.68	0.4	0.37		1.73	0.93	0.68	0.61	0.37	0.27
		tyrosine	1.12	1.12	1.06	1.26	1.33	1.33		1.27	1.15	1.45	1.42	1.64	1.92
		4-hydroxyphenylpyruvate	0.92	0.74	0.64	0.53	0.34	0.33		1.54	1.15	0.8	0.52	0.46	0.32
		3-(4-hydroxyphenyl)lactate	3.81	2.35	3.44	6.31	6.29	7.6		2.78	3.16	4.71	5.18	8.81	7.01
		phenol sulfate	1.35	0.96	0.95	1.13	1.02	1.11		1.38	1.06	1.4	1.17	1.18	1.29
		p-cresol sulfate	1.03	0.94	0.98	1.06	1.06	1.1		1.33	1	1.46	1.23	1.33	1.17
		p-toluic acid	1.92	1.24	0.78	1.04	1.57	0.96		1.52	1.05	0.58	0.71	1.47	1.1
		N-formylphenylalanine	1.03	0.78	0.64	0.55	0.47	0.46		1.73	0.91	1.37	0.92	0.9	0.77
	Tryptophan Metabolism	tryptophan	1.13	0.97	1.22	1.47	1.42	1.77		1.1	1.31	1.76	1.9	2.1	2.12
		3-indoxyl sulfate	1.33	0.86	0.88	1.13	1.04	0.76		1.41	1.01	1.23	0.98	1.04	0.75
		indolelactate	1.36	1.18	1.51	1.92	1.76	1.98		1.84	1.31	2.54	2.17	2.73	2.34
		kynurenine	1.36	0.83	1.52	0.75	1.06	1.27		1.09	1.3	1.44	1.51	1.19	1.26
		tryptophan betaine	0.98	0.83	0.88	0.98	0.81	0.82		0.97	0.91	0.81	0.74	0.77	0.82
		C-glycosyltryptophan	1.02	0.97	0.99	1.09	1.08	0.89		0.94	1.06	1.34	1.03	1.01	1
	Leucine, Isoleucine and Valine Metabolism	leucine	1.05	0.99	1.04	1.23	1.21	1.28		1.37	1.18	1.53	1.46	1.62	1.75
		N-acetylleucine	1	0.92	0.98	1	0.78	0.92		1.84	1.4	1.46	1.15	1	0.84
		4-methyl-2-oxopentanoate	1.03	0.99	1.32	2.18	2.46	3.45		2.16	2.52	2.49	2.07	2.14	3.73
		isovalerylglycine	0.92	0.45	0.61	0.36	0.17	0.16		1.48	0.92	0.77	0.61	0.62	0.63
		isovalerylcarnitine (C5)	1.01	1.02	0.9	0.92	0.72	0.74		0.79	1.15	1.08	0.96	0.63	0.61
		beta-hydroxyisovalerate	0.95	1.13	1.01	0.95	1.5	0.82		1.31	1.02	1.18	0.95	0.92	0.93
		isoleucine	1.04	0.96	0.94	1.02	0.9	0.98		1.24	1.18	1.23	0.98	1.17	1.1
		N-acetylisoleucine	1.02	0.98	0.7	0.65	0.68	0.63		1.7	1.35	1.37	1	0.73	0.56
		3-methyl-2-oxovalerate	1.11	1.69	1.57	2.41	3.07	3.93		1.84	2.74	3.89	1.6	3.59	3.9
		2-methylbutyrylcarnitine (C5)	1.01	0.98	1	0.97	0.76	0.76		0.9	1.04	1.41	0.87	0.66	0.75
		methylsuccinate	0.82	0.93	4.27	0.92	1	0.29		2.61	1.24	1.18	0.66	1.27	0.96
		valine	1.13	1.09	1.2	1.7	1.75	1.98		1.44	1.37	1.87	2.04	2.33	2.62
		N-acetylvaline	2.58	2.92	3.29	6.14	5.91	5.07		3.7	3.28	5.64	4.79	6.25	3.45
		3-methyl-2-oxobutyrate	0.99	1.44	0.71	3.04	2.89	4.71		1.85	1.98	2.32	2.71	2.62	3.1
		isobutyrylcarnitine (C4)	0.98	0.9	0.89	0.98	0.78	0.77		0.97	1.17	1.02	0.75	0.89	0.8
		isobutyrylglycine	1.36	0.89	0.99	0.6	0.51	0.13		1.09	0.86	1.36	0.97	1.36	0.7
	Methionine, Cysteine, SAM and Taurine Metabolism	methionine	1.1	0.97	1.03	1.21	1.04	1.09		1.23	1.12	1.38	1.15	1.25	1.35
		N-acetylmethionine	2.61	1.61	1.87	2.32	3.32	3.63		1.61	1.67	2.48	2.98	4.17	4.03
		N-formylmethionine	1.07	1.46	1.66	1.62	1.41	2.19		1.54	0.87	0.75	0.44	0.5	0.36
		methionine sulfoxide	0.97	0.86	0.74	0.58	0.43	0.44		1.46	1	0.99	0.96	0.68	0.45
		N-acetylmethionine sulfoxide	2.3	1.31	1.45	1.28	1.14	1.22		2.19	2.05	1.66	2.4	2.2	1.56
		S-adenosylhomocysteine (SAH)	1.46	0.97	1.07	1.25	1.43	1.23		1.74	1.49	1.71	2.46	2.57	2.5
		cysteine	1.11	1.16	1.1	1.23	1.31	1.47		2.79	1.34	2.41	1.91	1.3	1.17
		N-acetylcysteine	1.11	1.04	1.35	1.37	0.98	1.29		3.3	1.99	2.45	1.71	2.42	1.55
		cysteine sulfinic acid	1.05	1.35	1.98	0.98	1.16	2.34		4.59	1.5	4.41	0.87	0.24	0.18
		hypotaurine	0.94	0.89	0.94	1.03	0.86	1.06		0.58	0.68	0.79	0.89	0.97	1.17
		taurine	1.38	1.17	1.28	1.73	1.29	1.73		1.02	1.08	1.26	1.26	1.34	1.49
	Urea cycle; Arginine and Proline Metabolism	arginine	0.89	0.93	1.08	1.21	1.23	1.61		3.27	1.87	5.68	4.53	6.15	6.19
		argininosuccinate	2.48	1.89	3.16	6.67	5.83	5.93		2.63	1.36	3.23	2.86	3.67	6.29
		urea	1.23	0.94	1.03	1.24	0.93	1.03		1.47	1.22	1.38	1.29	1.2	1.11
		ornithine	1.17	1.05	1.04	1.08	0.93	0.99		1.3	1.2	1.59	1.27	1.28	1.27
		2-oxoarginine*	0.88	0.74	0.71	0.55	0.34	0.41		2.29	1.22	1.9	1.35	1.13	0.94
		citrulline	1.04	0.93	0.97	0.85	0.8	0.92		0.9	0.87	0.77	0.85	0.8	0.89
		proline	1.12	0.99	0.98	1.42	1.4	1.6		1.37	1.15	1.43	1.86	2.16	2.4
		dimethylarginine (SDMA + ADMA)	1.97	1.42	1.6	2.29	2.56	2.58		2.21	2.66	2.79	3.59	5.66	10.41
		N-acetylarginine	1.08	0.87	1.01	1.11	0.9	0.95		1.79	1.28	1.87	1.3	1.4	1.17
		N-acetylproline	1.23	1.11	0.93	0.91	0.7	0.54		1.45	1.14	1.14	1.02	0.95	0.92
		N-delta-acetylornithine	1.04	1	0.97	0.78	0.96	0.8		1.05	1.02	1.42	1.29	1.39	0.94
		N-alpha-acetylornithine	1.16	0.92	1.01	0.94	0.76	0.94		1.74	1.71	1.65	1.4	0.97	0.6
		trans-4-hydroxyproline	1.04	0.99	1.01	1.08	0.93	1.09		1.3	1.18	1.33	1.24	1.2	1.1
		creatine	0.96	0.9	0.9	0.94	0.83	0.89		1.05	1.11	0.95	0.87	0.88	0.89
		creatinine	1.08	0.88	0.85	0.83	0.73	0.8		0.76	0.46	0.98	1.78	0.64	0.47
		creatine phosphate	1.64	0.7	0.43	0.72	0.83	0.35		1.07	0.93	0.99	0.96	0.53	0.49
	Polyamine Metabolism	putrescine	2.01	1.23	3.35	8.39	18.48	27.54		1.32	1	3.16	8.11	12.64	24.8
		spermidine	2.15	2.14	3.61	5.74	7.27	7.73		3.97	3.84	6.68	9.22	6.96	7.61
		5-methylthioadenosine (MTA)	2.57	1.87	1.85	3.14	4.37	4.88		6.41	5.15	4.22	6.26	8.09	8.13
	Guanidino and Acetamido Metabolism	4-guanidinobutanoate	1.04	0.87	0.89	0.98	0.75	0.66		1.07	1.12	1.24	1.09	1.04	1.04
	Glutathione Metabolism	glutathione, reduced (GSH)	1.15	0.91	1.04	1.41	1.23	1.88		0.69	0.74	0.94	0.78	0.93	1.66
		glutathione, oxidized (GSSG)	1.1	1.04	1.16	1.28	0.94	0.87		1.1	0.86	1.16	1.29	1.14	0.73
		S-methylglutathione	1.2	1.14	1.15	1.14	0.88	1.13		1.21	1.27	1.43	1.67	2.01	1.57
		S-lactoylglutathione	1.02	0.58	0.49	0.63	0.38	0.19		0.83	0.85	0.7	0.51	0.29	0.27
		cysteinylglycine	1.04	0.9	1.02	0.87	0.98	1.55		0.45	0.49	0.74	0.8	0.49	0.76
		5-oxoproline	0.93	0.83	0.87	0.92	0.89	0.99		0.89	0.77	0.88	0.78	0.82	0.74
		ophthalmate	0.76	0.8	0.93	0.74	0.56	0.6		0.8	0.88	0.92	0.72	0.59	0.55
		4-hydroxy-nonenal-glutathione	0.99	1.05	1.1	1.17	1.07	1.11		0.91	0.96	0.88	0.99	0.85	0.84
Peptide	Gamma-glutamyl Amino Acid	gamma-glutamylalanine	1.71	1.02	1.37	1.81	1.86	2.84		1.58	0.39	1.15	1.48	0.68	0.72
		gamma-glutamylglutamate	0.73	0.34	0.43	0.6	0.24	0.24		1.31	0.6	0.56	0.63	0.3	0.26
		gamma-glutamylisoleucine*	0.67	0.55	0.59	0.57	0.47	0.41		0.88	0.84	0.69	0.58	0.47	0.35
		gamma-glutamylleucine	0.68	0.59	0.66	0.72	0.64	0.57		0.62	0.64	0.77	0.65	0.82	0.68
		gamma-glutamyl-epsilon-lysine	1.93	0.81	0.61	1.85	0.57	0.6		5.08	3.39	2.8	2.91	0.92	0.79
		gamma-glutamylthreonine	0.86	0.61	1.05	1.28	0.88	1.33		0.69	0.37	0.53	0.42	0.46	0.54
		gamma-glutamylvaline	0.69	0.61	0.65	0.72	0.59	0.67		0.55	0.56	0.64	0.57	0.76	0.87
	Dipeptides	phenylalanylalanine	0.99	0.5	0.46	0.99	0.8	0.49		1.77	1.27	1	0.69	0.59	0.21
	Acetylated Peptides	phenylacetylglutamine	1.25	1.11	0.73	0.93	0.61	1.09		0.92	0.75	0.83	0.77	0.94	1
		phenylacetylglycine	1	0.91	0.96	0.99	0.96	1.06		1.43	0.99	1.53	1.16	1.38	1.46
Carbohydrate	Glycolysis, Gluconeogenesis, and Pyruvate Metabolism	glucose	0.95	0.87	0.75	0.56	0.33	0.13		0.87	0.62	0.41	0.1	0.05	0
		Isobar: fructose 1,6-diphosphate, glucose 1,6-diphosphate, myo-inositol 1,4 or 1,3-diphosphate	0.99	0.67	0.49	0.44	0.34	0.24		1.75	0.89	0.58	0.51	0.2	0.07
		2,3-diphosphoglycerate	0.74	1.09	1.14	0.77	0.42	0.19		0.54	0.82	0.86	0.46	0.22	0.04
		3-phosphoglycerate	1.65	1.78	2	0.71	0.52	0.73		1.49	0.58	0.86	0.39	0.43	0.18
		phosphoenolpyruvate (PEP)	1.64	1.37	1.45	0.71	0.5	0.46		1.18	0.56	0.52	0.24	0.28	0.22
		pyruvate	1.54	1.27	1.23	7.44	8.85	8.42		1.6	2.27	2.47	1.47	1.31	0.92
		lactate	2.35	1.98	2.88	4.91	5.33	6.73		3.75	3.56	4.72	4.32	5	4.52
		glycerate	1.47	1.33	1.38	1.11	0.98	1.12		1.55	1.9	1.46	1.01	0.95	0.86
	Pentose Phosphate Pathway	6-phosphogluconate	1.15	1.03	1	1.12	1.17	1.09		1.14	1.16	2.04	1.56	1.11	0.36
		sedoheptulose-7-phosphate	0.09	0.24	0.26	0.18	0.16	0.15		0.21	0.21	0.26	0.2	0.27	0.09
	Pentose Metabolism	ribitol	0.26	0.49	0.51	0.35	0.27	0.3		0.26	0.27	0.23	0.23	0.23	0.3
		ribonate	0.73	0.64	0.67	0.64	0.53	0.54		0.82	0.72	0.51	0.34	0.22	0.2
		arabitol/xylitol	0.31	0.6	0.39	0.21	0.21	0.26		0.35	0.14	0.08	0.13	0.13	0.29
		ribulose/xylulose	0.96	0.99	0.72	0.61	0.75	0.97		1.77	0.92	0.76	0.81	0.6	0.75
		arabonate/xylonate	0.97	0.95	0.65	0.82	0.77	0.65		1.09	1.06	0.93	0.76	0.7	0.64
	Glycogen Metabolism	maltose	1.42	1.35	0.98	1.18	0.94	0.73		1.59	1.11	1.17	1.05	0.91	0.77
	Disaccharides and Oligosaccharides	lactose	1.19	1	0.86	0.96	0.87	0.71		0.89	1.07	0.82	0.77	0.99	0.68
	Fructose, Mannose and Galactose Metabolism	fructose	0.72	0.84	0.89	0.8	0.65	0.52		0.97	1.01	0.76	0.59	0.42	0.11
		mannitol/sorbitol	0.27	0.42	0.31	0.16	0.09	0.07		0.29	0.25	0.13	0.09	0.07	0.06
		mannose	3.04	1.02	2.73	2.37	3.93	1.27		1.63	2.11	2.47	2.6	1.2	0.3
		galactonate	1.2	1.19	0.8	1.04	1.04	0.52		1.34	0.8	0.44	0.84	0.31	0.27
	Nucleotide Sugar	UDP-glucose	1.12	1.06	1.04	1.12	0.9	0.71		0.82	1.46	1.66	2.19	1.37	0.46
		UDP-galactose	1.08	1.09	0.97	0.95	0.7	0.52		0.44	1.53	0.67	2	0.74	0.44
	Aminosugar Metabolism	N-acetylneuraminate	1.12	1.05	0.89	0.93	0.96	0.86		1.01	0.63	1.22	2.17	0.93	0.65
		N-acetylglucosaminylasparagine	1.03	0.8	1.02	1.15	0.72	0.92		1.05	0.99	1.09	1.08	0.89	1.01
		erythronate*	0.58	1.06	1.27	1.14	0.77	0.62		0.99	1.46	1.71	1.28	1.12	0.86
		N-acetylglucosamine/N-acetylgalactosamine	0.91	0.84	0.88	0.81	0.65	0.74		0.76	0.76	0.78	0.69	0.63	0.55
	Advanced Glycation End-product	N6-carboxymethyllysine	1.07	0.7	0.46	0.56	0.35	0.24		1.61	0.96	0.65	0.54	0.32	0.25
Energy	TCA Cycle	citrate	0.82	0.85	0.86	1.02	1.07	1.23		1.82	1.26	1.82	1.17	1.49	1.72
		aconitate [cis or trans]	0.96	0.95	1.05	1.27	1.22	1.26		1.87	1.25	2.1	1.46	1.67	1.35
		alpha-ketoglutarate	0.58	0.73	0.83	0.73	0.43	0.57		1.17	0.98	0.77	0.63	0.46	0.62
		succinylcarnitine (C4-DC)	1.02	0.98	0.98	0.98	0.86	0.9		1	1	0.99	0.88	0.83	0.84
		succinate	1.57	1.95	1.83	2.59	3.44	3.93		2.7	2.37	2.9	3.39	3.47	5.65
		fumarate	3.33	1.99	2.43	5.85	4.86	3.17		3.13	3.59	4.85	4.82	4.42	2.55
		malate	2.56	1.98	2.58	4.33	4.3	3.67		2.59	3.27	4.22	4.07	4.38	2.72
	Oxidative Phosphorylation	acetylphosphate	1.35	1.2	1.19	0.58	0.74	0.64		0.71	1.73	1.74	3	4	1.06
		phosphate	0.89	0.72	0.68	0.91	0.72	0.77		0.85	0.66	0.63	0.53	0.61	0.87
Lipid	Medium Chain Fatty Acid	caproate (6:0)	1.48	1.5	0.81	1.22	0.83	0.79		1.36	0.71	1.7	2.19	0.66	0.54
		heptanoate (7:0)	1.09	1.24	1.57	0.98	0.84	0.75		0.38	0.34	1.8	2.37	0.27	0.14
	Long Chain Fatty Acid	10-heptadecenoate (17:1n7)	1.25	1.14	1.11	1	1.27	1.17		1.45	1.11	1.1	1.11	1.06	1.12
		10-nonadecenoate (19:1n9)	1.19	1.37	1.3	1.37	1.15	1.82		1.75	1.54	1.54	1.43	1.44	1.5
		erucate (22:1n9)	1.45	1.14	1.12	1.09	1.18	1.31		1.06	1.49	1.06	1.02	1.37	1.4
		oleate/vaccenate (18:1)	1.47	1.11	1.27	1.33	1.66	1.77		2.22	1.74	1.72	1.55	1.67	1.79
	Polyunsaturated Fatty Acid (n3 and n6)	eicosapentaenoate (EPA; 20:5n3)	1.59	1.39	1.56	1.72	1.65	2.03		3.2	2.69	3.07	2.18	2.62	3.19
		docosapentaenoate (n3 DPA; 22:5n3)	1.83	1.18	1.59	1.79	2.23	2.14		2.62	2.15	1.9	1.78	2.11	3
		docosahexaenoate (DHA; 22:6n3)	2.35	1.18	1.5	1.55	1.67	2.56		2.64	2.39	1.82	1.39	1.53	2.01
		linolenate [alpha or gamma; (18:3n3 or 6)]	1.47	1.04	1.18	1.31	1.18	1.48		2.04	1.61	1.65	1.22	1.71	1.7
		dihomo-linolenate (20:3n3 or n6)	1.73	1.2	1.47	1.39	1.76	1.91		3.21	2.8	2.29	2	2.29	2.99
		arachidonate (20:4n6)	2.01	1.16	1.41	1.47	1.6	2.05		2.4	2.55	2.06	1.71	1.49	2.09
		docosapentaenoate (n6 DPA; 22:5n6)	2.02	1.31	1.55	1.97	1.92	2.34		2.63	2.64	1.88	1.3	1.37	2.65
		mead acid (20:3n9)	1.72	1.18	1.75	1.63	2.07	1.94		2.27	2.39	1.92	1.91	2.03	2.59
	Fatty Acid, Dicarboxylate	2-hydroxyglutarate	1.87	1.74	1.86	2.4	2.46	2.36		1.95	2.5	2.75	3.14	3.3	3.44
	Fatty Acid Synthesis	malonylcarnitine	0.95	0.9	1.06	0.95	0.71	0.75		1.03	1.08	0.98	0.97	0.8	0.69
		2-methylmalonylcarnitine (C4-DC)	0.96	1.14	0.97	0.88	0.86	0.62		0.96	0.9	1.09	1.16	0.84	0.89
	Fatty Acid Metabolism(Acyl Carnitine)	propionylcarnitine (C3)	1.04	0.95	0.93	0.98	0.81	0.75		0.97	1.11	0.99	0.84	0.78	0.83
		acetylcarnitine (C2)	0.97	0.93	0.92	0.95	0.83	0.87		1.04	1.06	1	0.86	0.82	0.89
		3-hydroxybutyrylcarnitine (1)	1.04	0.94	0.92	0.99	0.81	0.77		1.03	1.05	1.02	0.91	0.81	0.87
		3-hydroxybutyrylcarnitine (2)	1.07	0.96	0.98	1.11	0.87	0.86		0.98	1.06	0.99	0.91	0.86	0.85
		hexanoylcarnitine (C6)	1.06	0.87	0.91	0.93	0.75	0.84		1.03	0.89	1.01	0.68	0.57	0.66
		octanoylcarnitine (C8)	1.01	0.84	0.82	0.82	0.86	0.68		1.09	0.9	0.69	1.04	0.8	0.73
		laurylcarnitine (C12)	0.94	0.81	0.72	0.77	0.78	0.68		0.91	1.05	0.8	0.93	0.9	0.75
		myristoylcarnitine (C14)	0.77	0.71	0.75	0.73	0.66	0.63		0.89	0.85	0.73	0.69	0.68	0.61
		palmitoylcarnitine (C16)	0.73	0.68	0.73	0.75	0.65	0.61		0.78	0.75	0.67	0.61	0.59	0.55
		palmitoleoylcarnitine (C16:1)*	0.83	0.8	0.74	0.79	0.82	0.76		0.95	0.87	0.74	0.75	0.71	0.7
		stearoylcarnitine (C18)	0.94	0.91	0.78	0.78	0.77	0.7		0.91	0.93	0.8	0.76	0.69	0.71
		linoleoylcarnitine (C18:2)*	0.87	0.73	0.78	0.83	0.8	0.82		0.84	0.94	0.81	0.76	0.76	0.73
		linolenoylcarnitine (C18:3)*	0.99	0.81	0.82	0.93	0.91	0.95		1.04	0.96	0.86	0.83	0.94	1.02
		oleoylcarnitine (C18:1)	0.86	0.77	0.79	0.77	0.74	0.74		0.94	0.89	0.79	0.82	0.77	0.82
		myristoleoylcarnitine (C14:1)*	0.83	0.68	0.73	0.74	0.73	0.66		1.07	0.99	0.78	0.86	0.8	0.78
		arachidoylcarnitine (C20)*	0.97	0.83	0.8	0.9	0.8	0.88		1.05	0.91	0.77	0.8	0.75	0.79
		arachidonoylcarnitine (C20:4)	0.84	0.74	0.81	0.76	0.79	0.74		0.7	0.65	0.57	0.45	0.36	0.35
		adrenoylcarnitine (C22:4)*	0.87	0.87	0.81	0.97	0.87	0.88		0.94	0.89	0.82	0.87	0.95	1.16
		behenoylcarnitine (C22)*	0.9	0.83	1	0.87	0.83	0.87		0.95	0.9	0.93	0.85	0.7	0.91
		dihomo-linolenoylcarnitine (20:3n3 or 6)*	0.81	0.72	0.74	0.78	0.8	0.73		0.87	0.88	0.68	0.55	0.73	0.68
		dihomo-linoleoylcarnitine (C20:2)*	0.9	0.78	0.77	0.88	0.85	0.84		0.95	0.97	0.83	0.82	0.85	1.01
		eicosenoylcarnitine (C20:1)*	0.93	0.81	0.83	0.78	0.81	0.71		0.96	0.97	0.79	0.78	0.81	0.92
		docosapentaenoylcarnitine (C22:5n3)*	0.83	0.7	0.75	0.75	0.73	0.67		0.61	0.86	0.74	0.65	0.66	0.69
		margaroylcarnitine*	0.89	0.77	0.77	0.82	0.79	0.74		0.88	0.88	0.77	0.77	0.69	0.69
		cerotoylcarnitine (C26)*	1.03	0.72	0.9	0.98	0.98	0.86		0.89	0.91	0.85	0.89	0.81	1.01
		pentadecanoylcarnitine (C15)*	0.82	0.72	0.77	0.8	0.72	0.7		0.81	0.82	0.71	0.71	0.63	0.56
	Carnitine Metabolism	deoxycarnitine	1	0.88	0.89	0.93	0.77	0.75		1	1.08	0.91	0.81	0.79	0.83
		carnitine	1.05	0.96	0.91	0.98	0.76	0.92		1.14	1.1	1.02	0.91	0.9	0.89
	Fatty Acid, Monohydroxy	2-hydroxystearate	1.76	1.19	1.49	1.59	1.8	2.1		1.65	1.37	1.38	1.6	2.26	2.54
	Endocannabinoid	oleoyl ethanolamide	1.64	1.27	1.59	1.51	1.55	2.06		1.32	1.71	1.79	1.87	1.85	2.25
		palmitoyl ethanolamide	1.31	1.2	1.43	1.42	1.36	1.7		1.3	1.79	1.64	1.51	1.57	1.69
		stearoyl ethanolamide	1.15	1.11	1.21	1.24	1.29	1.29		1.24	1.38	1.37	1.41	1.44	1.44
	Inositol Metabolism	myo-inositol	1.13	1.06	1.06	1.11	1.01	1.13		1.49	1.42	1.57	1.2	1.16	1.13
	Phospholipid Metabolism	choline	1.01	0.93	0.94	1.03	0.82	0.82		0.95	1.01	0.9	0.75	0.75	0.84
		choline phosphate	3.46	2.52	2.29	2.38	3.28	4.59		3.48	3.03	2.67	2.66	2.69	3.84
		cytidine 5'-diphosphocholine	1.52	1.3	1.37	1.93	1.99	2.3		4.35	3.6	3.83	5.7	6.79	6.86
		glycerophosphorylcholine (GPC)	0.92	0.78	0.81	0.74	0.54	0.64		1.47	0.87	1.21	1.05	0.7	0.61
		phosphoethanolamine	23.48	15.24	25.07	40.05	58.1	116.26		20.44	21.19	32.57	45.56	34.2	79.31
		glycerophosphoethanolamine	1.03	1.13	1.15	1.15	0.89	0.96		1.04	0.99	2.11	1.84	0.95	0.79
		trimethylamine N-oxide	1.05	0.83	0.76	1	0.84	1.1		1.3	0.89	0.64	0.98	0.71	0.94
		glycerophosphoinositol*	4	3.94	4.97	5.14	4.68	5.88		8.32	24.19	28.86	14.66	12.45	7.05
		1,2-dipalmitoyl-GPC (16:0/16:0)	1.12	1.07	1.06	1.05	1.14	1.07		1.31	1.24	1.28	1.32	1.24	1.19
		1,2-dipalmitoyl-GPE (16:0/16:0)*	1.31	0.95	1.04	1.28	1.23	1.33		1.55	1.17	1.3	1.5	1.27	1.06
		1-palmitoyl-2-oleoyl-GPC (16:0/18:1)	1.16	1.15	1.13	1.1	1.31	1.38		1.34	1.27	1.31	1.25	1.27	1.38
		1-palmitoyl-2-linoleoyl-GPC (16:0/18:2)	0.98	0.99	0.93	0.92	1.01	0.99		1.11	1.07	1.07	0.93	1.01	1.01
		1-stearoyl-2-arachidonoyl-GPC (18:0/20:4)	1.1	0.88	1.09	1.2	1.07	1.2		1.07	1.02	0.99	0.95	0.99	1
		1-stearoyl-2-oleoyl-GPC (18:0/18:1)	1.38	1.24	1.29	1.39	1.57	1.66		1.38	1.35	1.37	1.37	1.43	1.54
		1-palmitoyl-2-arachidonoyl-GPC (16:0/20:4n6)	1.03	0.91	0.97	1.01	1.08	1.09		1.05	0.97	1.01	0.91	0.95	1
		1-stearoyl-2-linoleoyl-GPC (18:0/18:2)*	1.06	0.99	1	1.01	1.06	1.07		1.09	1	1.02	0.95	1.01	1.04
		1-linoleoyl-2-linolenoyl-GPC (18:2/18:3)*	1.79	1.12	1.28	1.52	1.35	2.1		1.32	1.44	1.17	1.1	1.39	1.88
		1-palmitoyl-2-palmitoleoyl-GPC (16:0/16:1)*	1.33	1.15	1.12	1.21	1.58	2.11		1.96	1.56	1.68	1.68	1.68	1.91
		1-stearoyl-2-arachidonoyl-GPI (18:0/20:4)	1.05	0.95	1	0.95	0.86	0.9		1.13	1.02	0.93	0.85	0.8	0.84
		1-oleoyl-2-linoleoyl-GPC (18:1/18:2)*	1	0.95	1.04	0.75	0.91	1.25		1.15	1.3	1.09	1	1.52	1.13
		1-palmitoyl-2-linoleoyl-GPI (16:0/18:2)	1	1.1	0.92	0.97	0.95	1.04		1.34	1.13	1.17	0.93	0.91	0.95
		1-palmitoyl-2-arachidonoyl-GPI (16:0/20:4)*	1.04	0.79	0.86	0.81	0.67	0.75		1.1	0.95	0.83	0.84	0.7	0.79
		1-palmitoyl-2-oleoyl-GPG (16:0/18:1)	1.66	1.51	1.61	1.78	2.24	2.72		2.6	1.98	2.15	2.74	1.59	1.63
		1-palmitoyl-2-oleoyl-GPE (16:0/18:1)	1.23	1.15	1.28	1.42	1.57	1.75		1.28	1.34	1.48	1.5	1.5	1.62
		1-palmitoyl-2-stearoyl-GPE (16:0/18:0)*	1.51	0.98	0.99	1.77	1.4	1.23		1.55	0.58	0.97	1.62	1.25	0.6
		1-stearoyl-2-arachidonoyl-GPE (18:0/20:4)	1.1	1.01	1.08	1.15	1.25	1.23		1.06	1.12	1.25	1.13	1.17	1.2
		1-stearoyl-2-oleoyl-GPE (18:0/18:1)	1.33	1.2	1.34	1.56	1.86	2.3		1.39	1.15	1.36	1.39	1.36	1.4
		1-palmitoyl-2-arachidonoyl-GPE (16:0/20:4)*	1.07	0.97	1.04	1.16	1.19	1.14		1.07	1.1	1.2	1.08	1.19	1.24
		1-palmitoyl-2-linoleoyl-GPE (16:0/18:2)	1.18	1.09	1.23	1.35	1.51	1.51		1.3	1.35	1.57	1.68	1.69	1.77
		1-stearoyl-2-linoleoyl-GPE (18:0/18:2)*	1.08	1.35	1.37	1.43	1.9	1.87		1.3	1.08	1.77	1.99	1.82	1.76
		1-palmitoyl-2-stearoyl-GPC (16:0/18:0)	1.13	0.93	0.99	1.06	0.99	0.94		1.18	1.1	1.17	1.18	1.09	1.06
		1,2-dioleoyl-GPE (18:1/18:1)	1.18	0.92	1.15	1.25	1.32	1.91		1.21	1.21	1.06	0.96	1.04	1.23
		1-palmitoyl-2-alpha-linolenoyl-GPC (16:0/18:3n3)*	1.39	1.11	1.19	1.31	1.53	1.81		1.59	1.53	1.33	1.34	1.4	1.65
		1,2-dilinoleoyl-GPC (18:2/18:2)	1.16	0.9	0.91	0.95	1.04	1.19		1.09	1.04	0.84	0.85	0.91	1.01
		1,2-dilinoleoyl-GPE (18:2/18:2)*	1.07	0.9	0.98	1.19	1.26	1.64		1.13	0.97	1.19	1.1	1.17	1.39
		1-oleoyl-2-linoleoyl-GPE (18:1/18:2)*	1.09	0.93	1.08	1.12	1.13	1.39		1.13	1.1	1.18	1.15	1.19	1.24
		1-oleoyl-2-arachidonoyl-GPE (18:1/20:4)*	1.1	1.02	1.1	1.31	1.25	1.31		1.16	1.19	1.26	1.18	1.31	1.39
	Phosphatidylserine (PS)	1-stearoyl-2-arachidonoyl-GPS (18:0/20:4)	0.98	0.96	0.95	0.92	0.88	0.87		0.99	0.99	0.98	0.91	0.95	0.94
		1-stearoyl-2-oleoyl-GPS (18:0/18:1)	1.32	1.16	1.22	1.35	1.55	1.45		1.24	1.31	1.29	1.33	1.3	1.4
	Lysolipid	1-palmitoyl-GPC (16:0)	0.69	0.42	0.29	0.17	0.09	0.08		0.69	0.35	0.19	0.14	0.08	0.06
		2-palmitoyl-GPC (16:0)*	0.68	0.35	0.43	0.25	0.16	0.19		0.63	0.27	0.12	0.12	0.11	0.11
		1-stearoyl-GPC (18:0)	0.77	0.45	0.38	0.23	0.1	0.05		0.85	0.44	0.26	0.17	0.08	0.04
		1-oleoyl-GPC (18:1)	0.71	0.49	0.35	0.16	0.09	0.08		0.81	0.69	0.42	0.2	0.1	0.06
		1-linoleoyl-GPC (18:2)	0.66	0.66	0.51	0.22	0.15	0.15		0.73	1.11	0.61	0.25	0.16	0.08
		1-arachidonoyl-GPC (20:4n6)*	1.11	1.15	0.77	0.45	0.18	0.25		1.11	1.9	1.25	0.57	0.38	0.26
		1-palmitoyl-GPE (16:0)	1.64	1.5	1.72	1.63	1.44	1.4		2.34	1.84	2.24	2.55	1.75	1.48
		1-stearoyl-GPE (18:0)	1.7	1.56	1.91	2.02	1.85	1.93		2.17	2.18	2.33	2.01	1.33	1.32
		1-oleoyl-GPE (18:1)	1.37	1.35	1.22	0.9	0.66	0.67		1.66	1.78	1.91	1.25	0.75	0.51
		1-linoleoyl-GPE (18:2)*	1.06	1.04	1.04	0.63	0.46	0.26		1.35	1.85	2.19	1.13	0.72	0.49
		1-arachidonoyl-GPE (20:4n6)*	1.11	0.93	1.01	0.65	0.66	0.73		1.13	1.42	1.37	0.99	0.96	1.09
		1-stearoyl-GPI (18:0)	1.79	2.65	2.49	4.79	8.27	3.68		4.62	4.53	5.78	6.44	5.35	6.49
		1-oleoyl-GPI (18:1)*	1.89	1.5	2.81	4.35	7.32	5.52		132.5	184.77	252.04	258.4	200.48	186.62
		1-arachidonoyl-GPI (20:4)*	1	1.47	2.3	2.31	2.72	1.49		1.23	2.76	3.97	2.63	1.72	1.4
		1-stearoyl-GPS (18:0)*	1.24	1.01	1.02	0.89	0.83	0.94		1.34	1.12	0.98	1.13	0.71	0.86
		1-oleoyl-GPS (18:1)	1.33	1	1.66	3.66	2.92	1.44		3.1	4.55	5.98	8.92	7.63	6.48
		1-palmitoyl-GPG (16:0)*	1.62	1.19	3.37	7.68	14.21	9.05		1.37	1.16	1.95	3.47	3.71	3.17
		1-stearoyl-GPG (18:0)	1.59	1.4	3.42	14.17	20.89	14.5		1.61	1.38	2.17	5.17	6.35	5.93
	Plasmalogen	1-(1-enyl-palmitoyl)-2-oleoyl-GPE (P-16:0/18:1)*	1.06	0.95	0.96	1.06	1.1	1.09		1.01	0.99	1.09	1.03	1.09	1.12
		1-(1-enyl-palmitoyl)-2-linoleoyl-GPE (P-16:0/18:2)*	1.01	0.9	0.97	1.06	1.07	1.06		1.02	1.01	1.07	0.99	1.08	1.09
		1-(1-enyl-palmitoyl)-2-palmitoyl-GPC (P-16:0/16:0)*	1.15	0.98	0.98	1.14	1.16	0.99		0.97	0.9	0.96	0.92	0.97	0.91
		1-(1-enyl-palmitoyl)-2-palmitoleoyl-GPC (P-16:0/16:1)*	1.2	1.13	1.2	1.12	1.38	1.34		1.59	0.62	1.72	1.12	1.38	1.99
		1-(1-enyl-palmitoyl)-2-arachidonoyl-GPE (P-16:0/20:4)*	1.03	0.92	0.99	1.03	1.09	1.02		1.03	1	1.03	0.99	1.05	1.05
		1-(1-enyl-palmitoyl)-2-oleoyl-GPC (P-16:0/18:1)*	1.17	1.06	1.04	1.25	1.39	1.25		1.03	0.94	1	0.99	1.1	1.12
		1-(1-enyl-stearoyl)-2-oleoyl-GPE (P-18:0/18:1)	1.08	0.88	1.01	1.15	1.14	1.11		1.02	1.24	1.06	1.11	1.15	1.32
		1-(1-enyl-stearoyl)-2-linoleoyl-GPE (P-18:0/18:2)*	1.26	0.96	1.16	1.09	1.1	1.18		1.02	1.04	1.07	1.05	1.11	1.14
		1-(1-enyl-palmitoyl)-2-arachidonoyl-GPC (P-16:0/20:4)*	0.97	0.96	0.93	0.89	0.89	0.93		1.08	0.98	1.01	0.88	0.91	0.94
		1-(1-enyl-palmitoyl)-2-linoleoyl-GPC (P-16:0/18:2)*	1.08	0.87	0.99	1.09	1.01	1.1		1.03	0.91	0.97	0.91	0.96	0.93
		1-(1-enyl-stearoyl)-2-arachidonoyl-GPE (P-18:0/20:4)*	1.02	0.93	0.99	1.04	1.07	1.05		1	0.98	1.02	0.97	1.03	1.04
	Lysoplasmalogen	1-(1-enyl-palmitoyl)-GPC (P-16:0)*	0.94	0.84	0.88	0.9	0.84	0.63		1.22	1.03	0.93	0.98	0.66	0.58
		1-(1-enyl-palmitoyl)-GPE (P-16:0)*	1.13	0.93	1.07	1.04	0.97	0.99		1.09	0.89	0.91	0.9	0.64	0.66
		1-(1-enyl-oleoyl)-GPE (P-18:1)*	1	1.04	0.91	0.88	0.77	0.76		1.24	1.14	0.96	0.82	0.73	0.57
		1-(1-enyl-stearoyl)-GPE (P-18:0)*	1.02	1.03	1.11	1.05	1.11	1.15		1	1.04	0.98	0.78	0.75	0.71
	Glycerolipid Metabolism	glycerol	2.8	5.1	5.68	10.04	12.78	19.23		11.29	14.26	23.93	28.72	27.63	24.68
		glycerol 3-phosphate	1.4	1.56	1.37	0.48	0.38	0.49		2.63	2.04	1.84	1.52	1.27	3.24
		glycerophosphoglycerol	8.26	5.46	6.05	8.95	10.67	6.6		23.28	28.16	22.3	36.41	24.09	29.47
	Diacylglycerols	palmitoyl-arachidonoyl-glycerol (16:0/20:4) [1]*	3.5	5.5	12.06	10.71	16.38	14.27		70.01	94.41	94.02	90.02	74.16	85.03
		palmitoyl-arachidonoyl-glycerol (16:0/20:4) [2]*	3.3	5.09	6.93	6.5	9.7	14.39		41.19	62.77	55.64	68.39	66.74	78.46
		palmitoyl-oleoyl-glycerol (16:0/18:1) [2]*	6.27	4.53	5.39	7.35	15.41	24.16		1.97	1.71	1.66	1.97	1.82	2.67
		palmitoyl-linolenoyl-glycerol (16:0/18:3) [2]*	1.43	1	1.93	1.73	2.63	6.67		2.84	1.52	2.43	5.05	5.08	5.1
		stearoyl-arachidonoyl-glycerol (18:0/20:4) [1]*	1.48	1.15	1.48	1.95	2.6	2.68		57.87	49.55	54.84	61.64	54.46	61.67
		stearoyl-arachidonoyl-glycerol (18:0/20:4) [2]*	1.75	1.37	1.68	2.34	3.14	3.94		27.08	34.67	31.36	36.66	26.53	38.17
		stearoyl-linoleoyl-glycerol (18:0/18:2) [2]*	4.79	3.54	4.04	9.66	9.47	11.76		74.39	72.6	95.43	104.42	94.25	156.68
		oleoyl-oleoyl-glycerol (18:1/18:1) [2]*	3.1	2.32	3.17	4.98	8.25	19.04		3.21	2	1.89	2.55	2.47	4.62
	Sphingolipid Metabolism	sphinganine	1.56	1.42	1.42	1.51	1.85	1.75		1.11	1.18	1.21	2.08	2.2	1.86
		sphinganine-1-phosphate	1.26	1	0.97	1.03	0.92	0.98		1.13	1.21	0.93	1.09	1.68	1.76
		N-palmitoyl-sphinganine (d18:0/16:0)	1.32	0.99	1.05	1.22	1.21	1.1		1.41	1.11	1.05	1.28	1.17	1.02
		N-palmitoyl-sphingadienine (d18:2/16:0)*	1.81	1.53	1.6	1.52	1.76	2.1		2.92	3.2	2.62	1.94	1.81	1.89
		N-behenoyl-sphingadienine (d18:2/22:0)*	1.17	1.26	1.16	0.94	0.95	0.78		1.27	1.33	1.06	1.08	1.07	1.1
		myristoyl dihydrosphingomyelin (d18:0/14:0)*	0.99	0.95	1	1.14	0.96	1.02		1.15	1.02	1.03	0.93	0.96	0.88
		palmitoyl dihydrosphingomyelin (d18:0/16:0)*	1.06	0.95	0.92	1.04	1.03	0.95		1.05	1.02	0.91	0.9	0.94	0.92
		behenoyl dihydrosphingomyelin (d18:0/22:0)*	1.15	0.79	0.91	1.03	0.97	0.84		1.07	0.88	0.8	1.05	0.93	0.79
		palmitoyl sphingomyelin (d18:1/16:0)	0.97	0.96	0.93	0.88	0.92	0.88		1.07	1.03	1.03	0.96	0.97	0.97
		stearoyl sphingomyelin (d18:1/18:0)	0.92	0.92	0.87	0.83	0.82	0.71		0.84	0.88	0.87	0.8	0.84	0.78
		behenoyl sphingomyelin (d18:1/22:0)*	1.09	0.98	0.82	0.99	1.15	0.76		1.05	1.2	1.01	0.96	1.05	0.96
		tricosanoyl sphingomyelin (d18:1/23:0)*	1.1	0.83	0.88	1.08	0.99	0.88		1.12	0.96	0.84	1.04	0.95	0.86
		lignoceroyl sphingomyelin (d18:1/24:0)	1.18	0.8	0.82	1.18	1.04	0.81		1.12	0.88	0.95	1.11	1	0.92
		sphingomyelin (d18:1/14:0, d16:1/16:0)*	1.04	0.88	0.94	1	0.9	0.93		1.06	1.03	0.97	0.94	0.94	0.95
		sphingomyelin (d18:2/14:0, d18:1/14:1)*	1.01	0.93	0.93	1.01	0.94	0.87		1	0.91	0.82	0.9	0.78	0.72
		sphingomyelin (d18:1/15:0, d16:1/17:0)*	1.04	0.94	1.01	1.07	0.99	0.99		1.09	1.1	1.05	0.97	1.01	0.96
		sphingomyelin (d18:2/16:0, d18:1/16:1)*	1.07	0.89	0.97	1.03	0.9	0.95		1.06	1.03	0.99	0.96	0.96	0.97
		sphingomyelin (d18:1/17:0, d17:1/18:0, d19:1/16:0)	1.01	0.9	1.08	0.99	0.85	0.91		0.98	0.91	0.9	0.88	0.94	0.89
		sphingomyelin (d18:1/18:1, d18:2/18:0)	0.97	0.94	0.93	0.88	0.89	0.89		1.04	0.99	1.02	0.93	0.93	0.93
		sphingomyelin (d18:1/20:0, d16:1/22:0)*	0.99	0.82	0.92	0.95	0.81	0.84		0.9	0.83	0.83	0.81	0.85	0.78
		sphingomyelin (d18:1/20:1, d18:2/20:0)*	0.88	0.93	0.91	0.81	0.8	0.72		0.84	0.83	0.83	0.79	0.83	0.8
		sphingomyelin (d18:1/21:0, d17:1/22:0, d16:1/23:0)*	1	0.75	1.1	1.11	0.83	0.74		1.06	1	0.83	1.02	0.9	0.84
		sphingomyelin (d18:1/22:1, d18:2/22:0, d16:1/24:1)*	0.96	0.87	0.92	0.9	0.82	0.81		0.92	0.88	0.85	0.84	0.88	0.84
		sphingomyelin (d18:2/23:0, d18:1/23:1, d17:1/24:1)*	1.11	0.81	0.94	1.2	1.09	0.91		0.98	1.08	0.85	0.98	0.95	0.9
		sphingomyelin (d18:1/24:1, d18:2/24:0)*	1.04	0.89	0.93	0.99	0.96	0.88		1.01	1.43	0.99	1.02	1.11	1.09
		sphingomyelin (d18:2/24:1, d18:1/24:2)*	0.95	0.91	0.93	0.89	0.86	0.79		0.96	0.91	0.89	0.87	0.92	0.87
		sphingosine 1-phosphate	1.43	0.63	1.22	1.76	0.87	1.38		1.01	1	0.69	0.66	1.08	1.08
		N-palmitoyl-sphingosine (d18:1/16:0)	1.3	1.13	1.08	1.12	1.1	1.11		1.6	1.02	1.1	1.54	1.13	0.76
		N-stearoyl-sphingosine (d18:1/18:0)*	1.15	0.89	0.9	1.06	1.05	0.91		1.26	1.04	0.99	1.15	1.09	0.92
		glycosyl-N-palmitoyl-sphingosine (d18:1/16:0)	1.05	0.93	0.94	1.05	0.98	0.97		1.03	0.96	0.99	0.97	1	0.93
		glycosyl-N-stearoyl-sphingosine (d18:1/18:0)	0.98	0.74	0.84	1.24	1.31	0.82		1.07	1	0.82	0.96	1.01	0.95
		lactosyl-N-palmitoyl-sphingosine (d18:1/16:0)	1.41	1.1	1.12	1.18	1.19	1.17		1.12	0.93	0.96	0.95	0.97	0.88
		lactosyl-N-nervonoyl-sphingosine (d18:1/24:1)*	3.91	2.21	3.64	4.01	3.73	4.03		1.46	1.27	1.19	1.37	1.22	0.97
		sphingomyelin (d18:2/23:1)*	1.04	0.85	1.07	1.14	0.96	0.97		0.96	0.93	0.94	0.92	0.89	0.85
		sphingomyelin (d18:2/21:0, d16:2/23:0)*	1.06	0.75	1.15	1.2	0.88	1.06		0.85	0.87	0.87	0.86	0.83	0.86
		sphingomyelin (d18:2/24:2)*	0.77	1.05	0.84	0.8	0.6	0.62		0.81	0.9	0.85	0.82	0.78	0.74
		sphingomyelin (d18:1/25:0, d19:0/24:1, d20:1/23:0, d19:1/24:0)*	1.19	0.8	0.89	1.12	0.95	0.8		1.03	0.99	0.88	0.99	0.96	0.9
		sphingomyelin (d18:1/22:2, d18:2/22:1, d16:1/24:2)*	0.91	0.95	0.9	0.88	0.93	0.79		0.9	0.86	0.91	0.85	0.85	0.81
		sphingomyelin (d18:0/20:0, d16:0/22:0)*	1.31	0.81	0.97	1.21	1.23	0.91		1.1	1.02	0.88	1.08	0.99	0.86
		sphingomyelin (d18:0/18:0, d19:0/17:0)*	1.14	0.89	1.05	1.16	1.08	1.04		1.03	1.06	0.91	0.98	0.97	0.98
		sphingomyelin (d17:2/16:0, d18:2/15:0)*	0.86	0.8	1.04	0.93	0.88	1.07		1.3	1.26	1.01	0.99	0.98	1.02
		sphingomyelin (d18:2/18:1)*	1.26	0.88	0.88	1.44	0.89	1.2		1.04	1.01	0.86	0.92	0.88	0.92
		sphingomyelin (d18:1/19:0, d19:1/18:0)*	1.01	0.76	1.14	1.29	0.85	0.94		0.91	0.87	0.88	0.86	0.84	0.84
		N-stearoyl-sphinganine (d18:0/18:0)*	1.24	0.77	0.8	1.1	1.02	0.83		1.26	0.85	0.89	1.34	1.19	0.84
	Mevalonate Metabolism	3-hydroxy-3-methylglutarate	1.58	1.19	0.54	0.22	0.67	0.13		2.13	1.87	2.34	1.76	1.24	1.69
	Sterol	cholesterol	0.99	0.9	0.94	0.99	0.91	0.88		1	0.87	0.93	0.92	0.87	0.85
		4-cholesten-3-one	1.1	0.95	0.87	1.03	1.06	1.04		1.16	1.66	1.31	0.91	1.15	1.47
		beta-sitosterol	0.96	0.75	0.85	1.38	1.27	0.96		1.09	1.57	0.98	0.89	1.03	0.91
		campesterol	0.91	0.73	0.88	1.62	0.92	0.97		0.97	1.07	0.88	1.05	1	1.15
		7-hydroxycholesterol (alpha or beta)	1.08	1.09	1.12	1.17	1.04	0.94		1.51	1.22	1.39	1.66	1.1	1.07
	Primary Bile Acid Metabolism	cholate	0.99	0.89	1.02	1.17	1.33	1.62		1.52	1.16	1.41	1.35	1.56	2.06
		glycocholate	1.09	0.95	1.06	1.12	1.31	1.21		1.82	1.3	1.71	1.44	1.55	1.59
		chenodeoxycholate	1.65	0.93	1.07	1.01	1.86	0.92		1.26	0.84	1.72	1.31	1.26	1.46
		glycochenodeoxycholate	1.05	0.62	1.14	1.35	1.21	1.47		1.79	1.27	1.67	1.41	1.38	1.25
	Secondary Bile Acid Metabolism	deoxycholate	0.81	1.09	1.03	1.03	1.13	1.5		1.41	1.14	1.46	1.23	1.34	1.72
		glycodeoxycholate	1.03	0.84	1.52	1.09	1.4	1.62		1.42	1.37	1.84	1.06	1.44	2
	Ceramides	ceramide (d16:1/24:1, d18:1/22:1)*	1.12	0.85	0.86	1.09	1.08	1.01		1.21	1.2	1.04	1.14	1.07	0.98
		ceramide (d18:1/14:0, d16:1/16:0)*	1.73	1.31	1.36	1.42	1.38	1.61		2.39	2.93	2.62	1.72	1.49	1.91
		ceramide (d18:1/17:0, d17:1/18:0)*	1.25	0.96	1.06	1.21	1.12	1.04		1.51	1.34	1.23	1.28	1.17	1.09
		ceramide (d18:1/20:0, d16:1/22:0, d20:1/18:0)*	1.27	0.86	0.72	1.14	1.17	0.69		1.24	0.94	0.94	1.28	1.21	0.82
	Fatty Acid Metabolism (Acyl Choline)	palmitoylcholine	0.77	0.76	0.79	0.74	0.73	0.58		0.69	0.87	0.65	0.7	0.77	0.66
		oleoylcholine	0.8	0.7	0.8	0.83	0.78	0.7		0.82	0.8	0.86	0.91	0.83	0.7
		stearoylcholine*	0.94	0.71	0.88	0.9	0.8	0.72		0.99	0.91	0.93	0.86	0.72	0.74
Nucleotide	Purine Metabolism, (Hyp)Xanthine/Inosine containing	inosine 5'-monophosphate (IMP)	3.79	1.83	2.15	2.3	1.72	3.03		2.09	1.9	0.93	0.78	0.4	0.55
		inosine	1.97	1.42	1.42	1.05	1.04	1.29		2.36	4	1.62	0.64	0.58	0.69
		hypoxanthine	1.22	1.02	1.07	1.08	1.01	1.05		1.81	2.37	0.7	0.01	0	0.01
		xanthine	2.09	2.9	4.88	10.43	8.27	8.68		0.49	0.71	4.42	5.15	0.34	0.2
	Purine Metabolism, Adenine containing	adenosine 5'-diphosphate (ADP)	0.93	0.83	0.95	0.86	0.67	0.51		0.86	0.76	0.79	0.74	0.42	0.26
		adenosine 5'-monophosphate (AMP)	0.78	0.86	0.84	0.94	0.5	0.23		0.89	0.93	0.89	1.2	0.31	0.27
		adenylosuccinate	0.98	2.32	3.61	2.59	1.27	1.04		2.36	2.4	4.45	3.74	0.44	0.26
		adenosine	1.39	0.93	1.07	1.55	0.92	0.63		1.02	1.06	1.05	1.57	0.65	0.54
		adenine	1.08	0.91	0.92	0.97	0.8	0.78		1	0.91	1.13	1.61	0.92	0.59
		2'-deoxyadenosine 5'-monophosphate	0.89	0.88	0.84	1.01	0.82	0.48		1	0.98	0.6	1.19	0.36	0.68
	Purine Metabolism, Guanine containing	guanosine 5'- monophosphate (5'-GMP)	2.06	2.07	2.6	3.19	1.63	1.09		2.29	2.86	2.64	3.48	0.55	0.57
		guanine	4.68	4.12	5.45	4.32	3.95	4.82		4.63	4.83	1.95	0.35	0.16	0.29
		7-methylguanine	1.42	2.23	2.76	4.85	7.77	13.49		1	1	1.57	2.06	2.59	3.32
	Pyrimidine Metabolism, Orotate containing	N-carbamoylaspartate	1.1	0.94	1.18	2.82	2.55	1.22		0.84	0.97	1.29	1.18	1.02	0.53
		dihydroorotate	1.1	0.9	1.04	3.41	3.36	1.14		0.92	1.25	1.28	0.98	0.62	0.44
		orotate	6.91	5.44	12.5	41.35	38.02	15.9		46.54	56.85	53.64	10.34	6.29	5.1
		orotidine	1.07	0.94	0.87	0.92	0.81	0.79		1	1.08	0.86	0.83	0.65	0.62
	Pyrimidine Metabolism, Uracil containing	uridine 5'-diphosphate (UDP)	1	1	1.1	2.55	4.04	2.8		2.32	1.1	1.91	5.47	1.86	1.54
		uridine 5'-monophosphate (UMP)	2.3	2.29	2.96	6.55	4.57	2.71		3.1	3.98	3.91	11.87	2.04	1.67
		uridine	3.8	2.92	4.63	6.16	6.22	5.68		6.98	6.84	7.72	11.61	10.42	10.51
		pseudouridine	1	1.12	1.55	2.53	2.8	4.89		1.33	2.95	5.97	5.95	8.05	8.52
		5-methyluridine (ribothymidine)	1	1	1	1.34	2.71	5.02		1.89	1.34	2.69	4.28	5.35	6.72
		2'-deoxyuridine	3.48	3.34	3.79	5.03	13.09	27.58		1.94	1.41	1.82	2.9	5.23	10.57
		3-ureidopropionate	0.94	0.81	0.87	0.85	0.63	0.63		0.72	0.65	0.52	0.6	0.69	0.54
	Pyrimidine Metabolism, Cytidine containing	cytidine 5'-monophosphate (5'-CMP)	1.34	1.66	2.96	7.21	4.54	3.8		3.5	6.56	8.94	17.64	3.07	2.05
		cytidine	0.55	0.32	0.54	1.56	1.03	0.46		1.64	3.48	6.27	30.94	4.22	3.25
		2'-O-methylcytidine	1.13	1.42	3.01	7.03	8.98	9.67		1	1	1.55	1.73	2.22	2.14
	Pyrimidine Metabolism, Thymine containing	thymidine	2.18	1.68	2.39	4.49	11.8	18.52		3.06	1.59	1.78	5.88	15.85	27.05
		3-aminoisobutyrate	0.96	0.82	0.84	1.05	0.52	0.81		0.98	1.01	0.92	0.42	1	0.93
	Purine and Pyrimidine Metabolism	methylphosphate	1.25	0.9	0.93	1.69	1.76	1.14		1.26	1.46	1.44	1.42	1.21	0.99
Cofactors and Vitamins	Nicotinate and Nicotinamide Metabolism	nicotinate ribonucleoside	1.47	2.05	5.28	8.39	13.65	21.2		1	1	1.43	4.5	8.11	7.62
		nicotinic acid mononucleotide (NaMN)	90.62	89.28	236.62	369.54	662.86	768.28		92.34	71.3	208.45	673.94	987.17	1303.51
		nicotinamide	1.32	1.22	1.37	1.68	1.61	1.96		1.42	1.62	1.79	1.83	2.07	2.31
		nicotinamide ribonucleotide (NMN)	1.01	1.16	1.57	1.27	1	2.51		0.95	0.97	1.48	1.51	2.01	3.66
		nicotinamide riboside	0.59	0.5	0.58	0.63	0.43	0.54		0.44	0.25	0.41	0.42	0.21	0.19
		nicotinamide adenine dinucleotide (NAD+)	0.82	0.71	0.58	0.41	0.76	2.31		0.98	0.74	0.75	0.91	2.15	36.31
		nicotinate adenine dinucleotide (NAAD+)	1.47	1.1	1.38	2.39	3.49	5.62		1.64	1.39	1.41	2.1	3.46	6.21
		1-methylnicotinamide	1.15	1.14	1.13	1.15	1.13	1.24		1.25	1.56	1.09	1.59	2.71	1.73
		trigonelline (N'-methylnicotinate)	1.03	0.86	0.89	1.03	0.77	0.84		0.98	0.99	0.88	0.96	0.96	0.86
	Riboflavin Metabolism	riboflavin (Vitamin B2)	0.97	0.86	1.14	1.3	1.21	1.26		1.88	1.23	2.74	2.22	2.35	2.83
	Pantothenate and CoA Metabolism	pantothenate	0.8	0.87	0.8	0.62	0.32	0.25		0.65	0.5	0.7	0.38	0.21	0.18
	Ascorbate and Aldarate Metabolism	threonate	0.84	0.94	0.94	0.71	0.56	0.48		1.09	0.77	0.73	0.42	0.27	0.2
		gulonate*	1.03	1.03	0.79	0.93	0.72	0.67		1.26	1.01	0.82	0.75	0.59	0.79
	Tocopherol Metabolism	alpha-tocopherol	2.23	0.45	0.47	4.14	3.16	0.45		1.57	1	0.95	1.24	0.85	0.57
	Biotin Metabolism	biotin	1.02	0.93	1.08	1.2	1	1.15		1.69	1.34	1.92	1.25	1.36	1.16
	Hemoglobin and Porphyrin Metabolism	heme	1.53	0.68	0.5	0.55	0.39	0.09		1.11	0.42	0.39	0.47	0.36	0.15
		biliverdin	1.45	0.73	0.36	0.64	0.58	0.56		1.39	1.12	0.74	0.54	0.46	0.39
	Thiamine Metabolism	thiamin (Vitamin B1)	1.11	0.95	1.16	1.25	1.09	1.24		1.58	1.11	1.34	1.32	1.26	1.38
	Vitamin B6 Metabolism	pyridoxine (Vitamin B6)	1.05	1.03	1.12	1.27	1.3	1.49		4.15	2.85	5.08	4.88	7.08	5.34
		pyridoxine phosphate	0.98	0.74	0.79	0.77	0.6	0.61		0.91	0.65	0.61	0.58	1.95	2.14
		pyridoxal phosphate	4.17	3	3.75	7.09	7.45	3.24		2.53	1.8	2.49	2.61	2.59	1.39
		pyridoxal	1.04	0.79	0.88	1.09	1.03	0.92		0.7	0.71	0.65	0.77	0.7	0.56
		pyridoxate	2.8	0.92	0.78	1.7	0.84	1.05		0.85	0.91	1.12	1.01	1	0.93
Xenobiotics	Benzoate Metabolism	hippurate	1.19	1.09	0.98	1.12	1.06	1.13		1.33	0.94	1.24	1.27	1.42	1.43
		benzoate	0.37	1.29	1.21	0.71	0.84	0.99		1.6	1.01	1.08	0.62	1.45	0.96
		catechol sulfate	1.11	1.02	1.04	1.05	1.16	1.12		1.15	1.14	1.27	0.94	1.2	1.22
		4-methylcatechol sulfate	1.12	0.92	1.07	1.13	1.02	1.08		1.36	1.04	1.29	1.08	1.18	1.13
		3-ethylphenylsulfate	0.98	0.82	1.03	1.19	1.61	0.99		1.78	1.1	1.63	1.11	1.33	1.65
		4-ethylphenylsulfate	1.02	0.85	0.97	1.12	0.94	1.05		1.39	1.02	1.71	1.15	1.46	1.03
	Food Component/Plant	betonicine	0.96	0.9	0.79	1.03	0.85	0.76		0.9	0.83	0.88	0.8	0.79	0.86
		gluconate	1.21	0.91	1.18	1.73	0.9	1.17		1.68	1.34	1	0.58	0.51	0.26
		beta-guanidinopropanoate	1.14	0.9	0.76	0.95	0.83	0.81		1.07	1.3	1.13	1.03	0.82	0.72
		cinnamoylglycine	1.04	0.64	1.38	1.5	1.09	1.83		1.67	0.7	2.12	1.62	1.7	2.03
		ergothioneine	1.35	0.87	0.92	1.47	1.54	1.15		1.11	0.94	1.14	1.1	1.07	0.98
		erythritol	0.76	0.55	0.66	0.72	0.48	0.36		0.68	1.05	0.67	0.73	0.51	0.47
		quinate	1.06	0.93	0.86	0.92	0.79	0.73		1.2	1.06	0.84	0.89	0.61	0.58
		stachydrine	0.94	0.78	0.85	0.92	0.7	0.73		0.99	0.95	0.9	0.87	0.84	0.84
	Drug	S-carboxymethyl-L-cysteine	1.11	1.32	1.34	1.04	0.86	0.69		1.22	2.92	2.76	2.04	2.28	1.33
	Chemical	sulfate*	1.02	0.94	0.93	0.91	0.9	0.84		1.19	0.95	1.09	0.83	0.87	0.77
		glycerol 2-phosphate	43.79	16.21	14.84	34.4	66.93	65.95		18.56	9.83	16.9	15.18	19.02	19.12
		HEPES	1.02	0.98	1.02	1.07	1	1.07		1.76	1.25	1.49	1.19	1.18	1.22
		phenol red	1.03	0.92	0.99	1.12	1.15	1.27		1.23	1.05	1.37	1.22	1.4	1.37
		succinimide	0.69	0.97	0.96	0.66	0.69	0.56		1.23	0.81	0.78	0.65	0.54	0.6
		4-acetamidobenzoate	1.39	1.1	1.23	1.56	1.63	1.67		0.95	0.98	1.34	1.14	1.42	1.07
		thioproline	1.29	1.85	1.95	2.45	2.32	3.95		11.59	3.16	10.66	3.23	4.23	4.48
