# Supplementary material for: Short-term metabolic adjustments in Plasmodium falciparum counter hypoxanthine deprivation at the expense of long-term viability
Source: Malar J. 2019 Mar 19;18:86. doi: 10.1186/s12936-019-2720-3 (PMC6423861; doi:10.1186/s12936-019-2720-3)
Supplement: Supplementary file 4 — Additional file 4. Significantly altered metabolic genes and reactions of Plasmodium falciparum in response to hypoxanthine deprivation. [file 12936_2019_2720_MOESM4_ESM.xlsx]

## Sheet: metabolic reactions
Metabolic reactions of P. falciparum metabolism under hypoxanthine-deprived conditions		Within 24h of IDC	After 24h of IDC
Reaction Name	Pathway	p-value	p-value
arginase	AminoAcids ArgProMetabolism	1.49813e-13	0.000947595
Arginine-tRNA ligase	AminoAcids ArgProMetabolism	0.00761441	0.719589
G5SADr	AminoAcids ArgProMetabolism	2.79464e-09	0.000162777
ornithine aminotransferase	AminoAcids ArgProMetabolism	2.79464e-09	0.000162777
pyrroline-5-carboxylate reductase	AminoAcids ArgProMetabolism	2.79464e-09	0.000162777
Proline-tRNA ligase	AminoAcids ArgProMetabolism	0.00761441	0.719589
amino-acid N-acetyltransferase	AminoAcids ArgProMetabolism
membrane alanyl aminopeptidase	AminoAcids ArgProMetabolism
Asparagine synthase (glutamine-hydrolysing)	AminoAcids AsnAspMetabolism	0.0101889	0.341961
Asparagine-tRNA ligase	AminoAcids AsnAspMetabolism	0.00761441	0.719589
Aspartate-tRNA ligase	AminoAcids AsnAspMetabolism	0.00761441	0.719589
Glutamine-tRNA ligase	AminoAcids GluMetabolism	0.00761441	0.719589
glutamate synthase (NADH)	AminoAcids GluMetabolism	0.0189272	0.546173
Glutamate-tRNA ligase	AminoAcids GluMetabolism	0.00761441	0.719589
Carbamoyl-phosphate synthase (ammonia)	AminoAcids GluMetabolism ; AminoAcids NitrogenMetabolism	0.104138	0.827386
Glutamate-ammonia ligase	AminoAcids GluMetabolism ; AminoAcids NitrogenMetabolism	0.0694806	0.699138
glutamate dehydrogenase	AminoAcids GluMetabolism ; AminoAcids NitrogenMetabolism	0.00247855	0.474078
glutamate dehydrogenase (NADP+)	AminoAcids GluMetabolism ; AminoAcids NitrogenMetabolism	6.95509e-05	0.0831654
glutamate dehydrogenase (NADP+)	AminoAcids GluMetabolism ; AminoAcids NitrogenMetabolism
glutamine-fructose-6-phosphate transaminase (isomerizing)	Carbohydrates AminosugarsMetabolism ; AminoAcids GluMetabolism
Glutamate-cysteine ligase	Redox RedoxMetabolism ; AminoAcids GluMetabolism	3.08967e-07	1.23335e-13
GLYCL mt	AminoAcids GlySerMetabolism	2.04904e-05	0.444896
glycine-tRNA ligase	AminoAcids GlySerMetabolism	0.00761441	0.719589
Serine-tRNA ligase	AminoAcids SelenocysteineMetabolism ; AminoAcids GlySerMetabolism
Serine-tRNA ligase	AminoAcids SelenocysteineMetabolism ; AminoAcids GlySerMetabolism	0.00761441	0.719589
PSP Lp	AminoAcids GlySerMetabolism
3-hydroxyisobutyryl-CoA hydrolase	AminoAcids LeuIleValMetabolism
branched-chain-amino-acid transaminase	AminoAcids LeuIleValMetabolism
Isoleucine-tRNA ligase	AminoAcids LeuIleValMetabolism	0.00761441	0.719589
branched-chain-amino-acid transaminase	AminoAcids LeuIleValMetabolism
Leucine-tRNA ligase	AminoAcids LeuIleValMetabolism	0.00761441	0.719589
OIVD1 mt	AminoAcids LeuIleValMetabolism
OIVD2 mt	AminoAcids LeuIleValMetabolism
OIVD3 mt	AminoAcids LeuIleValMetabolism
branched-chain-amino-acid transaminase	AminoAcids LeuIleValMetabolism
Valine-tRNA ligase	AminoAcids LeuIleValMetabolism	0.00761441	0.719589
4-acetamidobutyrate deacetylase	AminoAcids LysMetabolism
Lysine decarboxylase	AminoAcids LysMetabolism
Lysine-tRNA ligase	AminoAcids LysMetabolism	0.00761441	0.719589
saccharopine dehydrogenase (NAD+, L-lysine-forming)	AminoAcids LysMetabolism
Adenosylmethionine decarboxylase	AminoAcids MetPolyamineMetabolism	0.000670939	0.120761
adenosylhomocysteinase	AminoAcids MetPolyamineMetabolism	0.000493459	1.71051e-05
AMMQLT8	AminoAcids MetPolyamineMetabolism
methionine adenosyltransferase	AminoAcids MetPolyamineMetabolism	0.000491804	0.151696
methionine synthase	AminoAcids MetPolyamineMetabolism	0.000493459	1.71051e-05
Methionine-tRNA ligase	AminoAcids MetPolyamineMetabolism	0.00761441	0.719589
Ornithine decarboxylase	AminoAcids MetPolyamineMetabolism	1.43024e-05	0.19449
spermidine synthase	AminoAcids MetPolyamineMetabolism	0.385958	0.00936142
methionyl-tRNA formyltransferase	Cofactors FolateBiosynthesis ; AminoAcids MetPolyamineMetabolism
formylmethionine deformylase	AminoAcids MetPolyamineMetabolism
nitrate reductase (NADH)	AminoAcids NitrogenMetabolism
nitrate reductase (NADPH)	AminoAcids NitrogenMetabolism
nitrite reductase [NAD(P)H]	AminoAcids NitrogenMetabolism
phenylalanine(histidine) transaminase	AminoAcids PheTyrMetabolism
Phenylalanine-tRNA ligase	AminoAcids PheTyrMetabolism	0.00761441	0.719589
Tryptophan-tRNA ligase	AminoAcids PheTyrMetabolism	0.00761441	0.719589
tyrosine transaminase	AminoAcids PheTyrMetabolism
Tyrosine-tRNA ligase	AminoAcids PheTyrMetabolism	0.00761441	0.719589
L-Seryl-tRNASec selenium transferase	AminoAcids SelenocysteineMetabolism
selenide, water dikinase	AminoAcids SelenocysteineMetabolism
Alanine-tRNA ligase	AminoAcids tRNA	0.00761441	0.719589
Cysteine-tRNA ligase	AminoAcids tRNA	0.00761441	0.719589
Histidine-tRNA ligase	AminoAcids tRNA	0.00761441	0.719589
Threonine-tRNA ligase	AminoAcids tRNA	0.00761441	0.719589
glucosamine-phosphate N-acetyltransferase	Carbohydrates AminosugarsMetabolism
Phosphoacetylglucosamine mutase	Carbohydrates AminosugarsMetabolism
dolichyl-diphosphooligosaccharide-protein glycotransferase	Carbohydrates AminosugarsMetabolism
UDP-N-acetylglucosamine-dolichyl-phosphate N-acetylglucosaminephosphotransferase	Carbohydrates AminosugarsMetabolism
UDP-N-acetylglucosamine diphosphorylase	Carbohydrates AminosugarsMetabolism
chitinase	Carbohydrates AminosugarsMetabolism
aldehyde reductase	Carbohydrates PyruvateMetabolism ; Carbohydrates Glycolysis
phosphopyruvate hydratase	Carbohydrates Glycolysis	0.467881	0.477011
Fructose-bisphosphate aldolase	Carbohydrates Glycolysis	0.468084	0.455411
G3PD mt	Carbohydrates Glycolysis	0.489549	0.0116949
glyceraldehyde-3-phosphate dehydrogenase (phosphorylating)	Carbohydrates Glycolysis	0.467881	0.477011
glycerol kinase	Carbohydrates Glycolysis	0.891745	0.0102079
hexokinase	Carbohydrates Glycolysis ; Carbohydrates MannoseFructoseMetabolism	0.486749	0.461899
L-lactate dehydrogenase	Carbohydrates Glycolysis	0.491752	0.50369
6-phosphofructokinase	Carbohydrates Glycolysis	0.468084	0.455411
6-phosphofructokinase	Carbohydrates Glycolysis
Glucose-6-phosphate isomerase	Carbohydrates Glycolysis	0.470152	0.43404
phosphoglycerate kinase	Carbohydrates Glycolysis	0.467881	0.477011
Phosphoglycerate mutase	Carbohydrates Glycolysis	0.467881	0.477011
Phosphoglucomutase	Carbohydrates Glycolysis ; Carbohydrates PentosePhosphateCycle
aldehyde reductase	Carbohydrates PyruvateMetabolism ; Carbohydrates Glycolysis
Triose-phosphate isomerase	Carbohydrates Glycolysis ; Lipids IsoprenoidsMetabolism	0.468665	0.487721
Triose-phosphate isomerase	Carbohydrates Glycolysis ; Lipids IsoprenoidsMetabolism	0.0014997	0.36268
glycerol-3-phosphate dehydrogenase (NAD+)	Lipids FattyAcidSynthesis ; Others MitochondrialElectronFlow ; Carbohydrates Glycolysis ; Lipids UtilizationPhospholipids	0.959264	0.618869
glycerol-3-phosphate dehydrogenase (NAD+)	Lipids FattyAcidSynthesis ; Others MitochondrialElectronFlow ; Carbohydrates Glycolysis ; Lipids UtilizationPhospholipids	0.489467	0.00869523
hexokinase	Carbohydrates MannoseFructoseMetabolism ; Carbohydrates Glycolysis
pyruvate kinase	Carbohydrates Glycolysis ; Carbohydrates PyruvateMetabolism ; Lipids IsoprenoidsMetabolism ; Lipids FattyAcidSynthesis	0.491808	0.503695
pyruvate kinase	Carbohydrates Glycolysis ; Carbohydrates PyruvateMetabolism ; Lipids IsoprenoidsMetabolism ; Lipids FattyAcidSynthesis	0.469561	0.00251591
GDP-L-fucose synthase	Carbohydrates MannoseFructoseMetabolism
GDP-mannose 4,6-dehydratase	Carbohydrates MannoseFructoseMetabolism
hexokinase	Carbohydrates MannoseFructoseMetabolism ; Carbohydrates Glycolysis
mannose-1-phosphate guanylyltransferase	Carbohydrates MannoseFructoseMetabolism
Mannose-6-phosphate isomerase	Carbohydrates MannoseFructoseMetabolism
Phosphomannomutase	Carbohydrates MannoseFructoseMetabolism
Deoxyribose-phosphate aldolase	Carbohydrates PentosePhosphateCycle
glucose-6-phosphate dehydrogenase	Carbohydrates PentosePhosphateCycle	4.6615e-09	2.4167e-14
phosphogluconate dehydrogenase (decarboxylating)	Carbohydrates PentosePhosphateCycle	4.6615e-09	2.4167e-14
6-phosphogluconolactonase	Carbohydrates PentosePhosphateCycle	4.6615e-09	2.4167e-14
Phosphoglucomutase	Carbohydrates PentosePhosphateCycle ; Carbohydrates Glycolysis	0.000173557	0.0127146
ribose-phosphate diphosphokinase	Carbohydrates PentosePhosphateCycle	0.984432	0.0310069
R1PK	Carbohydrates PentosePhosphateCycle
Ribulose-phosphate 3-epimerase	Carbohydrates PentosePhosphateCycle	0.860078	7.08463e-05
Ribose-5-phosphate isomerase	Carbohydrates PentosePhosphateCycle	0.016748	0.601486
transaldolase	Carbohydrates PentosePhosphateCycle	0.878682	7.11102e-05
transketolase	Carbohydrates PentosePhosphateCycle	0.878682	7.11102e-05
transketolase	Carbohydrates PentosePhosphateCycle	0.841603	7.05935e-05
gluconokinase	Carbohydrates PentosePhosphateCycle
acetyl-CoA C-acetyltransferase	Carbohydrates PyruvateMetabolism
Acetate-CoA ligase (ADP-forming)	Carbohydrates PyruvateMetabolism
Acetate-CoA ligase	Carbohydrates PyruvateMetabolism
hydroxyacylglutathione hydrolase	Carbohydrates PyruvateMetabolism
aldehyde reductase	Carbohydrates PyruvateMetabolism ; Carbohydrates Glycolysis
lactoylglutathione lyase	Carbohydrates PyruvateMetabolism
malate dehydrogenase (acceptor)	Carbohydrates PyruvateMetabolism	1.74633e-21	5.34377e-26
Phosphoenolpyruvate carboxylase	Carbohydrates PyruvateMetabolism	5.84412e-07	0.0378287
Phosphoenolpyruvate carboxykinase (ATP)	Carbohydrates PyruvateMetabolism	4.76848e-07	5.26354e-10
aspartate transaminase	AminoAcids AsnAspMetabolism ; Carbohydrates PyruvateMetabolism ; AminoAcids GluMetabolism ; AminoAcids PheTyrMetabolism	0.000101859	0.11413
aspartate transaminase	AminoAcids AsnAspMetabolism ; Carbohydrates PyruvateMetabolism ; AminoAcids GluMetabolism ; AminoAcids PheTyrMetabolism	0.299997	0.00343478
fumarate hydratase	Others MitochondrialTCACycle ; Carbohydrates PyruvateMetabolism	2.07497e-21	6.77584e-26
malate dehydrogenase	Others MitochondrialTCACycle ; Carbohydrates PyruvateMetabolism	0.00829511	0.0143591
PDH ap	Carbohydrates PyruvateMetabolism ; Others MitochondrialTCACycle ; Lipids FattyAcidSynthesis	0.340025	0.00254954
Succinate-CoA ligase (ADP-forming)	Others MitochondrialTCACycle ; Carbohydrates PyruvateMetabolism	0.11044	0.00037542
succinate dehydrogenase	Others MitochondrialTCACycle ; Carbohydrates PyruvateMetabolism ; Others MitochondrialElectronFlow
holo-[acyl-carrier-protein] synthase	Cofactors CoABiosynthesis
dephospho-CoA kinase	Cofactors CoABiosynthesis	0.0138016	0.000477648
pantothenate kinase	Cofactors CoABiosynthesis	0.0138016	0.000477648
Phosphopantothenoylcysteine decarboxylase	Cofactors CoABiosynthesis	0.0138016	0.000477648
phosphopantothenate-cysteine ligase	Cofactors CoABiosynthesis	0.0138016	0.000477648
pantetheine-phosphate adenylyltransferase	Cofactors CoABiosynthesis	0.0138016	0.000477648
alkaline phosphatase	Cofactors FolateBiosynthesis
dihydrofolate reductase	Cofactors FolateBiosynthesis	1.55514e-05	0.0294924
dihydrofolate synthase	Cofactors FolateBiosynthesis	0.0114094	0.351198
dihydropteroate synthase	Cofactors FolateBiosynthesis	0.0114094	0.351198
GTP cyclohydrolase I	Cofactors FolateBiosynthesis	0.0114094	0.351198
2-amino-4-hydroxy-6-hydroxymethyldihydropteridine diphosphokinase	Cofactors FolateBiosynthesis	0.0114094	0.351198
methenyltetrahydrofolate cyclohydrolase	Cofactors FolateBiosynthesis	0.010731	0.0662832
methylenetetrahydrofolate dehydrogenase (NADP+)	Cofactors FolateBiosynthesis	0.010731	0.0662832
6-pyruvoyltetrahydropterin synthase	Cofactors FolateBiosynthesis
tetrahydrofolate synthase	Cofactors FolateBiosynthesis
aminodeoxychorismate lyase	Cofactors ShikimateBiosynthesis	0.0114094	0.351198
aminodeoxychorismate synthase	Cofactors FolateBiosynthesis	0.0114094	0.351198
NAD+ kinase	Cofactors NicotinateNicotinamideMetabolism	0.000590998	0.0543663
NAD+ synthase (glutamine-hydrolysing)	Cofactors NicotinateNicotinamideMetabolism	0.00163068	0.0367377
nicotinate phosphoribosyltransferase	Cofactors NicotinateNicotinamideMetabolism	0.00163068	0.0367377
nicotinamidase	Cofactors NicotinateNicotinamideMetabolism	0.00163068	0.0367377
nicotinate-nucleotide adenylyltransferase	Cofactors NicotinateNicotinamideMetabolism	0.00163068	0.0367377
NAD(P)+ transhydrogenase (B-specific)	Cofactors NicotinateNicotinamideMetabolism	8.42785e-08	0.00448517
NAD(P)+ transhydrogenase (AB-specific)	Cofactors NicotinateNicotinamideMetabolism	3.67665e-08	0.00277737
5-aminolevulinate synthase	AminoAcids GlySerMetabolism ; Cofactors PorphyrinMetabolism	4.99017e-05	0.0950488
coproporphyrinogen oxidase	Cofactors PorphyrinMetabolism	0.00576691	0.494951
coproporphyrinogen oxidase	Cofactors PorphyrinMetabolism	0.00330444	0.0261433
coproporphyrinogen oxidase	Cofactors PorphyrinMetabolism	0.0425831	0.157008
ferrochelatase	Cofactors PorphyrinMetabolism	4.99017e-05	0.0950488
ferrochelatase	Cofactors PorphyrinMetabolism
hydroxymethylbilane synthase	Cofactors PorphyrinMetabolism	4.99017e-05	0.0950488
porphobilinogen synthase	Cofactors PorphyrinMetabolism	4.99017e-05	0.0950488
protoporphyrinogen oxidase	Cofactors PorphyrinMetabolism	0.000453324	0.0383384
protoporphyrinogen oxidase	Cofactors PorphyrinMetabolism	0.0328986	0.157396
protoporphyrinogen oxidase	Cofactors PorphyrinMetabolism	0.0055175	0.0325443
protoporphyrinogen oxidase	Cofactors PorphyrinMetabolism	0.0850359	0.157963
uroporphyrinogen-III synthase	Cofactors PorphyrinMetabolism	4.99017e-05	0.0950488
Uroporphyrinogen decarboxylase	Cofactors PorphyrinMetabolism	4.99017e-05	0.0950488
acid phosphatase	Cofactors RiboflavinMetabolism	0.0672472	0.218668
FAD synthetase	Cofactors RiboflavinMetabolism	0.00367919	0.142709
riboflavin kinase	Cofactors RiboflavinMetabolism	0.0885834	0.0668571
anthranilate synthase	Cofactors ShikimateBiosynthesis
chorismate synthase	Cofactors ShikimateBiosynthesis	0.000222948	0.48228
3-deoxy-7-phosphoheptulonate synthase	Cofactors ShikimateBiosynthesis	0.000222948	0.48228
3-dehydroquinate synthase	Cofactors ShikimateBiosynthesis	0.000222948	0.48228
3-dehydroquinate dehydratase	Cofactors ShikimateBiosynthesis	0.000222948	0.48228
3-phosphoshikimate 1-carboxyvinyltransferase	Cofactors ShikimateBiosynthesis	0.000222948	0.48228
shikimate dehydrogenase	Cofactors ShikimateBiosynthesis	0.000222948	0.48228
shikimate kinase	Cofactors ShikimateBiosynthesis	0.000222948	0.48228
hydroxyethylthiazole kinase	Cofactors ThiamineMetabolism
hydroxymethylpyrimidine kinase	Cofactors ThiamineMetabolism
phosphomethylpyrimidine kinase	Cofactors ThiamineMetabolism
acid phosphatase	Cofactors RiboflavinMetabolism	0.00182624	0.329471
acid phosphatase	Cofactors RiboflavinMetabolism
thiamine diphosphokinase	Cofactors ThiamineMetabolism	0.00182624	0.355105
thiamine-phosphate kinase	Cofactors ThiamineMetabolism
thiamine-phosphate diphosphorylase	Cofactors ThiamineMetabolism
chorismate lyase	Cofactors UbiquinoneMetabolism	0.0014997	0.36268
DMQMT mt	Cofactors UbiquinoneMetabolism	0.0014997	0.36268
HBZOPT mt	Cofactors UbiquinoneMetabolism	0.0014997	0.36268
3-demethylubiquinone-9 3-O-methyltransferase	Cofactors UbiquinoneMetabolism	0.0014997	0.36268
OMBZLM mt	Cofactors UbiquinoneMetabolism	0.0014997	0.36268
OMMBLHX mt	Cofactors UbiquinoneMetabolism	0.00133485	0.176999
OMMBLHX3 mt	Cofactors UbiquinoneMetabolism	0.0526874	0.0234127
OMPHHX mt	Cofactors UbiquinoneMetabolism	0.0014997	0.36268
OPHBDC mt	Cofactors UbiquinoneMetabolism	0.0014997	0.36268
OPHHX mt	Cofactors UbiquinoneMetabolism	0.0014997	0.36268
pyridoxal phosphatase	Cofactors VitB6Metabolism
pyridoxal 5'-phosphate synthase	Cofactors VitB6Metabolism
pyridoxal phosphatase	Cofactors VitB6Metabolism
pyridoxal 5'-phosphate synthase	Cofactors VitB6Metabolism
pyridoxal kinase	Cofactors VitB6Metabolism
pyridoxal kinase	Cofactors VitB6Metabolism
pyridoxal kinase	Cofactors VitB6Metabolism
pyridoxal phosphatase	Cofactors VitB6Metabolism
Glutaminase	Cofactors VitB6Metabolism	0.0173224	0.125179
DM 4HBA	Exchange
DM HMFURN	Exchange
EX 4abut e	Exchange
EX ac e	Exchange
EX acald e	Exchange
EX ade e	Exchange
EX adn e	Exchange
EX akg e	Exchange	5.44445e-08	0.00979273
EX ala L e	Exchange	5.9741e-08	0.201755
EX arg L e	Exchange	1.34869e-05	0.15958
EX asn L e	Exchange	0.000147077	0.0278035
EX asp L e	Exchange	4.67612e-08	0.00900593
EX chol e	Exchange	0.00111517	0.0109068
EX cholesterol	Exchange
EX cit e	Exchange
EX co2 e	Exchange	5.00891e-08	4.56732e-20
EX cys L e	Exchange	1.60478e-14	2.71437e-08
EX cytd e	Exchange
EX dad 2 e	Exchange
EX dag	Exchange
EX dca e	Exchange
EX dcyt e	Exchange
EX ddca e	Exchange
EX dgsn e	Exchange
EX din e	Exchange
EX duri e	Exchange
EX etha e	Exchange
EX f6p e	Exchange
EX fe2 e	Exchange	0.621705	0.110604
EX folate1	Exchange
EX folate3	Exchange
EX folate4	Exchange
EX for e	Exchange	0.0114094	0.351198
EX fru e	Exchange
EX fum e	Exchange	7.57787e-09	1.50526e-22
EX g6p e	Exchange
EX gam e	Exchange
EX gam6p e	Exchange
EX glc e	Exchange	0.486749	0.461899
EX gln L e	Exchange	0.000662915	0.0110552
EX glu L e	Exchange	1.52362e-10	0.0266326
EX gly e	Exchange	3.56735e-11	0.0417772
EX glyc e	Exchange	0.490695	0.0091398
EX gsn e	Exchange	0.0535626	1.52412e-06
EX gthox e	Exchange	3.08967e-07	1.23335e-13
EX gthrd e	Exchange
EX gua e	Exchange
EX h e	Exchange	0.295184	0.387995
EX h2o e	Exchange	0.038117	0.893413
EX h2o2 e	Exchange
EX hdca e	Exchange	0.548873	0.0537826
EX hdcea e	Exchange	0.57769	0.141773
EX his L e	Exchange	3.43711e-08	0.192653
EX homocysteine	Exchange
EX hxa e	Exchange	0.519573	0.0238663
EX hxan e	Exchange	0.0957285	0.641292
EX ile L e	Exchange	0.00761441	0.719589
EX inositol	Exchange
EX inost e	Exchange
EX ins e	Exchange
EX lac D e	Exchange
EX lac L e	Exchange	0.491752	0.50369
EX leu L e	Exchange	8.88045e-09	0.173187
EX lys L e	Exchange	3.46124e-12	0.110448
EX mal L e	Exchange
EX malt e	Exchange
EX man e	Exchange
EX met L e	Exchange	2.98664e-11	0.123428
EX nac e	Exchange
EX nh4 e	Exchange
EX nicotinamide1	Exchange	0.00163068	0.0367377
EX no e	Exchange
EX no2 e	Exchange
EX no3 e	Exchange
EX o2 e	Exchange	1.26383e-07	2.20266e-12
EX o2s e	Exchange
EX ocdca e	Exchange	0.519573	0.0238663
EX ocdcea e	Exchange	0.526892	0.0238663
EX octa e	Exchange
EX orn e	Exchange	1.88383e-31	1.87576e-05
EX phe L e	Exchange	2.92927e-09	0.159793
EX phosphatidyl1	Exchange
EX phosphatidyl2	Exchange
EX pi e	Exchange	0.165824	0.213494
EX pnto R e	Exchange	0.0138016	0.000477648
EX pro L e	Exchange	4.24763e-09	0.099587
EX ptrc e	Exchange
EX pyr e	Exchange
EX ribflv1	Exchange	0.00742311	0.169289
EX sbt D e	Exchange
EX ser L e	Exchange	7.0328e-07	0.315014
EX so4 e	Exchange
EX spmd e	Exchange
EX succ e	Exchange
EX thm e	Exchange		0.0780398
EX thr L e	Exchange	2.2113e-09	0.156715
EX thymd e	Exchange
EX trp L e	Exchange	2.17459e-08	0.185644
EX ttdca e	Exchange
EX ttdcea e	Exchange
EX tyr L e	Exchange	4.43451e-12	0.111593
EX ura e	Exchange
EX urea e	Exchange	1.49813e-13	0.000947595
EX uri e	Exchange
EX val L e	Exchange	2.51802e-08	0.187839
EX xan e	Exchange
EX xmp e	Exchange
EX xtsn e	Exchange
PTD1INOt	Transport lipid
ferroxidase	Ion	1.34382e-05	0.248835
lipid1	Lipids
lipid10	Lipids
lipid2	Lipids	0.519573	0.0238663
lipid3	Lipids	0.538633	0.018274
lipid4	Lipids	0.519573	0.0238663
lipid5	Lipids	0.480321	0.0440423
lipid6	Lipids
lipid7	Lipids
lipid8	Lipids
lipid9	Lipids
dolichyldiphosphatase	Lipids DolicholMetabolism
dolichol kinase	Lipids DolicholMetabolism
dolichyl-phosphate beta-D-mannosyltransferase	Lipids DolicholMetabolism
farnesyltranstransferase	Lipids TerpenoidMetabolism ; Lipids DolicholMetabolism
GGTT	Lipids DolicholMetabolism
dolichyl-phosphate-mannose-glycolipid alpha-mannosyltransferase	Lipids GPIAnchorBiosynthesis ; Lipids DolicholMetabolism
dolichyl-phosphate-mannose-glycolipid alpha-mannosyltransferase	Lipids GPIAnchorBiosynthesis ; Lipids DolicholMetabolism
dolichyl-phosphate-mannose-glycolipid alpha-mannosyltransferase	Lipids GPIAnchorBiosynthesis ; Lipids DolicholMetabolism
dolichyl-phosphate-mannose-glycolipid alpha-mannosyltransferase	Lipids GPIAnchorBiosynthesis ; Lipids DolicholMetabolism
3-oxoacyl-[acyl-carrier-protein] reductase	Lipids FattyAcidSynthesis	0.489467	0.00869523
3-oxoacyl-[acyl-carrier-protein] reductase	Lipids FattyAcidSynthesis	0.505272	0.0155383
3-oxoacyl-[acyl-carrier-protein] reductase	Lipids FattyAcidSynthesis	0.45913	0.00252662
3-oxoacyl-[acyl-carrier-protein] reductase	Lipids FattyAcidSynthesis	0.491216	0.0100132
3-oxoacyl-[acyl-carrier-protein] reductase	Lipids FattyAcidSynthesis	0.45913	0.00252662
3-oxoacyl-[acyl-carrier-protein] reductase	Lipids FattyAcidSynthesis	0.0673578	0.000362763
3-oxoacyl-[acyl-carrier-protein] reductase	Lipids FattyAcidSynthesis	0.110518	2.72863e-05
3-oxoacyl-[acyl-carrier-protein] reductase	Lipids FattyAcidSynthesis
3-oxoacyl-[acyl-carrier-protein] reductase	Lipids FattyAcidSynthesis	0.327716
3-oxoacyl-[acyl-carrier-protein] reductase	Lipids FattyAcidSynthesis	0.489467	0.00869523
3-oxoacyl-[acyl-carrier-protein] reductase	Lipids FattyAcidSynthesis	0.489467	0.00869523
3-oxoacyl-[acyl-carrier-protein] reductase	Lipids FattyAcidSynthesis	0.489467	0.00869523
beta-ketoacyl-acyl-carrier-protein synthase I	Lipids FattyAcidSynthesis	0.489467	0.00869523
beta-ketoacyl-acyl-carrier-protein synthase I	Lipids FattyAcidSynthesis	0.505272	0.0155383
beta-ketoacyl-acyl-carrier-protein synthase I	Lipids FattyAcidSynthesis	0.45913	0.00252662
beta-ketoacyl-acyl-carrier-protein synthase I	Lipids FattyAcidSynthesis	0.491216	0.0100132
beta-ketoacyl-acyl-carrier-protein synthase I	Lipids FattyAcidSynthesis	0.45913	0.00252662
beta-ketoacyl-acyl-carrier-protein synthase I	Lipids FattyAcidSynthesis	0.0673578	0.000362763
beta-ketoacyl-acyl-carrier-protein synthase I	Lipids FattyAcidSynthesis	0.110518	2.72863e-05
beta-ketoacyl-acyl-carrier-protein synthase I	Lipids FattyAcidSynthesis
beta-ketoacyl-acyl-carrier-protein synthase I	Lipids FattyAcidSynthesis	0.327716
beta-ketoacyl-acyl-carrier-protein synthase I	Lipids FattyAcidSynthesis	0.489467	0.00869523
beta-ketoacyl-acyl-carrier-protein synthase I	Lipids FattyAcidSynthesis	0.489467	0.00869523
Acetyl-CoA carboxylase	Lipids FattyAcidSynthesis	0.487237	0.00812997
1-acylglycerol-3-phosphate O-acyltransferase	Lipids FattyAcidSynthesis ; Lipids PhosphatidyletanolaminePhosphatidylserineMetabolism ; Lipids UtilizationPhospholipids	0.519573	0.0238663
1-acylglycerol-3-phosphate O-acyltransferase	Lipids FattyAcidSynthesis ; Lipids PhosphatidyletanolaminePhosphatidylserineMetabolism ; Lipids UtilizationPhospholipids	0.519573	0.0238663
1-acylglycerol-3-phosphate O-acyltransferase	Lipids FattyAcidSynthesis ; Lipids PhosphatidyletanolaminePhosphatidylserineMetabolism ; Lipids UtilizationPhospholipids	0.519573	0.0238663
1-acylglycerol-3-phosphate O-acyltransferase	Lipids FattyAcidSynthesis ; Lipids PhosphatidyletanolaminePhosphatidylserineMetabolism ; Lipids UtilizationPhospholipids	0.0673578	0.000362763
1-acylglycerol-3-phosphate O-acyltransferase	Lipids FattyAcidSynthesis ; Lipids PhosphatidyletanolaminePhosphatidylserineMetabolism ; Lipids UtilizationPhospholipids	0.162145	2.72863e-05
1-acylglycerol-3-phosphate O-acyltransferase	Lipids FattyAcidSynthesis ; Lipids PhosphatidyletanolaminePhosphatidylserineMetabolism ; Lipids UtilizationPhospholipids
1-acylglycerol-3-phosphate O-acyltransferase	Lipids FattyAcidSynthesis ; Lipids PhosphatidyletanolaminePhosphatidylserineMetabolism ; Lipids UtilizationPhospholipids	0.327716
enoyl-[acyl-carrier-protein] reductase (NADH)	Lipids FattyAcidSynthesis	0.505272	0.0155383
enoyl-[acyl-carrier-protein] reductase (NADH)	Lipids FattyAcidSynthesis	0.505272	0.0155383
enoyl-[acyl-carrier-protein] reductase (NADH)	Lipids FattyAcidSynthesis	0.45913	0.00252662
enoyl-[acyl-carrier-protein] reductase (NADH)	Lipids FattyAcidSynthesis	0.491216	0.0100132
enoyl-[acyl-carrier-protein] reductase (NADH)	Lipids FattyAcidSynthesis	0.45913	0.00252662
enoyl-[acyl-carrier-protein] reductase (NADH)	Lipids FattyAcidSynthesis	0.0673578	0.000362763
enoyl-[acyl-carrier-protein] reductase (NADH)	Lipids FattyAcidSynthesis	0.110518	2.72863e-05
enoyl-[acyl-carrier-protein] reductase (NADH)	Lipids FattyAcidSynthesis
enoyl-[acyl-carrier-protein] reductase (NADH)	Lipids FattyAcidSynthesis	0.327716
enoyl-[acyl-carrier-protein] reductase (NADH)	Lipids FattyAcidSynthesis	0.489467	0.00869523
enoyl-[acyl-carrier-protein] reductase (NADH)	Lipids FattyAcidSynthesis	0.489467	0.00869523
enoyl-[acyl-carrier-protein] reductase (NADH)	Lipids FattyAcidSynthesis	0.489467	0.00869523
Long-chain-fatty-acid-CoA ligase	Lipids FattyAcidSynthesis ; Lipids SphingomyelinCeramideMetabolism ; Lipids PhosphatidyletanolaminePhosphatidylserineMetabolism ; Lipids UtilizationPhospholipids	0.519573	0.0238663
Long-chain-fatty-acid-CoA ligase	Lipids FattyAcidSynthesis ; Lipids SphingomyelinCeramideMetabolism ; Lipids PhosphatidyletanolaminePhosphatidylserineMetabolism ; Lipids UtilizationPhospholipids	0.519573	0.0238663
Long-chain-fatty-acid-CoA ligase	Lipids FattyAcidSynthesis ; Lipids SphingomyelinCeramideMetabolism ; Lipids PhosphatidyletanolaminePhosphatidylserineMetabolism ; Lipids UtilizationPhospholipids	0.519573	0.0238663
Long-chain-fatty-acid-CoA ligase	Lipids FattyAcidSynthesis ; Lipids SphingomyelinCeramideMetabolism ; Lipids PhosphatidyletanolaminePhosphatidylserineMetabolism ; Lipids UtilizationPhospholipids
Long-chain-fatty-acid-CoA ligase	Lipids FattyAcidSynthesis ; Lipids SphingomyelinCeramideMetabolism ; Lipids PhosphatidyletanolaminePhosphatidylserineMetabolism ; Lipids UtilizationPhospholipids	0.519573	0.0238663
Long-chain-fatty-acid-CoA ligase	Lipids FattyAcidSynthesis ; Lipids SphingomyelinCeramideMetabolism ; Lipids PhosphatidyletanolaminePhosphatidylserineMetabolism ; Lipids UtilizationPhospholipids
Long-chain-fatty-acid-CoA ligase	Lipids FattyAcidSynthesis ; Lipids SphingomyelinCeramideMetabolism ; Lipids PhosphatidyletanolaminePhosphatidylserineMetabolism ; Lipids UtilizationPhospholipids	0.519573	0.0238663
Long-chain-fatty-acid-CoA ligase	Lipids FattyAcidSynthesis ; Lipids SphingomyelinCeramideMetabolism ; Lipids PhosphatidyletanolaminePhosphatidylserineMetabolism ; Lipids UtilizationPhospholipids
Long-chain-fatty-acid-CoA ligase	Lipids FattyAcidSynthesis ; Lipids SphingomyelinCeramideMetabolism ; Lipids PhosphatidyletanolaminePhosphatidylserineMetabolism ; Lipids UtilizationPhospholipids	0.519573	0.0238663
Long-chain-fatty-acid-CoA ligase	Lipids FattyAcidSynthesis ; Lipids SphingomyelinCeramideMetabolism ; Lipids PhosphatidyletanolaminePhosphatidylserineMetabolism ; Lipids UtilizationPhospholipids	0.519573	0.0238663
fatty-acid synthase	Lipids FattyAcidSynthesis	0.519573	0.0238663
fatty-acid synthase	Lipids FattyAcidSynthesis	0.519573	0.0238663
fatty-acid synthase	Lipids FattyAcidSynthesis	0.519573	0.0238663
fatty-acid synthase	Lipids FattyAcidSynthesis	0.519573	0.0238663
fatty-acid synthase	Lipids FattyAcidSynthesis	0.519573	0.0238663
fatty-acid synthase	Lipids FattyAcidSynthesis
fatty-acid synthase	Lipids FattyAcidSynthesis
fatty-acid synthase	Lipids FattyAcidSynthesis	0.519573	0.0238663
glycerol-3-phosphate O-acyltransferase	Lipids FattyAcidSynthesis ; Lipids PhosphatidyletanolaminePhosphatidylserineMetabolism ; Lipids UtilizationPhospholipids	0.519573	0.0238663
glycerol-3-phosphate O-acyltransferase	Lipids FattyAcidSynthesis ; Lipids PhosphatidyletanolaminePhosphatidylserineMetabolism ; Lipids UtilizationPhospholipids	0.519573	0.0238663
glycerol-3-phosphate O-acyltransferase	Lipids FattyAcidSynthesis ; Lipids PhosphatidyletanolaminePhosphatidylserineMetabolism ; Lipids UtilizationPhospholipids	0.519573	0.0238663
glycerol-3-phosphate O-acyltransferase	Lipids FattyAcidSynthesis ; Lipids PhosphatidyletanolaminePhosphatidylserineMetabolism ; Lipids UtilizationPhospholipids	0.0673578	0.000362763
glycerol-3-phosphate O-acyltransferase	Lipids FattyAcidSynthesis ; Lipids PhosphatidyletanolaminePhosphatidylserineMetabolism ; Lipids UtilizationPhospholipids	0.162145	2.72863e-05
glycerol-3-phosphate O-acyltransferase	Lipids FattyAcidSynthesis ; Lipids PhosphatidyletanolaminePhosphatidylserineMetabolism ; Lipids UtilizationPhospholipids
glycerol-3-phosphate O-acyltransferase	Lipids FattyAcidSynthesis ; Lipids PhosphatidyletanolaminePhosphatidylserineMetabolism ; Lipids UtilizationPhospholipids	0.327716
beta-ketoacyl-acyl-carrier-protein synthase I	Lipids FattyAcidSynthesis
[acyl-carrier-protein] S-malonyltransferase	Lipids FattyAcidSynthesis	0.482165	0.00678024
3-Hydroxydecanoyl-[acyl-carrier-protein] dehydratase	Lipids FattyAcidSynthesis	0.489467	0.00869523
3-Hydroxypalmitoyl-[acyl-carrier-protein] dehydratase	Lipids FattyAcidSynthesis	0.505272	0.0155383
3-Hydroxypalmitoyl-[acyl-carrier-protein] dehydratase	Lipids FattyAcidSynthesis	0.45913	0.00252662
3-Hydroxypalmitoyl-[acyl-carrier-protein] dehydratase	Lipids FattyAcidSynthesis	0.491216	0.0100132
3-Hydroxypalmitoyl-[acyl-carrier-protein] dehydratase	Lipids FattyAcidSynthesis	0.45913	0.00252662
3-Hydroxypalmitoyl-[acyl-carrier-protein] dehydratase	Lipids FattyAcidSynthesis	0.0673578	0.000362763
3-Hydroxypalmitoyl-[acyl-carrier-protein] dehydratase	Lipids FattyAcidSynthesis	0.110518	2.72863e-05
3-Hydroxypalmitoyl-[acyl-carrier-protein] dehydratase	Lipids FattyAcidSynthesis
3-Hydroxypalmitoyl-[acyl-carrier-protein] dehydratase	Lipids FattyAcidSynthesis	0.327716
Crotonoyl-[acyl-carrier-protein] hydratase	Lipids FattyAcidSynthesis	0.489467	0.00869523
Crotonoyl-[acyl-carrier-protein] hydratase	Lipids FattyAcidSynthesis	0.489467	0.00869523
Crotonoyl-[acyl-carrier-protein] hydratase	Lipids FattyAcidSynthesis	0.489467	0.00869523
beta-ketoacyl-acyl-carrier-protein synthase III	Lipids FattyAcidSynthesis	0.489467	0.00869523
acetyl-CoA C-acyltransferase	Lipids FattyAcidSynthesis
acetyl-CoA C-acyltransferase	Lipids FattyAcidSynthesis
acetyl-CoA C-acyltransferase	Lipids FattyAcidSynthesis
acetyl-CoA C-acyltransferase	Lipids FattyAcidSynthesis
acetyl-CoA C-acyltransferase	Lipids FattyAcidSynthesis
acetyl-CoA C-acyltransferase	Lipids FattyAcidSynthesis
acetyl-CoA C-acyltransferase	Lipids FattyAcidSynthesis
acetyl-CoA C-acyltransferase	Lipids FattyAcidSynthesis
3-Hydroxydecanoyl-[acyl-carrier-protein] dehydratase	Lipids FattyAcidSynthesis	0.45913	0.00252662
N-Acetylglucosaminylphosphatidylinositol deacetylase	Lipids GPIAnchorBiosynthesis
GPIAT	Lipids GPIAnchorBiosynthesis
GPIMTer L	Lipids GPIAnchorBiosynthesis
inositol-polyphosphate 5-phosphatase	Lipids InositolPhosphateMetabolism
inositol-1,4-bisphosphate 1-phosphatase	Lipids InositolPhosphateMetabolism
inositol-polyphosphate multikinase	Lipids InositolPhosphateMetabolism
inositol-polyphosphate multikinase	Lipids InositolPhosphateMetabolism
inositol-polyphosphate 5-phosphatase	Lipids InositolPhosphateMetabolism
inositol-1,4-bisphosphate 1-phosphatase	Lipids InositolPhosphateMetabolism
inositol-phosphate phosphatase	Lipids InositolPhosphateMetabolism	0.519573	0.0238663
inositol-3-phosphate synthase	Lipids InositolPhosphateMetabolism	0.519573	0.0238663
phosphoinositide phospholipase C	Lipids InositolPhosphateMetabolism
1-phosphatidylinositol-4-phosphate 5-kinase	Lipids InositolPhosphateMetabolism
phosphatidylinositol 3-kinase	Lipids InositolPhosphateMetabolism
1-phosphatidylinositol 4-kinase	Lipids InositolPhosphateMetabolism
4-(cytidine 5'-diphospho)-2-C-methyl-D-erythritol kinase	Lipids IsoprenoidsMetabolism	0.0014997	0.36268
4-hydroxy-3-methylbut-2-enyl diphosphate reductase	Lipids IsoprenoidsMetabolism	0.0014997	0.36268
1-deoxy-D-xylulose-5-phosphate reductoisomerase	Lipids IsoprenoidsMetabolism	0.0014997	0.36268
1-deoxy-D-xylulose-5-phosphate synthase	Lipids IsoprenoidsMetabolism	0.0014997	0.36268
4-hydroxy-3-methylbut-2-enyl diphosphate reductase	Lipids IsoprenoidsMetabolism	0.0014997	0.36268
MECDPDH2 ap	Lipids IsoprenoidsMetabolism	0.0014997	0.36268
2-C-methyl-D-erythritol 2,4-cyclodiphosphate synthase	Lipids IsoprenoidsMetabolism	0.0014997	0.36268
2-C-methyl-D-erythritol 4-phosphate cytidylyltransferase	Lipids IsoprenoidsMetabolism	0.0014997	0.36268
phosphoethanolamine N-methyltransferase	AminoAcids MetPolyamineMetabolism ; Lipids PhosphatidylcholineMetabolism	0.000617433	1.10519e-05
choline-phosphate cytidylyltransferase	Lipids PhosphatidylcholineMetabolism	0.542766	0.0225954
choline kinase	Lipids PhosphatidylcholineMetabolism	0.00111517	0.0109068
diacylglycerol cholinephosphotransferase	Lipids PhosphatidylcholineMetabolism	0.601504	0.0251219
diacylglycerol kinase	Lipids PhosphatidyletanolaminePhosphatidylserineMetabolism ; Lipids UtilizationPhospholipids	0.00669245	0.0106501
diacylglycerol kinase	Lipids PhosphatidyletanolaminePhosphatidylserineMetabolism ; Lipids UtilizationPhospholipids	0.00673164	0.00835408
diacylglycerol kinase	Lipids PhosphatidyletanolaminePhosphatidylserineMetabolism ; Lipids UtilizationPhospholipids	0.00675879	0.00977742
diacylglycerol kinase	Lipids PhosphatidyletanolaminePhosphatidylserineMetabolism ; Lipids UtilizationPhospholipids	0.00678733	0.0111673
diacylglycerol kinase	Lipids PhosphatidyletanolaminePhosphatidylserineMetabolism ; Lipids UtilizationPhospholipids	0.00677494	0.0105254
diacylglycerol kinase	Lipids PhosphatidyletanolaminePhosphatidylserineMetabolism ; Lipids UtilizationPhospholipids	0.00669203	0.00841305
diacylglycerol kinase	Lipids PhosphatidyletanolaminePhosphatidylserineMetabolism ; Lipids UtilizationPhospholipids	0.00676294	0.00966836
phosphatidate cytidylyltransferase	Lipids PhosphatidyletanolaminePhosphatidylserineMetabolism	0.0122435	0.550503
phosphatidate cytidylyltransferase	Lipids PhosphatidyletanolaminePhosphatidylserineMetabolism	0.139327	0.57771
phosphatidate cytidylyltransferase	Lipids PhosphatidyletanolaminePhosphatidylserineMetabolism	0.0155106	0.378703
phosphatidate cytidylyltransferase	Lipids PhosphatidyletanolaminePhosphatidylserineMetabolism	0.246982	0.50913
phosphatidate cytidylyltransferase	Lipids PhosphatidyletanolaminePhosphatidylserineMetabolism	0.738009	0.560019
phosphatidate cytidylyltransferase	Lipids PhosphatidyletanolaminePhosphatidylserineMetabolism	0.00450563	0.621755
phosphatidate cytidylyltransferase	Lipids PhosphatidyletanolaminePhosphatidylserineMetabolism	0.0132542	0.397311
DGAT	Lipids PhosphatidyletanolaminePhosphatidylserineMetabolism
ethanolamine kinase	Lipids PhosphatidyletanolaminePhosphatidylserineMetabolism	0.000824523	0.00838086
ethanolamine-phosphate cytidylyltransferase	Lipids PhosphatidyletanolaminePhosphatidylserineMetabolism	0.813488	0.0137281
Phosphatidylserine decarboxylase	Lipids PhosphatidyletanolaminePhosphatidylserineMetabolism	0.480321	0.0440423
Phosphatidylserine decarboxylase	Lipids PhosphatidyletanolaminePhosphatidylserineMetabolism	0.480321	0.0440423
Phosphatidylserine decarboxylase	Lipids PhosphatidyletanolaminePhosphatidylserineMetabolism	0.480321	0.0440423
Phosphatidylserine decarboxylase	Lipids PhosphatidyletanolaminePhosphatidylserineMetabolism	0.480321	0.0440423
Phosphatidylserine decarboxylase	Lipids PhosphatidyletanolaminePhosphatidylserineMetabolism	0.505381	0.0913001
Phosphatidylserine decarboxylase	Lipids PhosphatidyletanolaminePhosphatidylserineMetabolism	0.480321	0.0440423
Phosphatidylserine decarboxylase	Lipids PhosphatidyletanolaminePhosphatidylserineMetabolism	0.480321	0.0440423
CDP-diacylglycerol-serine O-phosphatidyltransferase	Lipids PhosphatidyletanolaminePhosphatidylserineMetabolism	0.485229	0.0406389
CDP-diacylglycerol-serine O-phosphatidyltransferase	Lipids PhosphatidyletanolaminePhosphatidylserineMetabolism	0.485229	0.0406389
CDP-diacylglycerol-serine O-phosphatidyltransferase	Lipids PhosphatidyletanolaminePhosphatidylserineMetabolism	0.485229	0.0406389
CDP-diacylglycerol-serine O-phosphatidyltransferase	Lipids PhosphatidyletanolaminePhosphatidylserineMetabolism	0.485229	0.0406389
CDP-diacylglycerol-serine O-phosphatidyltransferase	Lipids PhosphatidyletanolaminePhosphatidylserineMetabolism	0.507102	0.0752819
CDP-diacylglycerol-serine O-phosphatidyltransferase	Lipids PhosphatidyletanolaminePhosphatidylserineMetabolism	0.485229	0.0406389
CDP-diacylglycerol-serine O-phosphatidyltransferase	Lipids PhosphatidyletanolaminePhosphatidylserineMetabolism	0.485229	0.0406389
CDP-diacylglycerol-inositol 3-phosphatidyltransferase	Lipids InositolPhosphateMetabolism	0.519573	0.0238663
glycerophosphodiester phosphodiesterase	Lipids PhosphatidylcholineMetabolism ; Lipids PhosphatidyletanolaminePhosphatidylserineMetabolism
glycerophosphodiester phosphodiesterase	Lipids PhosphatidylcholineMetabolism ; Lipids PhosphatidyletanolaminePhosphatidylserineMetabolism
glycerophosphodiester phosphodiesterase	Lipids PhosphatidylcholineMetabolism ; Lipids PhosphatidyletanolaminePhosphatidylserineMetabolism	0.255388	0.10031
glycerophosphodiester phosphodiesterase	Lipids PhosphatidylcholineMetabolism ; Lipids PhosphatidyletanolaminePhosphatidylserineMetabolism	0.0894892	0.0475883
glycerophosphodiester phosphodiesterase	Lipids PhosphatidylcholineMetabolism ; Lipids PhosphatidyletanolaminePhosphatidylserineMetabolism
glycerophosphodiester phosphodiesterase	Lipids PhosphatidylcholineMetabolism ; Lipids PhosphatidyletanolaminePhosphatidylserineMetabolism
glycerophosphodiester phosphodiesterase	Lipids PhosphatidylcholineMetabolism ; Lipids PhosphatidyletanolaminePhosphatidylserineMetabolism
glycerophosphodiester phosphodiesterase	Lipids PhosphatidylcholineMetabolism ; Lipids PhosphatidyletanolaminePhosphatidylserineMetabolism
glycerophosphodiester phosphodiesterase	Lipids PhosphatidylcholineMetabolism ; Lipids PhosphatidyletanolaminePhosphatidylserineMetabolism
glycerophosphodiester phosphodiesterase	Lipids PhosphatidylcholineMetabolism ; Lipids PhosphatidyletanolaminePhosphatidylserineMetabolism
lysophospholipase	Lipids PhosphatidylcholineMetabolism ; Lipids PhosphatidyletanolaminePhosphatidylserineMetabolism ; Lipids UtilizationPhospholipids
lysophospholipase	Lipids PhosphatidylcholineMetabolism ; Lipids PhosphatidyletanolaminePhosphatidylserineMetabolism ; Lipids UtilizationPhospholipids
lysophospholipase	Lipids PhosphatidylcholineMetabolism ; Lipids PhosphatidyletanolaminePhosphatidylserineMetabolism ; Lipids UtilizationPhospholipids
lysophospholipase	Lipids PhosphatidylcholineMetabolism ; Lipids PhosphatidyletanolaminePhosphatidylserineMetabolism ; Lipids UtilizationPhospholipids	0.548873	0.0537826
lysophospholipase	Lipids PhosphatidylcholineMetabolism ; Lipids PhosphatidyletanolaminePhosphatidylserineMetabolism ; Lipids UtilizationPhospholipids	0.585247	0.16849
lysophospholipase	Lipids PhosphatidylcholineMetabolism ; Lipids PhosphatidyletanolaminePhosphatidylserineMetabolism ; Lipids UtilizationPhospholipids	0.519573	0.0238663
lysophospholipase	Lipids PhosphatidylcholineMetabolism ; Lipids PhosphatidyletanolaminePhosphatidylserineMetabolism ; Lipids UtilizationPhospholipids	0.526892	0.0238663
lysophospholipase	Lipids PhosphatidylcholineMetabolism ; Lipids PhosphatidyletanolaminePhosphatidylserineMetabolism ; Lipids UtilizationPhospholipids
lysophospholipase	Lipids PhosphatidylcholineMetabolism ; Lipids PhosphatidyletanolaminePhosphatidylserineMetabolism ; Lipids UtilizationPhospholipids
lysophospholipase	Lipids PhosphatidylcholineMetabolism ; Lipids PhosphatidyletanolaminePhosphatidylserineMetabolism ; Lipids UtilizationPhospholipids
lysophospholipase	Lipids PhosphatidylcholineMetabolism ; Lipids PhosphatidyletanolaminePhosphatidylserineMetabolism ; Lipids UtilizationPhospholipids
lysophospholipase	Lipids PhosphatidylcholineMetabolism ; Lipids PhosphatidyletanolaminePhosphatidylserineMetabolism ; Lipids UtilizationPhospholipids	0.13515	0.0766145
lysophospholipase	Lipids PhosphatidylcholineMetabolism ; Lipids PhosphatidyletanolaminePhosphatidylserineMetabolism ; Lipids UtilizationPhospholipids
lysophospholipase	Lipids PhosphatidylcholineMetabolism ; Lipids PhosphatidyletanolaminePhosphatidylserineMetabolism ; Lipids UtilizationPhospholipids
lysophospholipase	Lipids PhosphatidylcholineMetabolism ; Lipids PhosphatidyletanolaminePhosphatidylserineMetabolism ; Lipids UtilizationPhospholipids
lysophospholipase	Lipids PhosphatidylcholineMetabolism ; Lipids PhosphatidyletanolaminePhosphatidylserineMetabolism ; Lipids UtilizationPhospholipids
lysophospholipase	Lipids PhosphatidylcholineMetabolism ; Lipids PhosphatidyletanolaminePhosphatidylserineMetabolism ; Lipids UtilizationPhospholipids
lysophospholipase	Lipids PhosphatidylcholineMetabolism ; Lipids PhosphatidyletanolaminePhosphatidylserineMetabolism ; Lipids UtilizationPhospholipids
lysophospholipase	Lipids PhosphatidylcholineMetabolism ; Lipids PhosphatidyletanolaminePhosphatidylserineMetabolism ; Lipids UtilizationPhospholipids
lysophospholipase	Lipids PhosphatidylcholineMetabolism ; Lipids PhosphatidyletanolaminePhosphatidylserineMetabolism ; Lipids UtilizationPhospholipids
lysophospholipase	Lipids PhosphatidylcholineMetabolism ; Lipids PhosphatidyletanolaminePhosphatidylserineMetabolism ; Lipids UtilizationPhospholipids
lysophospholipase	Lipids PhosphatidylcholineMetabolism ; Lipids PhosphatidyletanolaminePhosphatidylserineMetabolism ; Lipids UtilizationPhospholipids
lysophospholipase	Lipids PhosphatidylcholineMetabolism ; Lipids PhosphatidyletanolaminePhosphatidylserineMetabolism ; Lipids UtilizationPhospholipids
lysophospholipase	Lipids PhosphatidylcholineMetabolism ; Lipids PhosphatidyletanolaminePhosphatidylserineMetabolism ; Lipids UtilizationPhospholipids
lysophospholipase	Lipids PhosphatidylcholineMetabolism ; Lipids PhosphatidyletanolaminePhosphatidylserineMetabolism ; Lipids UtilizationPhospholipids
lysophospholipase	Lipids PhosphatidylcholineMetabolism ; Lipids PhosphatidyletanolaminePhosphatidylserineMetabolism ; Lipids UtilizationPhospholipids
lysophospholipase	Lipids PhosphatidylcholineMetabolism ; Lipids PhosphatidyletanolaminePhosphatidylserineMetabolism ; Lipids UtilizationPhospholipids
lysophospholipase	Lipids PhosphatidylcholineMetabolism ; Lipids PhosphatidyletanolaminePhosphatidylserineMetabolism ; Lipids UtilizationPhospholipids
lysophospholipase	Lipids PhosphatidylcholineMetabolism ; Lipids PhosphatidyletanolaminePhosphatidylserineMetabolism ; Lipids UtilizationPhospholipids
lysophospholipase	Lipids PhosphatidylcholineMetabolism ; Lipids PhosphatidyletanolaminePhosphatidylserineMetabolism ; Lipids UtilizationPhospholipids
lysophospholipase	Lipids PhosphatidylcholineMetabolism ; Lipids PhosphatidyletanolaminePhosphatidylserineMetabolism ; Lipids UtilizationPhospholipids
lysophospholipase	Lipids PhosphatidylcholineMetabolism ; Lipids PhosphatidyletanolaminePhosphatidylserineMetabolism ; Lipids UtilizationPhospholipids
lysophospholipase	Lipids PhosphatidylcholineMetabolism ; Lipids PhosphatidyletanolaminePhosphatidylserineMetabolism ; Lipids UtilizationPhospholipids
lysophospholipase	Lipids PhosphatidylcholineMetabolism ; Lipids PhosphatidyletanolaminePhosphatidylserineMetabolism ; Lipids UtilizationPhospholipids
lysophospholipase	Lipids PhosphatidylcholineMetabolism ; Lipids PhosphatidyletanolaminePhosphatidylserineMetabolism ; Lipids UtilizationPhospholipids
lysophospholipase	Lipids PhosphatidylcholineMetabolism ; Lipids PhosphatidyletanolaminePhosphatidylserineMetabolism ; Lipids UtilizationPhospholipids
lysophospholipase	Lipids PhosphatidylcholineMetabolism ; Lipids PhosphatidyletanolaminePhosphatidylserineMetabolism ; Lipids UtilizationPhospholipids
lysophospholipase	Lipids PhosphatidylcholineMetabolism ; Lipids PhosphatidyletanolaminePhosphatidylserineMetabolism ; Lipids UtilizationPhospholipids
lysophospholipase	Lipids PhosphatidylcholineMetabolism ; Lipids PhosphatidyletanolaminePhosphatidylserineMetabolism ; Lipids UtilizationPhospholipids
lysophospholipase	Lipids PhosphatidylcholineMetabolism ; Lipids PhosphatidyletanolaminePhosphatidylserineMetabolism ; Lipids UtilizationPhospholipids
lysophospholipase	Lipids PhosphatidylcholineMetabolism ; Lipids PhosphatidyletanolaminePhosphatidylserineMetabolism ; Lipids UtilizationPhospholipids
lysophospholipase	Lipids PhosphatidylcholineMetabolism ; Lipids PhosphatidyletanolaminePhosphatidylserineMetabolism ; Lipids UtilizationPhospholipids
phospholipase C	Lipids PhosphatidylcholineMetabolism ; Lipids PhosphatidyletanolaminePhosphatidylserineMetabolism ; Lipids UtilizationPhospholipids
phospholipase A2	Lipids PhosphatidylcholineMetabolism ; Lipids PhosphatidyletanolaminePhosphatidylserineMetabolism ; Lipids UtilizationPhospholipids
phospholipase A2	Lipids PhosphatidylcholineMetabolism ; Lipids PhosphatidyletanolaminePhosphatidylserineMetabolism ; Lipids UtilizationPhospholipids
phospholipase A2	Lipids PhosphatidylcholineMetabolism ; Lipids PhosphatidyletanolaminePhosphatidylserineMetabolism ; Lipids UtilizationPhospholipids
phospholipase A2	Lipids PhosphatidylcholineMetabolism ; Lipids PhosphatidyletanolaminePhosphatidylserineMetabolism ; Lipids UtilizationPhospholipids	0.548873	0.0537826
phospholipase A2	Lipids PhosphatidylcholineMetabolism ; Lipids PhosphatidyletanolaminePhosphatidylserineMetabolism ; Lipids UtilizationPhospholipids	0.585247	0.16849
phospholipase A2	Lipids PhosphatidylcholineMetabolism ; Lipids PhosphatidyletanolaminePhosphatidylserineMetabolism ; Lipids UtilizationPhospholipids	0.519573	0.0238663
phospholipase A2	Lipids PhosphatidylcholineMetabolism ; Lipids PhosphatidyletanolaminePhosphatidylserineMetabolism ; Lipids UtilizationPhospholipids	0.526892	0.0238663
phospholipase A2	Lipids PhosphatidylcholineMetabolism ; Lipids PhosphatidyletanolaminePhosphatidylserineMetabolism ; Lipids UtilizationPhospholipids
phospholipase A2	Lipids PhosphatidylcholineMetabolism ; Lipids PhosphatidyletanolaminePhosphatidylserineMetabolism ; Lipids UtilizationPhospholipids
phospholipase A2	Lipids PhosphatidylcholineMetabolism ; Lipids PhosphatidyletanolaminePhosphatidylserineMetabolism ; Lipids UtilizationPhospholipids
phospholipase A2	Lipids PhosphatidylcholineMetabolism ; Lipids PhosphatidyletanolaminePhosphatidylserineMetabolism ; Lipids UtilizationPhospholipids
phospholipase A2	Lipids PhosphatidylcholineMetabolism ; Lipids PhosphatidyletanolaminePhosphatidylserineMetabolism ; Lipids UtilizationPhospholipids	0.13515	0.0766145
phospholipase A2	Lipids PhosphatidylcholineMetabolism ; Lipids PhosphatidyletanolaminePhosphatidylserineMetabolism ; Lipids UtilizationPhospholipids
phospholipase A2	Lipids PhosphatidylcholineMetabolism ; Lipids PhosphatidyletanolaminePhosphatidylserineMetabolism ; Lipids UtilizationPhospholipids
phospholipase A2	Lipids PhosphatidylcholineMetabolism ; Lipids PhosphatidyletanolaminePhosphatidylserineMetabolism ; Lipids UtilizationPhospholipids
phospholipase A2	Lipids PhosphatidylcholineMetabolism ; Lipids PhosphatidyletanolaminePhosphatidylserineMetabolism ; Lipids UtilizationPhospholipids
phospholipase A2	Lipids PhosphatidylcholineMetabolism ; Lipids PhosphatidyletanolaminePhosphatidylserineMetabolism ; Lipids UtilizationPhospholipids
phospholipase A2	Lipids PhosphatidylcholineMetabolism ; Lipids PhosphatidyletanolaminePhosphatidylserineMetabolism ; Lipids UtilizationPhospholipids
phospholipase A2	Lipids PhosphatidylcholineMetabolism ; Lipids PhosphatidyletanolaminePhosphatidylserineMetabolism ; Lipids UtilizationPhospholipids
phospholipase A2	Lipids PhosphatidylcholineMetabolism ; Lipids PhosphatidyletanolaminePhosphatidylserineMetabolism ; Lipids UtilizationPhospholipids
phospholipase A2	Lipids PhosphatidylcholineMetabolism ; Lipids PhosphatidyletanolaminePhosphatidylserineMetabolism ; Lipids UtilizationPhospholipids
CLPNH120pp	Lipids PhosphatidylethanolaminePhosphatidylserineMetabolism	0.000334784	0.0664153
CLPNH140pp	Lipids PhosphatidylethanolaminePhosphatidylserineMetabolism	0.0547479	0.0669948
CLPNH141pp	Lipids PhosphatidylethanolaminePhosphatidylserineMetabolism	0.000194133	0.0992811
CLPNH160pp	Lipids PhosphatidylethanolaminePhosphatidylserineMetabolism	0.102415	0.0869305
CLPNH161pp	Lipids PhosphatidylethanolaminePhosphatidylserineMetabolism	0.578395	0.0908673
CLPNH180pp	Lipids PhosphatidylethanolaminePhosphatidylserineMetabolism	0.000168589	0.0675632
CLPNH181pp	Lipids PhosphatidylethanolaminePhosphatidylserineMetabolism	0.000811848	0.107028
ethanolaminephosphotransferase	Lipids PhosphatidyletanolaminePhosphatidylserineMetabolism	0.813488	0.0137281
triacylglycerol lipase	Lipids PhosphatidylethanolaminePhosphatidylserineMetabolism
CDP-diacylglycerol-glycerol-3-phosphate 3-phosphatidyltransferase	Lipids PhosphatidyletanolaminePhosphatidylserineMetabolism	0.000457206	0.0993705
CDP-diacylglycerol-glycerol-3-phosphate 3-phosphatidyltransferase	Lipids PhosphatidyletanolaminePhosphatidylserineMetabolism	0.0628007	0.0997348
CDP-diacylglycerol-glycerol-3-phosphate 3-phosphatidyltransferase	Lipids PhosphatidyletanolaminePhosphatidylserineMetabolism	0.000295962	0.154375
CDP-diacylglycerol-glycerol-3-phosphate 3-phosphatidyltransferase	Lipids PhosphatidyletanolaminePhosphatidylserineMetabolism	0.117584	0.130478
CDP-diacylglycerol-glycerol-3-phosphate 3-phosphatidyltransferase	Lipids PhosphatidyletanolaminePhosphatidylserineMetabolism	0.601746	0.148983
CDP-diacylglycerol-glycerol-3-phosphate 3-phosphatidyltransferase	Lipids PhosphatidyletanolaminePhosphatidylserineMetabolism	0.00026428	0.099538
CDP-diacylglycerol-glycerol-3-phosphate 3-phosphatidyltransferase	Lipids PhosphatidyletanolaminePhosphatidylserineMetabolism	0.0011537	0.16455
phosphatidylglycerophosphatase	Lipids PhosphatidylethanolaminePhosphatidylserineMetabolism	0.00121176	0.0894245
phosphatidylglycerophosphatase	Lipids PhosphatidylethanolaminePhosphatidylserineMetabolism	0.053328	0.456962
phosphatidylglycerophosphatase	Lipids PhosphatidylethanolaminePhosphatidylserineMetabolism	0.04774	0.847126
phosphatidylglycerophosphatase	Lipids PhosphatidylethanolaminePhosphatidylserineMetabolism	0.484823	5.40575e-07
phosphatidylglycerophosphatase	Lipids PhosphatidylethanolaminePhosphatidylserineMetabolism	0.107006	0.521154
phosphatidylglycerophosphatase	Lipids PhosphatidylethanolaminePhosphatidylserineMetabolism	1.47018e-14	4.72994e-07
phosphatidylglycerophosphatase	Lipids PhosphatidylethanolaminePhosphatidylserineMetabolism	0.0043952	0.108511
phosphatidylglycerophosphatase	Lipids PhosphatidylethanolaminePhosphatidylserineMetabolism	0.193742	0.154014
phosphatidylglycerophosphatase	Lipids PhosphatidylethanolaminePhosphatidylserineMetabolism	0.83796	0.13535
phosphatidylglycerophosphatase	Lipids PhosphatidylethanolaminePhosphatidylserineMetabolism	0.00378971	0.531017
phosphatidylglycerophosphatase	Lipids PhosphatidylethanolaminePhosphatidylserineMetabolism	4.52912e-14	9.393e-07
phosphatidylglycerophosphatase	Lipids PhosphatidylethanolaminePhosphatidylserineMetabolism	0.01596	0.947928
phosphatidylglycerophosphatase	Lipids PhosphatidylethanolaminePhosphatidylserineMetabolism	0.107369	0.189745
phosphatidylglycerophosphatase	Lipids PhosphatidylethanolaminePhosphatidylserineMetabolism	0.000191437	0.174963
ceramide cholinephosphotransferase	Lipids SphingomyelinCeramideMetabolism	0.663471	0.0107709
3-dehydrosphinganine reductase	Lipids SphingomyelinCeramideMetabolism	0.519573	0.0238663
DHCRD1	Lipids SphingomyelinCeramideMetabolism	0.519573	0.0238663
DHCRD2	Lipids SphingomyelinCeramideMetabolism
sphingosine N-acyltransferase	Lipids SphingomyelinCeramideMetabolism	0.519573	0.0238663
UTP-glucose-1-phosphate uridylyltransferase	Lipids SphingomyelinCeramideMetabolism
serine C-palmitoyltransferase	Lipids SphingomyelinCeramideMetabolism	0.519573	0.0238663
sphingomyelin phosphodiesterase	Lipids SphingomyelinCeramideMetabolism	0.660354	0.235068
sphingomyelin synthase	Lipids SphingomyelinCeramideMetabolism	0.0624465	0.169685
ceramide glucosyltransferase	Lipids SphingomyelinCeramideMetabolism
dimethylallyltranstransferase	Lipids TerpenoidMetabolism	0.0014997	0.36268
geranyltranstransferase	Lipids TerpenoidMetabolism	0.0014997	0.36268
trans-hexaprenyltranstransferase	Lipids TerpenoidMetabolism
trans-pentaprenyltranstransferase	Lipids TerpenoidMetabolism
UDCPDPS	Lipids TerpenoidMetabolism
OCTDPS	Lipids TerpenoidMetabolism	0.0014997	0.36268
stearoyl-CoA 9-desaturase	Lipids UtilizationPhospholipids	0.519573	0.0238663
stearoyl-CoA 9-desaturase	Lipids UtilizationPhospholipids	0.519573	0.0238663
stearoyl-CoA 9-desaturase	Lipids UtilizationPhospholipids	0.519573	0.0238663
stearoyl-CoA 9-desaturase	Lipids UtilizationPhospholipids
phosphatidylcholine-sterol O-acyltransferase	Lipids UtilizationPhospholipids
lysophospholipase	Lipids PhosphatidylcholineMetabolism ; Lipids PhosphatidyletanolaminePhosphatidylserineMetabolism ; Lipids UtilizationPhospholipids
lysophospholipase	Lipids PhosphatidylcholineMetabolism ; Lipids PhosphatidyletanolaminePhosphatidylserineMetabolism ; Lipids UtilizationPhospholipids
lysophospholipase	Lipids PhosphatidylcholineMetabolism ; Lipids PhosphatidyletanolaminePhosphatidylserineMetabolism ; Lipids UtilizationPhospholipids
lysophospholipase	Lipids PhosphatidylcholineMetabolism ; Lipids PhosphatidyletanolaminePhosphatidylserineMetabolism ; Lipids UtilizationPhospholipids
lysophospholipase	Lipids PhosphatidylcholineMetabolism ; Lipids PhosphatidyletanolaminePhosphatidylserineMetabolism ; Lipids UtilizationPhospholipids
lysophospholipase	Lipids PhosphatidylcholineMetabolism ; Lipids PhosphatidyletanolaminePhosphatidylserineMetabolism ; Lipids UtilizationPhospholipids
lysophospholipase	Lipids PhosphatidylcholineMetabolism ; Lipids PhosphatidyletanolaminePhosphatidylserineMetabolism ; Lipids UtilizationPhospholipids
lysophospholipase	Lipids PhosphatidylcholineMetabolism ; Lipids PhosphatidyletanolaminePhosphatidylserineMetabolism ; Lipids UtilizationPhospholipids
lysophospholipase	Lipids PhosphatidylcholineMetabolism ; Lipids PhosphatidyletanolaminePhosphatidylserineMetabolism ; Lipids UtilizationPhospholipids
lysophospholipase	Lipids PhosphatidylcholineMetabolism ; Lipids PhosphatidyletanolaminePhosphatidylserineMetabolism ; Lipids UtilizationPhospholipids
lysophospholipase	Lipids PhosphatidylcholineMetabolism ; Lipids PhosphatidyletanolaminePhosphatidylserineMetabolism ; Lipids UtilizationPhospholipids
lysophospholipase	Lipids PhosphatidylcholineMetabolism ; Lipids PhosphatidyletanolaminePhosphatidylserineMetabolism ; Lipids UtilizationPhospholipids
lysophospholipase	Lipids PhosphatidylcholineMetabolism ; Lipids PhosphatidyletanolaminePhosphatidylserineMetabolism ; Lipids UtilizationPhospholipids
LPLIPAL2ATG181	Lipids UtilizationPhospholipids
phosphatidate phosphatase	Lipids UtilizationPhospholipids	3.87271e-19	1.35605e-15
phosphatidate phosphatase	Lipids UtilizationPhospholipids	2.7774e-24	2.47307e-16
phosphatidate phosphatase	Lipids UtilizationPhospholipids	0.488178	0.0108167
phosphatidate phosphatase	Lipids UtilizationPhospholipids	0.691539	0.179997
phosphatidate phosphatase	Lipids UtilizationPhospholipids	8.57269e-25	2.46086e-16
phosphatidate phosphatase	Lipids UtilizationPhospholipids	1.85273e-19	1.30654e-15
phosphatidate phosphatase	Lipids UtilizationPhospholipids	0.436027	0.0105259
phosphatidate phosphatase	Lipids UtilizationPhospholipids	0.270099	0.288367
phosphatidate phosphatase	Lipids UtilizationPhospholipids	0.39372	0.0109016
phosphatidate phosphatase	Lipids UtilizationPhospholipids	0.22998	0.138261
phosphatidate phosphatase	Lipids UtilizationPhospholipids	0.448921	0.0103061
phosphatidate phosphatase	Lipids UtilizationPhospholipids	0.560035	0.111956
phosphatidate phosphatase	Lipids UtilizationPhospholipids	0.196752
phosphatidate phosphatase	Lipids UtilizationPhospholipids	0.335132	0.00997421
cytochrome-c oxidase	Others MitochondrialElectronFlow	5.92969e-08	9.22153e-12
adenosine deaminase	Nucleotides PurineMetabolism ; AminoAcids MetPolyamineMetabolism	0.00048141	0.00633932
adenylate kinase	Nucleotides PurineMetabolism	0.0231529	0.312929
adenylate cyclase	Nucleotides PurineMetabolism	0.219535	0.854714
adenylosuccinate lyase	Nucleotides PurineMetabolism	0.293233	0.00526596
adenylosuccinate lyase	Nucleotides PurineMetabolism
AMP deaminase	Nucleotides PurineMetabolism	0.625361	0.619833
bis(5'-nucleosyl)-tetraphosphatase (asymmetrical)	Nucleotides PyrimidineMetabolism ; Nucleotides PurineMetabolism
adenosine deaminase	Nucleotides PurineMetabolism ; AminoAcids MetPolyamineMetabolism
guanylate kinase	Nucleotides PurineMetabolism
guanylate kinase	Nucleotides PurineMetabolism	0.495638	0.0213288
GTPHs	Nucleotides PurineMetabolism
guanylate cyclase	Nucleotides PurineMetabolism ; Cofactors PorphyrinMetabolism	0.00180038	0.0753212
hypoxanthine phosphoribosyltransferase	Nucleotides PurineMetabolism	0.894337	0.131703
hypoxanthine phosphoribosyltransferase	Nucleotides PurineMetabolism	0.743463	0.0371131
IMP dehydrogenase	Nucleotides PurineMetabolism	0.313616	0.0113923
nucleoside-diphosphatase	Nucleotides PurineMetabolism	0.191356	0.0626549
nucleoside-diphosphatase	Nucleotides PurineMetabolism
5'-nucleotidase	Nucleotides PurineMetabolism
5'-nucleotidase	Nucleotides PurineMetabolism	0.00557528	0.0563146
5'-nucleotidase	Nucleotides PurineMetabolism	0.00720653	0.0580743
5'-nucleotidase	Nucleotides PurineMetabolism	0.00465151	0.0650831
5'-nucleotidase	Nucleotides PurineMetabolism	0.0075007	0.463404
5'-nucleotidase	Nucleotides PurineMetabolism
5'-nucleotidase	Nucleotides PurineMetabolism
5'-nucleotidase	Nucleotides PurineMetabolism
5'-nucleotidase	Nucleotides PurineMetabolism
5'-nucleotidase	Nucleotides PurineMetabolism
5'-nucleotidase	Nucleotides PurineMetabolism
5'-nucleotidase	Nucleotides PurineMetabolism
5'-nucleotidase	Nucleotides PurineMetabolism
5'-nucleotidase	Nucleotides PurineMetabolism
5'-nucleotidase	Nucleotides PurineMetabolism
5'-nucleotidase	Nucleotides PurineMetabolism
5'-nucleotidase	Nucleotides PurineMetabolism
5'-nucleotidase	Nucleotides PurineMetabolism
5'-nucleotidase	Nucleotides PurineMetabolism	0.82813	0.0206071
5'-nucleotidase	Nucleotides PurineMetabolism		0.0163733
5'-nucleotidase	Nucleotides PurineMetabolism
5'-nucleotidase	Nucleotides PurineMetabolism
5'-nucleotidase	Nucleotides PurineMetabolism	0.032398	0.539498
5'-nucleotidase	Nucleotides PurineMetabolism	0.00881222	0.793945
3',5'-cyclic-nucleotide phosphodiesterase	Nucleotides PurineMetabolism	0.219535	0.854714
3',5'-cyclic-nucleotide phosphodiesterase	Nucleotides PurineMetabolism
3',5'-cyclic-nucleotide phosphodiesterase	Nucleotides PurineMetabolism
3',5'-cyclic-nucleotide phosphodiesterase	Nucleotides PurineMetabolism	0.00180038	0.0753212
3',5'-cyclic-nucleotide phosphodiesterase	Nucleotides PurineMetabolism
inorganic diphosphatase	Nucleotides PurineMetabolism ; Lipids TerpenoidMetabolism	0.0230058	0.985609
inorganic diphosphatase	Nucleotides PurineMetabolism ; Lipids TerpenoidMetabolism	0.0114094	0.351198
purine-nucleoside phosphorylase	Nucleotides PurineMetabolism ; AminoAcids MetPolyamineMetabolism
purine-nucleoside phosphorylase	Nucleotides PurineMetabolism ; AminoAcids MetPolyamineMetabolism
purine-nucleoside phosphorylase	Nucleotides PurineMetabolism ; AminoAcids MetPolyamineMetabolism	0.894337	0.131703
purine-nucleoside phosphorylase	Nucleotides PurineMetabolism ; AminoAcids MetPolyamineMetabolism
purine-nucleoside phosphorylase	Nucleotides PurineMetabolism ; AminoAcids MetPolyamineMetabolism	1.03023e-05	0.0510077
purine-nucleoside phosphorylase	Nucleotides PurineMetabolism ; AminoAcids MetPolyamineMetabolism
purine-nucleoside phosphorylase	Nucleotides PurineMetabolism ; AminoAcids MetPolyamineMetabolism	0.00537927	0.0471905
hypoxanthine phosphoribosyltransferase	Nucleotides PurineMetabolism	0.00537927	0.0471905
Adenylosuccinate synthase	Nucleotides PurineMetabolism ; AminoAcids AsnAspMetabolism	0.293233	0.00526596
GMP synthase (glutamine-hydrolysing)	AminoAcids GluMetabolism	0.313616	0.0113923
nucleoside-diphosphate kinase	Nucleotides PyrimidineMetabolism ; Nucleotides PurineMetabolism ; Lipids DolicholMetabolism	0.027709	0.149867
nucleoside-diphosphate kinase	Nucleotides PyrimidineMetabolism ; Nucleotides PurineMetabolism ; Lipids DolicholMetabolism	0.410547	0.0516531
nucleoside-diphosphate kinase	Nucleotides PyrimidineMetabolism ; Nucleotides PurineMetabolism ; Lipids DolicholMetabolism	1.98802e-05	0.0261491
nucleoside-diphosphate kinase	Nucleotides PyrimidineMetabolism ; Nucleotides PurineMetabolism ; Lipids DolicholMetabolism	1.98802e-05	0.0261491
nucleoside-diphosphate kinase	Nucleotides PyrimidineMetabolism ; Nucleotides PurineMetabolism ; Lipids DolicholMetabolism	0.0115527	0.636143
nucleoside-diphosphate kinase	Nucleotides PyrimidineMetabolism ; Nucleotides PurineMetabolism ; Lipids DolicholMetabolism	4.07037e-06	0.163855
nucleoside-diphosphate kinase	Nucleotides PyrimidineMetabolism ; Nucleotides PurineMetabolism ; Lipids DolicholMetabolism	1.98802e-05	0.0261491
ribonucleoside-diphosphate reductase	Nucleotides PyrimidineMetabolism ; Nucleotides PurineMetabolism ; Redox RedoxMetabolism	1.98802e-05	0.0261491
ribonucleoside-diphosphate reductase	Nucleotides PyrimidineMetabolism ; Nucleotides PurineMetabolism ; Redox RedoxMetabolism	1.98802e-05	0.0261491
ribonucleoside-diphosphate reductase	Nucleotides PyrimidineMetabolism ; Nucleotides PurineMetabolism ; Redox RedoxMetabolism	4.07037e-06	0.163855
ribonucleoside-diphosphate reductase	Nucleotides PyrimidineMetabolism ; Nucleotides PurineMetabolism ; Redox RedoxMetabolism	0.00473668	0.0166215
nucleoside-diphosphate kinase	Nucleotides PyrimidineMetabolism ; Nucleotides PurineMetabolism ; Lipids DolicholMetabolism	0.562976	0.0120276
apyrase	Nucleotides PurineMetabolism	0.437495	0.0640753
apyrase	Nucleotides PurineMetabolism
ATPHs	Nucleotides PurineMetabolism
ATPM	Nucleotides PurineMetabolism	0.159701	0.603907
DATPHs	Nucleotides PurineMetabolism
CTP synthase	Nucleotides PyrimidineMetabolism	0.202085	0.178515
cytidylate kinase	Nucleotides PyrimidineMetabolism	0.0983819	0.0354255
cytidylate kinase	Nucleotides PyrimidineMetabolism
dCTP deaminase	Nucleotides PyrimidineMetabolism	0.00153229	0.038414
dihydroorotase	Nucleotides PyrimidineMetabolism	0.0432664	0.203541
dTMP kinase	Nucleotides PyrimidineMetabolism	1.98802e-05	0.0261491
dTMP kinase	Nucleotides PyrimidineMetabolism	0.0788035	0.01301
dUTP diphosphatase	Nucleotides PyrimidineMetabolism	0.000997542	0.0321828
bis(5'-nucleosyl)-tetraphosphatase (asymmetrical)	Nucleotides PyrimidineMetabolism ; Nucleotides PurineMetabolism
Orotidine-5'-phosphate decarboxylase	Nucleotides PyrimidineMetabolism	0.0432664	0.203541
orotate phosphoribosyltransferase	Nucleotides PyrimidineMetabolism	0.0432664	0.203541
cytidylate kinase	Nucleotides PyrimidineMetabolism	0.0432664	0.203541
bis(5'-nucleosyl)-tetraphosphatase (asymmetrical)	Nucleotides PyrimidineMetabolism ; Nucleotides PurineMetabolism
aspartate carbamoyltransferase	Nucleotides PyrimidineMetabolism ; AminoAcids AsnAspMetabolism	0.0432664	0.203541
Carbamoyl-phosphate synthase (glutamine-hydrolysing)	Nucleotides PyrimidineMetabolism ; AminoAcids GluMetabolism	5.66092e-06	8.59186e-05
glycine hydroxymethyltransferase	Nucleotides PyrimidineMetabolism ; AminoAcids GlySerMetabolism ; Cofactors FolateBiosynthesis	0.00048479	0.416488
carbonate dehydratase	Nucleotides PyrimidineMetabolism ; Lipids FattyAcidSynthesis ; Carbohydrates PyruvateMetabolism	0.0185994	0.0998432
thymidylate synthase	Nucleotides PyrimidineMetabolism ; Cofactors FolateBiosynthesis	1.98802e-05	0.0261491
dihydroorotate oxidase	Nucleotides PyrimidineMetabolism ; Others MitochondrialElectronFlow	0.0432664	0.203541
DURIPP	Nucleotides PyrimidineMetabolism
pseudouridylate synthase	Nucleotides PyrimidineMetabolism
ferredoxin-NADP+ reductase	Others BiosynthesisCytochrome
ubiquinol-cytochrome-c reductase	Others MitochondrialElectronFlow	5.92969e-08	9.22153e-12
NADH dehydrogenase (ubiquinone)	Others MitochondrialElectronFlow
succinate dehydrogenase (ubiquinone)	Others MitochondrialElectronFlow	0.108822	0.000375697
succinate dehydrogenase (ubiquinone)	Others MitochondrialElectronFlow	0.489549	0.0116949
NADH dehydrogenase	Others MitochondrialElectronFlow	2.98596e-05	0.717537
aconitate hydratase	Others MitochondrialTCACycle
aconitate hydratase	Others MitochondrialTCACycle	5.92969e-08	9.22153e-12
aconitate hydratase	Others MitochondrialTCACycle
aconitate hydratase	Others MitochondrialTCACycle	5.92969e-08	9.22153e-12
AKGDH mt	Others MitochondrialTCACycle	0.490043	0.000672685
citrate (Si)-synthase	Others MitochondrialTCACycle	5.92969e-08	9.22153e-12
succinate-CoA ligase (GDP-forming)	Others MitochondrialTCACycle
isocitrate dehydrogenase (NADP+)	Others MitochondrialTCACycle	5.92969e-08	9.22153e-12
Acetate-CoA ligase (ADP-forming)	Carbohydrates PyruvateMetabolism
Propionate-CoA ligase	Others PropionateMetabolism
glutathione-disulfide reductase	Redox RedoxMetabolism ; Redox MitochondrialAntioxidantSystem	0.0104883	1.8026e-13
glutathione peroxidase	Redox RedoxMetabolism ; Redox MitochondrialAntioxidantSystem
peroxiredoxin	Redox RedoxMetabolism ; Redox MitochondrialAntioxidantSystem	5.92969e-08	9.22153e-12
superoxide dismutase	Redox RedoxMetabolism ; Redox MitochondrialAntioxidantSystem	9.89591e-05	3.65642e-10
superoxide dismutase	Redox RedoxMetabolism ; Redox MitochondrialAntioxidantSystem	5.92969e-08	9.22153e-12
Glutathione synthase	Redox RedoxMetabolism	3.08967e-07	1.23335e-13
thioredoxin-disulfide reductase	Redox RedoxMetabolism ; Redox MitochondrialAntioxidantSystem ; Nucleotides PyrimidineMetabolism ; Nucleotides PurineMetabolism	0.06437	2.56074e-08
Protein disulfide-isomerase	Redox RedoxMetabolism
Protein disulfide-isomerase	Redox RedoxMetabolism
Protein disulfide-isomerase	Redox RedoxMetabolism
ABUTt2r	Transport
ACALDt	Transport
ACt2r	Transport
AKGMAL	Transport
AKGt2r	Transport	5.44445e-08	0.00979273
CHOLtu	Transport	0.00111517	0.0109068
CITt2r	Transport
CO2t	Transport	5.00891e-08	4.56732e-20
D LACt2	Transport
ETHAt2pp	Transport
F6Pt6 2pp	Transport
FE2t	Transport	0.621705	0.110604
FORt	Transport	0.0114094	0.351198
FRUt1r	Transport
FUMt2r	Transport	7.57787e-09	1.50526e-22
G6Pt6 2pp	Transport
GAM6Pt	Transport
GAMt1r	Transport
GCHOLAt	Transport
GLCt1r	Transport	0.486749	0.461899
GLYCt	Transport	0.490695	0.0091398
GTHOXti	Transport	3.08967e-07	1.23335e-13
GTHRDti	Transport
H2O2t	Transport
H2Ot	Transport	0.038117	0.893413
Ht	Transport	0.0258203	0.00827324
L LACt2r	Transport	0.491752	0.50369
MALt2r	Transport
MALTt1r	Transport
MANt1r	Transport
MTHGXLt	Transport
NH4t	Transport
NO2t2rpp	Transport
NO3t2rpp	Transport
NOt	Transport
O2St	Transport
O2t	Transport	1.26383e-07	2.20266e-12
OCTAt	Transport
ORNtiDF	Transport	1.88383e-31	1.87576e-05
OXAHCOtex	Transport
PIt2r	Transport	0.165824	0.213494
PPAt	Transport
PTRCt2	Transport
PYRt2r	Transport
SBT Dt	Transport
SO4HCOtex	Transport
SO4OXAtex2	Transport
SO4ti	Transport	1	1
SPMDt2	Transport
SUCCt2r	Transport
TTDCAt	Transport
UREAt	Transport	1.49813e-13	0.000947595
ALAGLNexR	Transport aa
ALAGLYexR	Transport aa
ALAt2r	Transport aa	5.9741e-08	0.201755
AMETt2	Transport aa
ARGLYSex	Transport aa	0.0734878
ARGt2r	Transport aa	1.43654e-05	0.15958
ASNt2r	Transport aa	0.000147077	0.0278035
ASPt2r	Transport aa	4.67612e-08	0.00900593
CYSGLUexR	Transport aa
CYSGLYexR	Transport aa
CYSt2r	Transport aa	1.60478e-14	2.71437e-08
CYSTGLUex	Transport aa
CYSTSERex	Transport aa
GLNt2r	Transport aa	0.000662915	0.0110552
GLUt2r	Transport aa	1.52362e-10	0.0266326
GLYt2r	Transport aa	3.56735e-11	0.0417772
HISt2r	Transport aa	3.43711e-08	0.192653
ILEt2r	Transport aa	0.00761441	0.719589
LEUt2r	Transport aa	8.88045e-09	0.173192
LYSt2r	Transport aa	3.4273e-12	0.110448
METLEUex	Transport aa		0.7819
METt2r	Transport aa	2.98664e-11	0.123383
PHEt2r	Transport aa	2.92927e-09	0.159793
PROt2r	Transport aa	4.24763e-09	0.099587
SERGLNexR	Transport aa
SERGLYexR	Transport aa
SERt2r	Transport aa	7.0328e-07	0.315014
THRGLNexR	Transport aa
THRGLYexR	Transport aa
THRt2r	Transport aa	2.2113e-09	0.156715
TRPt2r	Transport aa	2.17459e-08	0.185644
TYRt2r	Transport aa	4.43451e-12	0.111593
VALt2r	Transport aa	2.51802e-08	0.187839
DPCOAtap	Transport AP	0.0138016	0.000477648
NADPtap	Transport AP	0.961024	0.00898885
NADtap	Transport AP	0.0809399	6.73959e-05
NH4tap	Transport AP	4.99017e-05	0.0950488
O2tap	Transport AP	0.00330444	0.0261433
PA120tap	Transport AP	0.519573	0.0238663
PA140tap	Transport AP	0.519573	0.0238663
PA141tap	Transport AP	0.519573	0.0238663
PA160tap	Transport AP	0.0673578	0.000362763
PA161tap	Transport AP	0.162145	2.72863e-05
PA180tap	Transport AP
PA181tap	Transport AP	0.327716
PHEMEtap	Transport AP
PItap	Transport AP	0.96907	1.62398e-05
PMTCOAtap	Transport AP	0.519573	0.0238663
PPItap	Transport AP	0.0108241	0.0152022
PPP9tap	Transport AP
PPPG9tap	Transport AP	0.00330444	0.0261433
ACCOAtap	Transport AP	5.92969e-08	9.22153e-12
ADPtap	Transport AP	0.0147628	1.05631e-06
ATPtap	Transport AP	0.00723017	2.07535e-07
CMPtap	Transport AP	0.0014997	0.36268
CO2tap	Transport AP	0.550549	0.00439488
COA10tap	Transport AP	0.519573	0.0238663
COA1tap	Transport AP	0.519573	0.0238663
COA2tap	Transport AP	0.519573	0.0238663
COA3tap	Transport AP	4.99017e-05	0.0950488
COA4tap	Transport AP
COA5tap	Transport AP	0.519573	0.0238663
COA6tap	Transport AP
COA7tap	Transport AP
COA8tap	Transport AP	0.519573	0.0238663
COA9tap	Transport AP	0.519573	0.0238663
COAtap	Transport AP	3.78284e-09	1.33691e-12
CPPPG3tap	Transport AP	0.00150389	0.741452
CTPtap	Transport AP	0.0014997	0.36268
DHAPtap	Transport AP	0.149319	0.00729513
DMPPtap	Transport AP	0.0014997	0.36268
FE2tap	Transport AP
H2Otap	Transport AP	0.81918	0.00803653
HCO3tap	Transport AP	0.487237	0.00812997
HMBILtap	Transport AP
Htap	Transport AP	0.652788	0.005377
IPDPtap	Transport AP	0.0014997	0.36268
NADHtap	Transport AP	0.0809399	6.73959e-05
NADPHtap	Transport AP	0.961024	0.00898885
PEPPItap	Transport AP	0.469561	0.00251591
ADEt	Transport base
ADNt	Transport base
CAMPt	Transport base
CGMPt	Transport base
CYTDt	Transport base
DADNt4	Transport base
DCYTt	Transport base
DGSNt	Transport base
DINt	Transport base
DTTPt	Transport base
DURIt	Transport base
GSNt	Transport base	0.0535626	1.52412e-06
GUAt	Transport base
HYXNt	Transport base	0.0957285	0.641292
INSt	Transport base
PAPt	Transport base
THYMDt1	Transport base
URAt	Transport base
URIt	Transport base
XANt	Transport base
NACUP	Transport cofactor
NCAMUP	Transport cofactor	0.00123569	0.0660557
PNTOt2	Transport cofactor	0.0138016	0.000477648
PYDAMtr	Transport cofactor
PYDXNtr	Transport cofactor
PYDXtr	Transport cofactor
RIBFLVt2	Transport cofactor	0.00742311	0.169289
THMt3	Transport cofactor		0.0780398
EX nicotinamide2	Transport cofactor	0.00389179	0.0468059
FOLATEt	Transport cofactor
EX folate2	Transport cofactor
5AOPt2	Transport cofactpr
CHSTEROLt	Transport lipid
HDCAtr	Transport lipid	0.548873	0.0537826
HDCEAtr	Transport lipid	0.57769	0.141773
HEXCt	Transport lipid
INSTt2r	Transport lipid
OCDCAtr	Transport lipid	0.519573	0.0238663
OCDCEAtr	Transport lipid	0.526892	0.0238663
PCt	Transport lipid
PEFLIP	Transport lipid
PIACGT	Transport lipid
XOLEST2te	Transport lipid
DHAPtmt	Transport MT	0.489549	0.0116949
AMETtmt	Transport MT	0.0014997	0.36268
ATPADPex mt	Transport MT
ATPtmt	Transport MT	0.110732	0.000372644
PIOHex mt	Transport MT
3MOBtmt	Exchange
3MOPtmt	Transport MT
4HBAtmt	Transport MT
4HBZtmt	Transport MT	0.0014997	0.36268
4MPETZtmt	Transport MT
4MOPtmt	Transport MT
5AOPtmt	Transport MT	4.99017e-05	0.0950488
AHCYStmt	Transport MT	0.0014997	0.36268
AKGtmt	Transport MT	0.00829511	0.0143591
ALALtmt	Transport MT
ASPtmt	Transport MT
CO2tmt	Transport MT	6.03702e-05	0.513074
COAtmt	Transport MT	5.92969e-08	9.22153e-12
CPPPG3tmt	Transport MT	0.0425831	0.157008
CYSLtmt	Transport MT
DHORtmt	Transport MT	0.0432664	0.203541
DXYL5Ptmt	Transport MT
FUMtmt	Transport MT	5.60373e-18	4.14543e-18
GDPtmt	Transport MT
GLUASPtmt	Transport MT	0.299997	0.00343478
GLYC3Ptmt	Transport MT	0.489549	0.0116949
GLYtmt	Transport MT	1.76714e-05	0.407819
GTHRDtmt	Transport MT
GTPtmt	Transport MT
H2O2tmt	Transport MT
Htmt	Transport MT	2.45781e-05	5.50371e-12
IPDPtmt	Transport MT
MLTHFtmt	Transport MT	2.04904e-05	0.444896
NH4tmt	Transport MT	2.04904e-05	0.444896
NO2tmt	Transport MT
NO3tmt	Transport MT
O2tmt	Transport MT	5.70741e-08	9.74505e-12
OAAtmt	Transport MT	1.75292e-18	4.6564e-19
OCTDPtmt	Transport MT	0.0014997	0.36268
OROTtmt	Transport MT	0.0432664	0.203541
PHEMEtmt	Transport MT	4.99017e-05	0.0950488
PPItmt	Transport MT	0.0014997	0.36268
PPP9tmt	Transport MT	0.0425831	0.157008
PPPG9tmt	Transport MT
Q8H2tmt	Transport MT
SUCCtmt	Transport MT	0.0055175	0.0325443
THFtmt	Transport MT	2.04904e-05	0.444896
TYRLtmt	Transport MT
PENDPtmt	Transport MT
MET SLV	AminoAcids MetPolyamineMetabolism	0.385958	0.00936142
EX 4ahmmp	Exchange
4AHMMPtr	Transport
DXYL5Ptap	Transport AP
4MHETZtmt	Transport MT
adenosine deaminase	AminoAcids MetPolyamineMetabolism	0.385958	0.00936142
purine-nucleoside phosphorylase	AminoAcids MetPolyamineMetabolism	0.385958	0.00936142
EX hb	Exchange	1.66392e-07	0.220668
HBtr	Transport	1.66392e-07	0.220668
HMGLB	Hemoglobin digestion	1.66392e-07	0.220668
AMPtap	Transport AP	0.519573	0.0238663
HXAt	Transport	0.519573	0.0238663
HXAtap	Transport AP	0.519573	0.0238663
6-pyruvoyltetrahydropterin synthase	Cofactors FolateBiosynthesis	0.0114094	0.351198
cysteine desulfurase	Cofactors ThiamineMetabolism
ACCOAtm	Transport MT	5.92969e-08	9.22153e-12
biomass	Exchange
lipid11	Lipids	0.519573	0.0238663
lipid12	Lipids	0.519573	0.0238663
cardiolipin synthase	Lipids	0.000384243	0.0799507
cardiolipin synthase	Lipids	0.0585943	0.0804841
cardiolipin synthase	Lipids	0.000234163	0.12192
cardiolipin synthase	Lipids	0.109711	0.105015
cardiolipin synthase	Lipids	0.589998	0.114011
cardiolipin synthase	Lipids	0.000209867	0.0808119
cardiolipin synthase	Lipids	0.000960967	0.130874
serine decarboxylase	Lipids	0.000835894	0.0162699
H2Otmt	Transport	0.482847	0.00860151
methylenetetrahydrofolate reductase	Exchange	0.000493459	1.71051e-05
heme polymerization	Hemoglobin digestion	8.7746e-10	5.56891e-06
heme degradation	Hemoglobin digestion	7.35566e-06	1.87719e-18
peroxiredoxin	Redox RedoxMetabolism ; Redox MitochondrialAntioxidantSystem	9.89591e-05	3.65642e-10
thioredoxin-disulfide reductase	Redox RedoxMetabolism ; Redox MitochondrialAntioxidantSystem ; Nucleotides PyrimidineMetabolism ; Nucleotides PurineMetabolism	5.92969e-08	9.22153e-12
mitochondria superoxide leak	Others MitochondrialElectronFlow
cytosol superoxide leak	Others MitochondrialElectronFlow	5.72991e-05	0.000514159
PLP synthase		0.000569163	0.0883435
Betaine-homocysteine S-methyltransferase
Arginosuccinase		0.0124934	0.254274
Argininosuccinate synthetase		0.0124934	0.254274
Aspartate Carbamoyltrasferase		0.0124934	0.254274
UDP-glucose-6-dehydrogenase

## Sheet: altered pathways
Pathway (before phenotype; within 24h)	Rxns	Notes	Pathway (after phenotype; after 24h)	Rxns	Notes
Exchange	32		Lipids FattyAcidSynthesis	34	acyl-carrier protein
Transport MT	20		Transport AP	18
Transport aa	20		Exchange	13
Transport AP	12		Transport	10
Lipids PhosphatidylethanolaminePhosphatidylserineMetabolism	10	PGP synthesis	Transport MT	8
Cofactors PorphyrinMetabolism	9	Pheme synthesis	Carbohydrates PentosePhosphateCycle	7
Cofactors UbiquinoneMetabolism	9	Ubiquinone synthesis	AminoAcids MetPolyamineMetabolism	6
Transport	9		Cofactors CoABiosynthesis	5
Lipids IsoprenoidsMetabolism	8	Pyruvate thru Chorismate	Lipids UtilizationPhospholipids	5
Cofactors NicotinateNicotinamideMetabolism	7		Others MitochondrialTCACycle	5
Cofactors ShikimateBiosynthesis	7	Compensatory effect	Redox RedoxMetabolism ; Redox MitochondrialAntioxidantSystem	5
Lipids PhosphatidyletanolaminePhosphatidylserineMetabolism ; Lipids UtilizationPhospholipids	7	PGP synthesis	AminoAcids ArgProMetabolism	4
Nucleotides PurineMetabolism	7		Lipids FattyAcidSynthesis ; Lipids PhosphatidyletanolaminePhosphatidylserineMetabolism ; Lipids UtilizationPhospholipids	4
AminoAcids ArgProMetabolism	6		Lipids PhosphatidyletanolaminePhosphatidylserineMetabolism ; Lipids UtilizationPhospholipids	4
AminoAcids MetPolyamineMetabolism	6		Others MitochondrialElectronFlow	4
Lipids PhosphatidyletanolaminePhosphatidylserineMetabolism	6	Methionine associated effects	Lipids PhosphatidylethanolaminePhosphatidylserineMetabolism	3
Lipids	5	Methionine associated effects	Carbohydrates PyruvateMetabolism	2
AminoAcids tRNA	4	Reduced protein synthesis	Cofactors NicotinateNicotinamideMetabolism	2
Lipids UtilizationPhospholipids	4	Nothing special: different solution	Hemoglobin digestion	2
Nucleotides PyrimidineMetabolism ; Nucleotides PurineMetabolism ; Lipids DolicholMetabolism	4	Hypoxanthine effect	Others MitochondrialTCACycle ; Carbohydrates PyruvateMetabolism	2
Nucleotides PyrimidineMetabolism ; Nucleotides PurineMetabolism ; Redox RedoxMetabolism	4	Hypoxanthine effect	Redox RedoxMetabolism ; Redox MitochondrialAntioxidantSystem ; Nucleotides PyrimidineMetabolism ; Nucleotides PurineMetabolism	2
Others MitochondrialElectronFlow	4		Transport aa	2
Others MitochondrialTCACycle	4		AminoAcids AsnAspMetabolism ; Carbohydrates PyruvateMetabolism ; AminoAcids GluMetabolism ; AminoAcids PheTyrMetabolism	1
Redox RedoxMetabolism ; Redox MitochondrialAntioxidantSystem	4		AminoAcids MetPolyamineMetabolism ; Lipids PhosphatidylcholineMetabolism	1
AminoAcids LeuIleValMetabolism	3		Carbohydrates Glycolysis ; Carbohydrates PyruvateMetabolism ; Lipids IsoprenoidsMetabolism ; Lipids FattyAcidSynthesis	1
AminoAcids PheTyrMetabolism	3		Carbohydrates PyruvateMetabolism ; Others MitochondrialTCACycle ; Lipids FattyAcidSynthesis	1
Carbohydrates PentosePhosphateCycle	3		Lipids FattyAcidSynthesis ; Others MitochondrialElectronFlow ; Carbohydrates Glycolysis ; Lipids UtilizationPhospholipids	1
Carbohydrates PyruvateMetabolism	3		Lipids PhosphatidyletanolaminePhosphatidylserineMetabolism	1
Hemoglobin digestion	3		Nucleotides PurineMetabolism	1
Lipids TerpenoidMetabolism	3		Nucleotides PurineMetabolism ; AminoAcids AsnAspMetabolism	1
Nucleotides PurineMetabolism ; AminoAcids MetPolyamineMetabolism	3		Nucleotides PurineMetabolism ; AminoAcids MetPolyamineMetabolism	1
Nucleotides PyrimidineMetabolism	3		Nucleotides PyrimidineMetabolism ; AminoAcids GluMetabolism	1
Transport cofactor	3		Redox RedoxMetabolism	1
AminoAcids AsnAspMetabolism	2		Redox RedoxMetabolism ; AminoAcids GluMetabolism	1
AminoAcids GluMetabolism	2		Transport base	1
AminoAcids GluMetabolism ; AminoAcids NitrogenMetabolism	2		Transport cofactor	1
AminoAcids GlySerMetabolism	2
Cofactors RiboflavinMetabolism	2
Others MitochondrialTCACycle ; Carbohydrates PyruvateMetabolism	2
AminoAcids AsnAspMetabolism ; Carbohydrates PyruvateMetabolism ; AminoAcids GluMetabolism ; AminoAcids PheTyrMetabolism	1
AminoAcids GlySerMetabolism ; Cofactors PorphyrinMetabolism	1
AminoAcids LysMetabolism	1
AminoAcids MetPolyamineMetabolism ; Lipids PhosphatidylcholineMetabolism	1
AminoAcids SelenocysteineMetabolism ; AminoAcids GlySerMetabolism	1
Carbohydrates Glycolysis ; Lipids IsoprenoidsMetabolism	1
Carbohydrates PentosePhosphateCycle ; Carbohydrates Glycolysis	1
Cofactors FolateBiosynthesis	1
Cofactors ThiamineMetabolism	1
Ion	1
Lipids PhosphatidylcholineMetabolism	1
Nucleotides PurineMetabolism ; Cofactors PorphyrinMetabolism	1
Nucleotides PyrimidineMetabolism ; AminoAcids GluMetabolism	1
Nucleotides PyrimidineMetabolism ; AminoAcids GlySerMetabolism ; Cofactors FolateBiosynthesis	1
Nucleotides PyrimidineMetabolism ; Cofactors FolateBiosynthesis	1
Redox RedoxMetabolism	1
Redox RedoxMetabolism ; AminoAcids GluMetabolism	1
Redox RedoxMetabolism ; Redox MitochondrialAntioxidantSystem ; Nucleotides PyrimidineMetabolism ; Nucleotides PurineMetabolism	1

## Sheet: altered genes within_24h
Altered metabolic pathway	Unique genes within the pathway
Exchange
Transport MT	PF08_0031	PFL2000w
Transport aa	PF11_0334	PFB0435c	PFE0775c	PFF1430c	PFL0420w	PFL1515c
Transport AP
Lipids PhosphatidylethanolaminePhosphatidylserineMetabolism
Cofactors PorphyrinMetabolism	MAL13P1_326	PF10_0275	PF11_0436	PF14_0381	PFF0360w	PFL0480w
Cofactors UbiquinoneMetabolism	MAL7P1_130	PF08_0068	PFB0220w	PFF0370w
Transport	PFA0590w	PFL0620c
Lipids IsoprenoidsMetabolism	MAL13P1_186	PF10_0221	PF14_0641	PFA0225w	PFA0340w	PFB0420w	PFE0150c
Cofactors NicotinateNicotinamideMetabolism	PF13_0159	PF14_0508	PFC0910w	PFF1410c	PFI1310w
Cofactors ShikimateBiosynthesis	PFB0280w	PFF1105c
Lipids PhosphatidyletanolaminePhosphatidylserineMetabolism ; Lipids UtilizationPhospholipids	PF14_0681	PFI1485c
Nucleotides PurineMetabolism	MAL13P1_118	MAL13P1_119	PF10_0121	PF14_0672	PFL0305c	PFL0475w
AminoAcids ArgProMetabolism	MAL13P1_284	PFF0435w	PFI0320w	PFI1240c	PFL0670c	PFL0900c
AminoAcids MetPolyamineMetabolism	PF10_0053	PF10_0322	PF10_0340	PF14_0401	PFE1050w	PFI1090w
Lipids PhosphatidyletanolaminePhosphatidylserineMetabolism	MAL8P1_58	PF11_0257	PF14_0097
Lipids	MAL6P1_97
AminoAcids tRNA	PF10_0149	PF11_0270	PF13_0354	PF14_0428
Lipids UtilizationPhospholipids	PFC0995c
Nucleotides PyrimidineMetabolism ; Nucleotides PurineMetabolism ; Lipids DolicholMetabolism	PF13_0349	PFF0275c
Nucleotides PyrimidineMetabolism ; Nucleotides PurineMetabolism ; Redox RedoxMetabolism	PF10_0154	PF14_0053	PF14_0352
Others MitochondrialElectronFlow	COI	COXIII	PF14_0248	PF14_0288	PF14_0331	PF14_0373	PF14_0721	PFI0735c	PFI1365w	PFI1375w
Others MitochondrialTCACycle	PF10_0218	PF13_0229	PF13_0242
Redox RedoxMetabolism ; Redox MitochondrialAntioxidantSystem	PF08_0071	PF14_0368	PFF1130c	PFL0595c	PFL0725w
AminoAcids LeuIleValMetabolism	PF08_0011	PF13_0179	PF14_0589	PFC0470w	PFF1095w
AminoAcids PheTyrMetabolism	MAL8P1_125	PF11_0051	PF11_0181	PF13_0205	PFA0480w	PFF0180w	PFL1540c	PFL2485c
Carbohydrates PentosePhosphateCycle	PF14_0511	PF14_0520
Carbohydrates PyruvateMetabolism	PF13_0234	PF14_0246	PFF0815w
Hemoglobin digestion	MAL7P1_231	PF11_0161	PF11_0162	PF11_0165	PF14_0076	PF14_0077
Lipids TerpenoidMetabolism	PF11_0295
Nucleotides PurineMetabolism ; AminoAcids MetPolyamineMetabolism	PF10_0289	PFE0660c
Nucleotides PyrimidineMetabolism	PF11_0282	PF13_0259	PFL2465c
Transport cofactor
AminoAcids AsnAspMetabolism	PFA0145c	PFB0525w	PFE0475w	PFE0715w
AminoAcids GluMetabolism	MAL13P1_281	PF13_0170	PF13_0257
AminoAcids GluMetabolism ; AminoAcids NitrogenMetabolism	PF08_0132	PF14_0164
AminoAcids GlySerMetabolism	PF08_0066	PF13_0345	PF14_0198	PFL1550w
Cofactors RiboflavinMetabolism	MAL13P1_292	PF10_0147	PFI0880c
Others MitochondrialTCACycle ; Carbohydrates PyruvateMetabolism	PFF0895w	PFI1340w
AminoAcids AsnAspMetabolism ; Carbohydrates PyruvateMetabolism ; AminoAcids GluMetabolism ; AminoAcids PheTyrMetabolism	PFB0200c
AminoAcids GlySerMetabolism ; Cofactors PorphyrinMetabolism	PFL2210w
AminoAcids LysMetabolism	PF13_0262	PF14_0166
AminoAcids MetPolyamineMetabolism ; Lipids PhosphatidylcholineMetabolism	MAL13P1_214
AminoAcids SelenocysteineMetabolism ; AminoAcids GlySerMetabolism	PF07_0073	PFL0770w
Carbohydrates Glycolysis ; Lipids IsoprenoidsMetabolism	PFC0831w
Carbohydrates PentosePhosphateCycle ; Carbohydrates Glycolysis	PF10_0122
Cofactors FolateBiosynthesis	PFD0830w
Cofactors ThiamineMetabolism	PFI1195c
Ion
Lipids PhosphatidylcholineMetabolism	PF14_0020
Nucleotides PurineMetabolism ; Cofactors PorphyrinMetabolism	MAL13P1_301	PF11_0395
Nucleotides PyrimidineMetabolism ; AminoAcids GluMetabolism	PF13_0044
Nucleotides PyrimidineMetabolism ; AminoAcids GlySerMetabolism ; Cofactors FolateBiosynthesis	PF14_0534	PFL1720w
Nucleotides PyrimidineMetabolism ; Cofactors FolateBiosynthesis	PFD0830w
Redox RedoxMetabolism	PFE0605c
Redox RedoxMetabolism ; AminoAcids GluMetabolism	PFI0925w
Redox RedoxMetabolism ; Redox MitochondrialAntioxidantSystem ; Nucleotides PyrimidineMetabolism ; Nucleotides PurineMetabolism	PFI1170c

## Sheet: altered genes after_24h
Altered metabolic pathway	Unique genes within the pathway
Lipids FattyAcidSynthesis	PF13_0066	PF13_0128	PF14_0664	PFB0505c	PFF0730c	PFF1275c	PFI1125c
Transport AP	PFE0410w	PFE1510c
Exchange
Transport	PF11_0338	PFA0590w
Transport MT	MAL13P1_47	MAL7P1_340	MAL7P1_75	PF11_0485	PF13_0061	PFB0795w	PFL1725w
Carbohydrates PentosePhosphateCycle	PF14_0511	PF14_0520	PFF0530w	PFL0960w
AminoAcids MetPolyamineMetabolism	PF10_0289	PF11_0301	PFE0660c	PFE1050w
Cofactors CoABiosynthesis	MAL8P1_81	PF07_0018	PF11_0036	PF14_0200	PF14_0354	PF14_0415	PFD0610w
Lipids UtilizationPhospholipids	PFC0995c
Others MitochondrialTCACycle	PF08_0045	PF08_0066	PF10_0218	PF13_0070	PF13_0121	PF13_0229	PF13_0242	PFL1550w
Redox RedoxMetabolism ; Redox MitochondrialAntioxidantSystem	PF08_0071	PF14_0192	PF14_0368	PFF1130c	PFL0595c	PFL0725w
AminoAcids ArgProMetabolism	MAL13P1_284	PFF0435w	PFI0320w
Lipids FattyAcidSynthesis ; Lipids PhosphatidyletanolaminePhosphatidylserineMetabolism ; Lipids UtilizationPhospholipids	PF13_0100	PF14_0421	PFL0620c
Lipids PhosphatidyletanolaminePhosphatidylserineMetabolism ; Lipids UtilizationPhospholipids	PF14_0681	PFI1485c
Others MitochondrialElectronFlow	COI	COXIII	PF10_0334	PF14_0248	PF14_0288	PF14_0331	PF14_0373	PF14_0721	PFI1365w	PFI1375w
Lipids PhosphatidylethanolaminePhosphatidylserineMetabolism
Carbohydrates PyruvateMetabolism	PF13_0234	PFF0815w
Cofactors NicotinateNicotinamideMetabolism	PF14_0508
Hemoglobin digestion	MAL7P1_231
Others MitochondrialTCACycle ; Carbohydrates PyruvateMetabolism	PF14_0295	PFI1340w
Redox RedoxMetabolism ; Redox MitochondrialAntioxidantSystem ; Nucleotides PyrimidineMetabolism ; Nucleotides PurineMetabolism	PFI1170c
Transport aa	PF11_0334	PFB0435c	PFE0775c	PFF1430c	PFL0420w	PFL1515c
AminoAcids AsnAspMetabolism ; Carbohydrates PyruvateMetabolism ; AminoAcids GluMetabolism ; AminoAcids PheTyrMetabolism	PFB0200c
AminoAcids MetPolyamineMetabolism ; Lipids PhosphatidylcholineMetabolism	MAL13P1_214
Carbohydrates Glycolysis ; Carbohydrates PyruvateMetabolism ; Lipids IsoprenoidsMetabolism ; Lipids FattyAcidSynthesis	PF10_0363
Carbohydrates PyruvateMetabolism ; Others MitochondrialTCACycle ; Lipids FattyAcidSynthesis	PF08_0066	PF10_0407	PF11_0256	PF14_0441	PFC0170c	PFL1550w
Lipids FattyAcidSynthesis ; Others MitochondrialElectronFlow ; Carbohydrates Glycolysis ; Lipids UtilizationPhospholipids	PF11_0157
Lipids PhosphatidyletanolaminePhosphatidylserineMetabolism	PF11_0257
Nucleotides PurineMetabolism	PFB0295w
Nucleotides PurineMetabolism ; AminoAcids AsnAspMetabolism	PF13_0287
Nucleotides PurineMetabolism ; AminoAcids MetPolyamineMetabolism	PF10_0289
Nucleotides PyrimidineMetabolism ; AminoAcids GluMetabolism	PF13_0044
Redox RedoxMetabolism	PFE0605c
Redox RedoxMetabolism ; AminoAcids GluMetabolism	PFI0925w
Transport base	MAL8P1_32	PF13_0252	PF14_0662	PFA0160c
Transport cofactor	PF11_0059
