# Supplementary material for: Short-term metabolic adjustments in Plasmodium falciparum counter hypoxanthine deprivation at the expense of long-term viability
Source: Malar J. 2019 Mar 19;18:86. doi: 10.1186/s12936-019-2720-3 (PMC6423861; doi:10.1186/s12936-019-2720-3)
Supplement: Supplementary file 5 — Additional file 5. Gene set enrichment analysis of transcriptomic data from hypoxanthine-deprived Plasmodium falciparum. [file 12936_2019_2720_MOESM5_ESM.xlsx]

## Sheet: t=0
Pathway	nGene	pFC	avg FC	sd FC	z-value	nFC
3_5_exonuclease_activity(7)	6	0.697529	0.933171	0.244972	0.961916	0.533333
actin_cytoskeleton(6)	7	0.697529	0.987935	0.2268	1.28045	0.4
active_transmembrane_transporter_activity(4)	19	0.697529	0.825488	0.137663	0.929511	0.560976
adenyl_nucleotide_binding(6)&adenyl_ribonucleotide_binding(6)	26	0.697529	0.754402	0.117681	0.483283	0.564706
alpha_amino_acid_metabolic_process(5)	9	0.697529	0.832087	0.200019	0.672726	0.473684
amino_acid_activation(5)&tRNA_aminoacylation(6)&tRNA_aminoacylation_for_protein_translation(7)	18	0.697529	0.866875	0.141435	1.19734	0.56
anion_binding(4)	45	0.697529	0.756111	0.0894513	0.654907	0.56391
anion_transmembrane_transporter_activity(6)	4	0.697529	0.667772	0.300029	-0.0991803	0.6
apical_complex(3)	12	0.697529	0.947661	0.173222	1.444	0.314286
apical_part_of_cell(3)	12	0.697529	0.947661	0.173222	1.444	0.314286
apicoplast(6)	58	0.697529	1.13455	0.0787914	5.54654	0.446043
aromatic_compound_biosynthetic_process(5)	47	0.697529	0.794302	0.0875274	1.10564	0.553719
aspartic_type_peptidase_activity(6)&aspartic_type_endopeptidase_activity(7)	9	0.697529	0.775733	0.200019	0.390986	0.333333
ATP_binding(6)	25	0.697529	0.7441	0.120011	0.388057	0.585366
ATP_dependent_RNA_helicase_activity(10)&RNA_dependent_ATPase_activity(10)	10	0.697529	0.880605	0.189755	0.964805	0.514286
ATPase_activity(8)	52	0.697529	0.933275	0.083213	2.83304	0.525
ATPase_activity_coupled(9)	35	0.697529	0.861267	0.101428	1.61433	0.531532
ATPase_activity_coupled_to_movement_of_substances(10)	11	0.697529	0.841216	0.180924	0.794184	0.607143
binding(2)	187	0.697529	0.84254	0.0438805	3.30468	0.555324
biological_adhesion(2)	14	0.697529	1.41913	0.160372	4.49954	0.738462
biological_regulation(2)	74	0.697529	0.990735	0.0697553	4.20336	0.572052
biosynthetic_process(3)	202	0.697529	0.757682	0.0422199	1.42476	0.591371
bounding_membrane_of_organelle(4)	13	0.697529	0.582298	0.166426	-0.692385	0.64
carbohydrate_derivative_binding(3)	42	0.697529	0.751576	0.0925909	0.583724	0.593496
carbohydrate_derivative_biosynthetic_process(5)	19	0.697529	0.827026	0.137663	0.94069	0.351351
carbohydrate_derivative_catabolic_process(5)	7	0.697529	0.803898	0.2268	0.468998	0.733333
carbohydrate_derivative_metabolic_process(4)	34	0.697529	0.809335	0.102909	1.08646	0.441176
carbohydrate_metabolic_process(4)	15	0.697529	0.884508	0.154934	1.20683	0.516129
carboxylic_acid_metabolic_process(6)	51	0.697529	0.892558	0.0840249	2.32109	0.52459
catabolic_process(3)&organic_substance_catabolic_process(4)	53	0.697529	0.724732	0.0824242	0.330042	0.573643
catalytic_activity(2)	346	0.697529	0.884534	0.0322593	5.79693	0.506952
catalytic_complex(4)	39	0.697529	0.977587	0.0960861	2.91466	0.516393
cation_binding(4)	19	0.697529	0.618507	0.137663	-0.574021	0.392857
cation_transmembrane_transporter_activity(6)	12	0.697529	0.903656	0.173222	1.18997	0.37037
cation_transport(5)	8	0.697529	0.860407	0.212152	0.767744	0.5
cell_adhesion(3)	14	0.697529	1.41913	0.160372	4.49954	0.738462
cell_adhesion_molecule_binding(4)	5	0.697529	2.32737	0.268354	6.07347	0.769231
cell_communication(4)	14	0.697529	1.17802	0.160372	2.99613	0.403846
cell_cycle(4)	19	0.697529	1.12482	0.137663	3.10388	0.5
cell_cycle_process(4)	13	0.697529	1.18491	0.166426	2.92853	0.421053
cell_periphery(3)	14	0.697529	1.32794	0.160372	3.93095	0.375
cell_surface(3)	8	0.697529	1.16029	0.212152	2.18127	0.421053
cellular_aldehyde_metabolic_process(4)	8	0.697529	0.700954	0.212152	0.0161448	0.6875
cellular_amino_acid_metabolic_process(4)	27	0.697529	0.855279	0.115481	1.36603	0.536232
cellular_aromatic_compound_metabolic_process(4)	148	0.697529	0.786734	0.0493244	1.80854	0.507003
cellular_biosynthetic_process(4)	200	0.697529	0.754814	0.0424305	1.35009	0.590793
cellular_catabolic_process(4)	42	0.697529	0.713643	0.0925909	0.174035	0.574257
cellular_component_assembly(4)	7	0.697529	0.906802	0.2268	0.922721	0.388889
cellular_component_biogenesis(3)	20	0.697529	0.65046	0.134177	-0.350798	0.52381
cellular_component_organization(3)	45	0.697529	0.891637	0.0894513	2.17	0.517857
cellular_component_organization_or_biogenesis(2)	57	0.697529	0.80535	0.0794796	1.35659	0.537313
cellular_lipid_metabolic_process(4)	18	0.697529	0.947165	0.141435	1.76503	0.470588
cellular_localization(3)&establishment_of_localization_in_cell(4)	27	0.697529	0.703517	0.115481	0.0518541	0.823529
cellular_macromolecular_complex_assembly(6)	3	0.697529	1.14392	0.346443	1.2885	0.2
cellular_macromolecule_catabolic_process(5)	39	0.697529	0.714303	0.0960861	0.174574	0.547368
cellular_macromolecule_localization(4)&cellular_protein_localization(5)&intracellular_protein_transport(6)	19	0.697529	0.75038	0.137663	0.383923	0.848485
cellular_macromolecule_metabolic_process(4)	290	0.697529	0.753093	0.0352366	1.57691	0.554675
cellular_metabolic_process(3)	367	0.697529	0.777421	0.0313227	2.55063	0.542567
cellular_nitrogen_compound_biosynthetic_process(5)	53	0.697529	0.770656	0.0824242	0.887213	0.56391
cellular_nitrogen_compound_metabolic_process(4)	155	0.697529	0.786647	0.0481978	1.84901	0.506739
cellular_protein_metabolic_process(5)	188	0.697529	0.775898	0.0437637	1.79074	0.604167
cellular_response_to_DNA_damage_stimulus(5)	13	0.697529	0.918513	0.166426	1.32783	0.648649
cellular_response_to_stimulus(3)	27	0.697529	1.05307	0.115481	3.07883	0.505618
cellular_response_to_stress(4)	14	0.697529	0.921851	0.160372	1.39876	0.666667
chromatin(3)	5	0.697529	0.580677	0.268354	-0.435437	0.6
chromatin_organization(4)	9	0.697529	0.916398	0.200019	1.09424	0.6
chromosomal_part(4)	11	0.697529	0.884807	0.180924	1.03512	0.380952
chromosome(5)	12	0.697529	0.825603	0.173222	0.739369	0.363636
chromosome_organization(4)	19	0.697529	0.999009	0.137663	2.18999	0.507937
coenzyme_metabolic_process(5)	12	0.697529	0.735277	0.173222	0.217919	0.636364
cofactor_metabolic_process(4)	15	0.697529	0.864773	0.154934	1.07946	0.62963
cysteine_type_peptidase_activity(6)	7	0.697529	0.959993	0.2268	1.15725	0.666667
cytoplasm(4)	290	0.697529	0.800154	0.0352366	2.91246	0.567857
cytoplasmic_part(4)	256	0.697529	0.811446	0.0375036	3.03751	0.590164
cytoplasmic_transport(6)	14	0.697529	0.798175	0.160372	0.62758	0.846154
cytoplasmic_vesicle(4)	21	0.697529	0.639083	0.130943	-0.44634	0.5
cytoskeletal_part(4)	18	0.697529	0.817936	0.141435	0.85133	0.410714
cytoskeleton(5)	19	0.697529	0.825689	0.137663	0.930975	0.431034
cytoskeleton_organization(4)	10	0.697529	0.867609	0.189755	0.896318	0.346154
cytosol(5)	70	0.697529	0.57232	0.0717206	-1.74579	0.761905
cytosolic_large_ribosomal_subunit(6)	25	0.697529	0.462821	0.120011	-1.95571	1
cytosolic_part(5)	46	0.697529	0.501517	0.0884736	-2.21548	0.888889
cytosolic_ribosome(5)	42	0.697529	0.499212	0.0925909	-2.14186	0.953488
cytosolic_small_ribosomal_subunit(6)	17	0.697529	0.552728	0.145535	-0.994954	0.882353
dephosphorylation(6)	8	0.697529	0.724558	0.212152	0.127405	0.5
DNA_binding(5)	26	0.697529	0.763883	0.117681	0.563847	0.625
DNA_conformation_change(5)	7	0.697529	1.07467	0.2268	1.66287	0.352941
DNA_dependent_ATPase_activity(10)	8	0.697529	0.899471	0.212152	0.951874	0.407407
DNA_dependent_DNA_replication(7)	9	0.697529	0.692494	0.200019	-0.0251721	0.222222
DNA_helicase_activity(9)	7	0.697529	0.715594	0.2268	0.0796535	0.434783
DNA_metabolic_process(5)	33	0.697529	0.968743	0.104457	2.59643	0.428571
DNA_repair(4)	12	0.697529	0.944431	0.173222	1.42536	0.657143
DNA_replication(6)	18	0.697529	0.905235	0.141435	1.46857	0.28
electron_carrier_activity(2)	9	0.697529	0.556899	0.200019	-0.703083	0.357143
endocytic_vesicle(6)	17	0.697529	0.66772	0.145535	-0.204822	0.487805
endomembrane_system(3)	25	0.697529	0.711131	0.120011	0.113346	0.666667
endonuclease_activity(6)	5	0.697529	0.916342	0.268354	0.815393	0.727273
endopeptidase_activity(6)	39	0.697529	0.716094	0.0960861	0.193215	0.5625
endoplasmic_reticulum(4)	17	0.697529	0.719956	0.145535	0.154101	0.638298
energy_derivation_by_oxidation_of_organic_compounds(4)&cellular_respiration(5)	11	0.697529	1.05279	0.180924	1.96357	0.478261
entry_into_cell_of_other_organism_involved_in_symbiotic_interaction(5)&entry_into_host_cell(6)	4	0.697529	1.70386	0.300029	3.35412	0.5
entry_into_other_organism_involved_in_symbiotic_interaction(4)&entry_into_host(5)	4	0.697529	1.70386	0.300029	3.35412	0.5
envelope(3)	25	0.697529	0.76981	0.120011	0.602285	0.605263
enzyme_regulator_activity(2)	6	0.697529	0.83295	0.244972	0.552804	0.444444
establishment_of_localization(3)&transport(4)	64	0.697529	0.769175	0.0750072	0.955199	0.598485
exonuclease_activity(6)	8	0.697529	0.887843	0.212152	0.897065	0.6
extracellular_membrane_bounded_organelle(4)&symbiont_containing_vacuole(5)	15	0.697529	0.84266	0.154934	0.936727	0.411765
extracellular_organelle(3)	15	0.697529	0.84266	0.154934	0.936727	0.411765
extracellular_region(2)&extracellular_region_part(2)	104	0.697529	1.0481	0.0588405	5.95804	0.709402
extraorganismal_space(3)&other_organism_part(3)&other_organism(4)&other_organism_cell(4)&host(5)&host_cell(5)	103	0.697529	1.04196	0.0591254	5.82548	0.706897
fatty_acid_biosynthetic_process(6)	5	0.697529	1.29999	0.268354	2.24502	0.6
fatty_acid_metabolic_process(5)	6	0.697529	1.26627	0.244972	2.32166	0.5
gene_expression(5)	164	0.697529	0.683792	0.0468566	-0.293167	0.664557
generation_of_precursor_metabolites_and_energy(4)	19	0.697529	0.936377	0.137663	1.73503	0.571429
glyceraldehyde_3_phosphate_metabolic_process(5)	8	0.697529	0.700954	0.212152	0.0161448	0.6875
glycolytic_process(4)&carbohydrate_catabolic_process(5)&single_organism_carbohydrate_catabolic_process(5)	8	0.697529	0.776779	0.212152	0.373554	0.619048
glycosyl_compound_biosynthetic_process(5)&nucleoside_biosynthetic_process(6)&ribonucleoside_biosynthetic_process(7)	10	0.697529	0.646513	0.189755	-0.268853	0.461538
glycosyl_compound_metabolic_process(4)&nucleoside_metabolic_process(5)	13	0.697529	0.547288	0.166426	-0.902748	0.5
Golgi_apparatus(4)	6	0.697529	0.810448	0.244972	0.460946	0.68
GTP_binding(6)&guanyl_ribonucleotide_binding(6)	16	0.697529	0.746984	0.150014	0.329674	0.657895
GTPase_activity(8)	9	0.697529	0.686465	0.200019	-0.0553121	0.55
guanyl_nucleotide_binding(6)	16	0.697529	0.746984	0.150014	0.329674	0.657895
helicase_activity(8)	28	0.697529	0.869197	0.1134	1.51383	0.515464
heterocycle_biosynthetic_process(5)	53	0.697529	0.802637	0.0824242	1.27521	0.561538
heterocycle_metabolic_process(4)	152	0.697529	0.790516	0.0486711	1.91054	0.506887
host_cell_cytoplasm_part(6)	56	0.697529	0.982335	0.0801861	3.55182	0.654412
host_cell_cytosol(7)	6	0.697529	0.655493	0.244972	-0.171591	0.538462
host_cell_part(4)	101	0.697529	1.0482	0.0597079	5.87304	0.713656
host_cell_plasma_membrane(6)	46	0.697529	1.15704	0.0884736	5.19373	0.822917
host_cell_surface_binding(3)	14	0.697529	1.74675	0.160372	6.54245	0.621951
host_intracellular_part(5)&host_cell_cytoplasm(6)	60	0.697529	1.07019	0.0774671	4.81057	0.660819
hydrogen_ion_transmembrane_transporter_activity(9)	10	0.697529	0.588434	0.189755	-0.574924	0.45
hydrolase_activity(3)	177	0.697529	0.901331	0.0451031	4.51859	0.520161
hydrolase_activity_acting_on_acid_anhydrides(4)&hydrolase_activity_acting_on_acid_anhydrides_in_phosphorus_containing_anhydrides(5)&pyrophosphatase_activity(6)	88	0.697529	0.952958	0.0639663	3.99319	0.535117
hydrolase_activity_acting_on_acid_anhydrides_catalyzing_transmembrane_movement_of_substances(4)&ATPase_activity_coupled_to_transmembrane_movement_of_substances(5)	10	0.697529	0.76679	0.189755	0.365006	0.545455
hydrolase_activity_acting_on_ester_bonds(4)	28	0.697529	1.03657	0.1134	2.98976	0.477612
infected_host_cell_surface_knob(7)	5	0.697529	2.32737	0.268354	6.07347	0.769231
inner_membrane_complex(3)	9	0.697529	0.690551	0.200019	-0.0348845	0.266667
inorganic_cation_transmembrane_transporter_activity(7)	12	0.697529	0.903656	0.173222	1.18997	0.37037
integral_component_of_membrane(4)	22	0.697529	0.958723	0.127933	2.04166	0.523077
interaction_with_host(4)	23	0.697529	1.36749	0.125121	5.35452	0.60274
interspecies_interaction_between_organisms(3)&symbiosis_encompassing_mutualism_through_parasitism(4)	62	0.697529	1.12613	0.0762074	5.62409	0.729323
intracellular_membrane_bounded_organelle(4)	242	0.697529	0.833078	0.0385732	3.51408	0.522727
intracellular_non_membrane_bounded_organelle(4)	104	0.697529	0.694114	0.0588405	-0.0580348	0.614035
intracellular_organelle(3)	318	0.697529	0.796697	0.0336496	2.94709	0.545872
intracellular_organelle_part(3)	174	0.697529	0.703883	0.0454902	0.139692	0.591195
intracellular_region_of_host(5)	60	0.697529	1.07019	0.0774671	4.81057	0.660819
intracellular_transport(5)	26	0.697529	0.693115	0.117681	-0.0375006	0.836735
intrinsic_component_of_membrane(3)	23	0.697529	0.96553	0.125121	2.14194	0.5
intrinsic_component_of_plasma_membrane(4)	7	0.697529	1.10508	0.2268	1.79694	0.259259
ion_binding(3)	62	0.697529	0.707192	0.0762074	0.126805	0.537975
ion_transmembrane_transporter_activity(5)	16	0.697529	0.844685	0.150014	0.98095	0.40625
ion_transport(4)	12	0.697529	0.800319	0.173222	0.593404	0.4
isomerase_activity(3)	9	0.697529	1.03711	0.200019	1.69774	0.5
kinase_activity(5)	23	0.697529	0.941813	0.125121	1.95239	0.381579
large_ribosomal_subunit(5)	39	0.697529	0.601254	0.0960861	-1.00197	0.928571
ligase_activity(3)	24	0.697529	0.831037	0.122486	1.08999	0.539683
ligase_activity_forming_carbon_oxygen_bonds(4)&ligase_activity_forming_aminoacyl_tRNA_and_related_compounds(5)&aminoacyl_tRNA_ligase_activity(6)	18	0.697529	0.866875	0.141435	1.19734	0.56
lipid_biosynthetic_process(5)	15	0.697529	1.00269	0.154934	1.96963	0.535714
lipid_metabolic_process(4)	18	0.697529	0.947165	0.141435	1.76503	0.470588
localization(2)	65	0.697529	0.757627	0.074428	0.807472	0.593985
locomotion(2)	6	0.697529	1.4833	0.244972	3.2076	0.4
lyase_activity(3)	17	0.697529	0.9701	0.145535	1.87289	0.333333
lytic_vacuole(6)&lysosome(7)	17	0.697529	0.66772	0.145535	-0.204822	0.487805
macromolecular_complex(2)	220	0.697529	0.694356	0.0404559	-0.0784312	0.573141
macromolecular_complex_assembly(5)	4	0.697529	0.943322	0.300029	0.819233	0.285714
macromolecular_complex_subunit_organization(4)	15	0.697529	0.77927	0.154934	0.527589	0.526316
macromolecule_biosynthetic_process(5)&cellular_macromolecule_biosynthetic_process(5)	159	0.697529	0.734006	0.0475877	0.766531	0.608974
macromolecule_catabolic_process(5)	39	0.697529	0.714303	0.0960861	0.174574	0.547368
macromolecule_localization(3)	25	0.697529	0.796159	0.120011	0.82184	0.6875
macromolecule_metabolic_process(4)	310	0.697529	0.764552	0.034081	1.9666	0.554585
macromolecule_modification(5)	47	0.697529	0.894582	0.0875274	2.25134	0.441176
Maurer_s_cleft(7)	31	0.697529	0.919984	0.107774	2.0641	0.754717
membrane(2)	96	0.697529	0.899944	0.0612431	3.30511	0.506073
membrane_bounded_organelle(3)	254	0.697529	0.828346	0.037651	3.47447	0.510909
membrane_bounded_vesicle(4)&cytoplasmic_membrane_bounded_vesicle(5)	20	0.697529	0.636985	0.134177	-0.451222	0.510204
membrane_coat(3)&coated_membrane(3)	7	0.697529	0.540873	0.2268	-0.690718	0.777778
membrane_enclosed_lumen(2)	41	0.697529	0.880542	0.0937132	1.95291	0.534653
membrane_part(2)	52	0.697529	0.799999	0.083213	1.23142	0.577236
metabolic_process(2)	402	0.697529	0.783104	0.0299281	2.85937	0.541284
metal_ion_binding(5)	18	0.697529	0.604951	0.141435	-0.654562	0.384615
metallopeptidase_activity(6)	8	0.697529	0.85559	0.212152	0.745036	0.375
methyltransferase_activity(5)	16	0.697529	0.658729	0.150014	-0.258636	0.707317
microneme(4)	4	0.697529	0.693336	0.300029	-0.0139734	0.2
microtubule_associated_complex(4)	7	0.697529	0.970397	0.2268	1.20312	0.448276
microtubule_based_movement(5)	6	0.697529	1.17221	0.244972	1.93771	0.567568
microtubule_based_process(4)	11	0.697529	1.04519	0.180924	1.92161	0.59375
microtubule_cytoskeleton(6)	10	0.697529	0.81477	0.189755	0.617857	0.441176
microtubule_motor_activity(9)	7	0.697529	1.04143	0.2268	1.51634	0.568182
mitochondrial_envelope(5)	20	0.697529	0.78793	0.134177	0.673751	0.6
mitochondrial_matrix(5)	11	0.697529	1.03801	0.180924	1.88192	0.647059
mitochondrial_membrane_part(3)	13	0.697529	0.643088	0.166426	-0.327113	0.533333
mitochondrial_part(4)	31	0.697529	0.876669	0.107774	1.6622	0.619048
mitochondrial_transport(5)	7	0.697529	1.03569	0.2268	1.49103	0.888889
mitochondrion(5)	61	0.697529	0.836837	0.0768295	1.81321	0.525253
mitochondrion_organization(4)&protein_targeting_to_mitochondrion(5)&establishment_of_protein_localization_to_mitochondrion(6)&protein_localization_to_mitochondrion(7)	6	0.697529	1.03735	0.244972	1.38718	0.875
modification_dependent_macromolecule_catabolic_process(6)&cellular_protein_catabolic_process(6)&proteolysis_involved_in_cellular_protein_catabolic_process(6)&modification_dependent_protein_catabolic_process(7)	33	0.697529	0.739843	0.104457	0.405086	0.585366
modification_of_morphology_or_physiology_of_other_organism(3)	15	0.697529	1.28812	0.154934	3.81191	0.74
modulation_by_symbiont_of_host_cellular_process(4)&modification_of_morphology_or_physiology_of_other_organism_involved_in_symbiotic_interaction(4)&modification_by_symbiont_of_host_morphology_or_physiology(5)	14	0.697529	1.36353	0.160372	4.15283	0.755102
molecular_function_regulator(2)	7	0.697529	0.781268	0.2268	0.369222	0.545455
monocarboxylic_acid_biosynthetic_process(7)	5	0.697529	1.29999	0.268354	2.24502	0.6
monocarboxylic_acid_metabolic_process(7)	16	0.697529	0.908229	0.150014	1.40453	0.555556
monovalent_inorganic_cation_transmembrane_transporter_activity(8)	11	0.697529	0.838376	0.180924	0.778486	0.36
motor_activity(8)	12	0.697529	1.15996	0.173222	2.66958	0.567568
movement_in_environment_of_other_organism_involved_in_symbiotic_interaction(3)&movement_in_host_environment(4)	5	0.697529	1.77626	0.268354	4.0198	0.428571
movement_of_cell_or_subcellular_component(4)	9	0.697529	1.02489	0.200019	1.63666	0.5
mRNA_metabolic_process(6)&mRNA_processing(7)	7	0.697529	0.740207	0.2268	0.188175	0.555556
multi_organism_process(2)	64	0.697529	1.15558	0.0750072	6.10677	0.701863
ncRNA_metabolic_process(6)	30	0.697529	0.695254	0.109555	-0.0207655	0.514286
ncRNA_processing(7)	11	0.697529	0.378942	0.180924	-1.76089	0.421053
negative_regulation_of_biological_process(2)	2	0.697529	0.469865	0.424305	-0.536557	0.666667
nitrogen_compound_metabolic_process(3)	163	0.697529	0.778824	0.0470001	1.72968	0.505155
non_membrane_bounded_organelle(3)	104	0.697529	0.694114	0.0588405	-0.0580348	0.614035
nuclear_lumen(5)	29	0.697529	0.775693	0.111428	0.701476	0.506024
nuclear_part(4)	43	0.697529	0.656569	0.0915079	-0.447606	0.504587
nuclear_periphery(5)	8	0.697529	0.946798	0.212152	1.17495	0.6
nuclease_activity(5)	14	0.697529	1.02347	0.160372	2.03238	0.588235
nucleic_acid_binding(4)	67	0.697529	0.684602	0.0733087	-0.176326	0.62069
nucleic_acid_metabolic_process(5)	116	0.697529	0.751964	0.0557139	0.977048	0.510204
nucleobase_containing_compound_biosynthetic_process(5)	43	0.697529	0.765647	0.0915079	0.7444	0.552632
nucleobase_containing_compound_metabolic_process(4)	145	0.697529	0.774402	0.0498321	1.54265	0.505682
nucleobase_containing_small_molecule_metabolic_process(4)	30	0.697529	0.794335	0.109555	0.883636	0.52459
nucleoplasm(5)	11	0.697529	0.661381	0.180924	-0.199796	0.533333
nucleoplasm_part(5)	10	0.697529	0.65659	0.189755	-0.215746	0.5
nucleoside_binding(4)&purine_nucleoside_binding(5)&ribonucleoside_binding(5)&purine_ribonucleoside_triphosphate_binding(5)&purine_ribonucleoside_binding(6)	41	0.697529	0.745226	0.0937132	0.508967	0.608333
nucleoside_phosphate_biosynthetic_process(5)&nucleotide_biosynthetic_process(6)	11	0.697529	0.805974	0.180924	0.599396	0.416667
nucleoside_phosphate_metabolic_process(5)	24	0.697529	0.81337	0.122486	0.945752	0.489796
nucleoside_triphosphatase_activity(7)	84	0.697529	0.933118	0.0654716	3.59834	0.536082
nucleotide_binding(4)&nucleoside_phosphate_binding(4)	43	0.697529	0.799386	0.0915079	1.1131	0.567164
nucleotide_metabolic_process(6)	23	0.697529	0.844903	0.125121	1.17786	0.479167
nucleotidyltransferase_activity(5)	19	0.697529	0.991424	0.137663	2.1349	0.469388
nucleus(5)	82	0.697529	0.697388	0.0662653	-0.00211705	0.544041
organellar_large_ribosomal_subunit(4)	10	0.697529	0.798457	0.189755	0.531887	0.75
organellar_ribosome(3)	16	0.697529	0.875346	0.150014	1.18534	0.684211
organelle(2)	331	0.697529	0.795596	0.0329821	2.97334	0.531479
organelle_envelope(4)	24	0.697529	0.755415	0.122486	0.472598	0.657143
organelle_inner_membrane(4)&mitochondrial_membrane(4)&mitochondrial_inner_membrane(5)	19	0.697529	0.71419	0.137663	0.121029	0.583333
organelle_lumen(3)&intracellular_organelle_lumen(4)	40	0.697529	0.847831	0.0948774	1.58417	0.53
organelle_membrane(3)	33	0.697529	0.641067	0.104457	-0.540529	0.6
organelle_organization(3)	39	0.697529	0.93725	0.0960861	2.49486	0.52381
organelle_part(2)	180	0.697529	0.712003	0.0447256	0.323636	0.581602
organic_acid_biosynthetic_process(5)&carboxylic_acid_biosynthetic_process(6)	8	0.697529	1.07402	0.212152	1.77463	0.533333
organic_acid_metabolic_process(4)&oxoacid_metabolic_process(5)	53	0.697529	0.929356	0.0824242	2.81261	0.531746
organic_cyclic_compound_binding(3)&heterocyclic_compound_binding(3)	100	0.697529	0.727003	0.0600057	0.491194	0.589431
organic_cyclic_compound_biosynthetic_process(5)	53	0.697529	0.802637	0.0824242	1.27521	0.561538
organic_cyclic_compound_metabolic_process(4)	152	0.697529	0.790516	0.0486711	1.91054	0.506887
organic_substance_biosynthetic_process(4)	201	0.697529	0.758014	0.0423248	1.42908	0.592875
organic_substance_metabolic_process(3)	389	0.697529	0.786523	0.0304241	2.92513	0.54108
organic_substance_transport(5)	28	0.697529	0.794692	0.1134	0.856823	0.692308
organonitrogen_compound_biosynthetic_process(5)	27	0.697529	0.80873	0.115481	0.962943	0.472727
organonitrogen_compound_metabolic_process(4)	59	0.697529	0.803072	0.0781208	1.35103	0.533333
organophosphate_biosynthetic_process(5)	19	0.697529	0.809756	0.137663	0.815238	0.394737
organophosphate_metabolic_process(4)	35	0.697529	0.795506	0.101428	0.965977	0.449275
other_organism_membrane(4)&host_cell_membrane(5)&other_organism_cell_membrane(5)	48	0.697529	1.16651	0.0866108	5.41483	0.8
oxidation_reduction_process(4)	19	0.697529	0.941164	0.137663	1.7698	0.485714
oxidoreductase_activity(3)	31	0.697529	0.9076	0.107774	1.94919	0.508475
oxidoreductase_complex(3)	11	0.697529	1.09012	0.180924	2.16991	0.428571
oxidoreduction_coenzyme_metabolic_process(6)	7	0.697529	0.755044	0.2268	0.253593	0.714286
passive_evasion_of_immune_response_of_other_organism_involved_in_symbiotic_interaction(7)&antigenic_variation(8)	44	0.697529	1.13646	0.0904621	4.85214	0.838384
pellicle(3)	10	0.697529	0.660933	0.189755	-0.192856	0.235294
peptidase_activity(4)	47	0.697529	0.74371	0.0875274	0.527623	0.539216
peptidase_activity_acting_on_L_amino_acid_peptides(5)	47	0.697529	0.74371	0.0875274	0.527623	0.539216
phagocytic_vesicle(7)&secondary_lysosome(8)&phagolysosome(8)&food_vacuole(9)	17	0.697529	0.66772	0.145535	-0.204822	0.487805
phosphatase_activity(6)	9	0.697529	0.802993	0.200019	0.52727	0.555556
phosphate_containing_compound_metabolic_process(5)	57	0.697529	0.892966	0.0794796	2.45896	0.401408
phospholipid_biosynthetic_process(5)	8	0.697529	0.814958	0.212152	0.553512	0.357143
phospholipid_metabolic_process(5)	10	0.697529	0.743057	0.189755	0.239935	0.333333
phosphoric_ester_hydrolase_activity(5)	13	0.697529	1.00663	0.166426	1.85728	0.366667
phosphorus_metabolic_process(4)	62	0.697529	0.908642	0.0762074	2.77025	0.417219
phosphorylation(6)	16	0.697529	1.08419	0.150014	2.5775	0.327869
phosphotransferase_activity_alcohol_group_as_acceptor(5)	21	0.697529	0.946957	0.130943	1.90486	0.378378
plasma_membrane(3)	14	0.697529	1.32794	0.160372	3.93095	0.375
plasma_membrane_part(3)	8	0.697529	1.16442	0.212152	2.20073	0.428571
plastid(5)	60	0.697529	1.10881	0.0774671	5.30916	0.453901
posttranscriptional_regulation_of_gene_expression(6)	6	0.697529	0.688316	0.244972	-0.0376085	0.666667
primary_active_transmembrane_transporter_activity(5)&P_P_bond_hydrolysis_driven_transmembrane_transporter_activity(6)	13	0.697529	0.896347	0.166426	1.19464	0.571429
primary_metabolic_process(3)	371	0.697529	0.785065	0.0311534	2.80983	0.538937
proteasomal_protein_catabolic_process(6)&proteasome_mediated_ubiquitin_dependent_protein_catabolic_process(7)&ER_associated_ubiquitin_dependent_protein_catabolic_process(8)	9	0.697529	1.26384	0.200019	2.83127	0.4
proteasome_complex(4)	20	0.697529	0.559435	0.134177	-1.02919	0.71875
proteasome_core_complex(4)	9	0.697529	0.482189	0.200019	-1.0766	0.888889
proteasome_regulatory_particle(4)&proteasome_accessory_complex(4)	9	0.697529	0.622297	0.200019	-0.37612	0.631579
protein_binding(3)	66	0.697529	1.01263	0.073862	4.26608	0.566138
protein_catabolic_process(5)	39	0.697529	0.714303	0.0960861	0.174574	0.547368
protein_complex(3)	134	0.697529	0.752248	0.0518371	1.0556	0.525
protein_complex_biogenesis(4)&protein_complex_assembly(5)	3	0.697529	1.14392	0.346443	1.2885	0.2
protein_complex_subunit_organization(5)	7	0.697529	0.716867	0.2268	0.0852679	0.2
protein_DNA_complex(3)	7	0.697529	0.976204	0.2268	1.22873	0.25
protein_folding(6)	11	0.697529	0.919678	0.180924	1.22786	0.722222
protein_kinase_activity(6)	14	0.697529	1.08117	0.160372	2.39219	0.315789
protein_localization(4)&establishment_of_protein_localization(4)&protein_transport(5)	24	0.697529	0.760071	0.122486	0.510611	0.695652
protein_metabolic_process(4)	213	0.697529	0.784924	0.0411153	2.12562	0.58296
protein_modification_process(5)&cellular_protein_modification_process(6)	41	0.697529	0.974895	0.0937132	2.95974	0.45082
protein_phosphorylation(7)	15	0.697529	1.15343	0.154934	2.94256	0.333333
protein_serine_threonine_kinase_activity(7)	7	0.697529	1.26177	0.2268	2.48785	0.366667
protein_transporter_activity(4)	8	0.697529	0.93769	0.212152	1.13203	0.769231
proteolysis(5)	56	0.697529	0.790314	0.0801861	1.15713	0.528571
proton_transporting_two_sector_ATPase_complex(3)	11	0.697529	0.670398	0.180924	-0.149954	0.466667
purine_containing_compound_biosynthetic_process(6)	11	0.697529	0.775609	0.180924	0.431562	0.375
purine_containing_compound_metabolic_process(5)	13	0.697529	0.686169	0.166426	-0.0682538	0.407407
purine_NTP_dependent_helicase_activity(9)&ATP_dependent_helicase_activity(10)	17	0.697529	0.842035	0.145535	0.992933	0.557377
purine_nucleoside_biosynthetic_process(7)&purine_ribonucleoside_biosynthetic_process(8)	9	0.697529	0.679618	0.200019	-0.0895444	0.5
purine_nucleoside_metabolic_process(6)&purine_ribonucleoside_metabolic_process(7)	11	0.697529	0.59137	0.180924	-0.586758	0.538462
purine_nucleotide_binding(5)	42	0.697529	0.751576	0.0925909	0.583724	0.593496
purine_nucleotide_biosynthetic_process(7)	9	0.697529	0.792832	0.200019	0.47647	0.333333
purine_nucleotide_metabolic_process(6)	11	0.697529	0.683999	0.180924	-0.074779	0.375
pyridine_containing_compound_metabolic_process(5)	7	0.697529	0.806842	0.2268	0.48198	0.714286
pyrimidine_containing_compound_metabolic_process(5)	4	0.697529	0.846589	0.300029	0.496821	0.714286
pyruvate_metabolic_process(8)	11	0.697529	0.693764	0.180924	-0.0208076	0.615385
receptor_binding(4)&host_cell_surface_receptor_binding(4)	9	0.697529	1.78034	0.200019	5.41354	0.6875
regulation_of_biological_process(2)	66	0.697529	1.02759	0.073862	4.46857	0.580952
regulation_of_biological_quality(3)	22	0.697529	1.11741	0.127933	3.28207	0.676471
regulation_of_biosynthetic_process(4)&regulation_of_cellular_biosynthetic_process(5)	20	0.697529	0.726006	0.134177	0.212241	0.616667
regulation_of_cell_adhesion(4)&modulation_by_symbiont_of_host_erythrocyte_aggregation(5)&regulation_of_cell_cell_adhesion(5)&homotypic_cell_cell_adhesion(5)&regulation_of_homotypic_cell_cell_adhesion(6)&erythrocyte_aggregation(6)&regulation_of_erythrocyte_aggregation(7)	13	0.697529	1.41312	0.166426	4.29975	0.765957
regulation_of_cell_cycle(4)	14	0.697529	1.02312	0.160372	2.03021	0.441176
regulation_of_cell_cycle_process(5)	9	0.697529	1.26384	0.200019	2.83127	0.4
regulation_of_cellular_metabolic_process(4)	20	0.697529	0.726006	0.134177	0.212241	0.616667
regulation_of_cellular_process(3)	62	0.697529	1.04726	0.0762074	4.58926	0.556701
regulation_of_cellular_protein_metabolic_process(5)&regulation_of_protein_metabolic_process(5)	5	0.697529	0.734092	0.268354	0.136251	0.7
regulation_of_gene_expression(5)	22	0.697529	0.74562	0.127933	0.375908	0.657534
regulation_of_macromolecule_biosynthetic_process(5)&regulation_of_cellular_macromolecule_biosynthetic_process(6)	19	0.697529	0.762029	0.137663	0.468537	0.610169
regulation_of_macromolecule_metabolic_process(4)	22	0.697529	0.74562	0.127933	0.375908	0.657534
regulation_of_metabolic_process(3)	23	0.697529	0.715009	0.125121	0.139711	0.662162
regulation_of_nitrogen_compound_metabolic_process(4)&regulation_of_nucleobase_containing_compound_metabolic_process(5)	14	0.697529	0.772006	0.160372	0.464404	0.591837
regulation_of_primary_metabolic_process(4)	20	0.697529	0.726006	0.134177	0.212241	0.616667
regulation_of_RNA_metabolic_process(5)&regulation_of_transcription_DNA_templated(6)&regulation_of_RNA_biosynthetic_process(6)&regulation_of_nucleic_acid_templated_transcription(7)	14	0.697529	0.772006	0.160372	0.464404	0.591837
regulation_of_translation(6)	5	0.697529	0.734092	0.268354	0.136251	0.7
replication_fork(5)	5	0.697529	1.0927	0.268354	1.47258	0.1
response_to_abiotic_stimulus(3)	13	0.697529	0.999755	0.166426	1.81598	0.323529
response_to_biotic_stimulus(3)&response_to_other_organism(3)&response_to_external_biotic_stimulus(4)&response_to_defenses_of_other_organism_involved_in_symbiotic_interaction(4)&avoidance_of_defenses_of_other_organism_involved_in_symbiotic_interaction(5)&response_to_immune_response_of_other_organism_involved_in_symbiotic_interaction(5)&evasion_or_tolerance_of_immune_response_of_other_organism_invo…	45	0.697529	1.12718	0.0894513	4.80321	0.831683
response_to_chemical(3)	23	0.697529	0.819131	0.125121	0.971882	0.557377
response_to_drug(4)	12	0.697529	0.98889	0.173222	1.68202	0.615385
response_to_external_stimulus(3)	47	0.697529	1.10953	0.0875274	4.7071	0.824074
response_to_heat(4)	11	0.697529	0.903415	0.180924	1.13797	0.375
response_to_organic_substance(4)&response_to_topologically_incorrect_protein(4)&response_to_unfolded_protein(5)	10	0.697529	0.660979	0.189755	-0.192617	0.428571
response_to_stimulus(2)	101	0.697529	1.07214	0.0597079	6.27405	0.619048
response_to_stress(3)	30	0.697529	0.960944	0.109555	2.40441	0.552632
response_to_temperature_stimulus(4)	12	0.697529	0.971335	0.173222	1.58067	0.407407
rhoptry(3)	6	0.697529	1.06148	0.244972	1.48566	0.473684
ribonuclease_activity(6)	8	0.697529	0.823317	0.212152	0.592915	0.647059
ribonucleoprotein_complex(3)	85	0.697529	0.604101	0.0650854	-1.43547	0.729167
ribonucleoprotein_complex_biogenesis(4)	13	0.697529	0.512429	0.166426	-1.1122	0.625
ribonucleoside_metabolic_process(6)	12	0.697529	0.571136	0.173222	-0.729658	0.5
ribonucleotide_binding(4)&purine_ribonucleotide_binding(5)	42	0.697529	0.751576	0.0925909	0.583724	0.593496
ribonucleotide_metabolic_process(6)&purine_ribonucleotide_metabolic_process(7)	10	0.697529	0.693607	0.189755	-0.0206673	0.363636
ribose_phosphate_metabolic_process(5)	16	0.697529	0.763776	0.150014	0.441607	0.485714
ribosomal_subunit(4)	66	0.697529	0.639223	0.073862	-0.789386	0.871429
ribosome(4)	67	0.697529	0.65164	0.0733087	-0.62597	0.861111
ribosome_biogenesis(5)	13	0.697529	0.512429	0.166426	-1.1122	0.625
RNA_binding(5)	42	0.697529	0.574247	0.0925909	-1.33146	0.653846
RNA_biosynthetic_process(6)	29	0.697529	0.769391	0.111428	0.644923	0.595238
RNA_helicase_activity(9)	12	0.697529	0.826108	0.173222	0.742283	0.5
RNA_metabolic_process(5)	87	0.697529	0.680351	0.0643329	-0.267018	0.535885
RNA_methyltransferase_activity(6)	7	0.697529	0.661718	0.2268	-0.157893	0.545455
RNA_modification(6)	5	0.697529	0.269224	0.268354	-1.59604	0.25
RNA_polymerase_activity(6)&DNA_directed_RNA_polymerase_activity(7)	12	0.697529	0.899843	0.173222	1.16795	0.633333
RNA_polymerase_complex(4)&DNA_directed_RNA_polymerase_complex(5)&nuclear_DNA_directed_RNA_polymerase_complex(5)	7	0.697529	0.587638	0.2268	-0.484527	0.666667
RNA_processing(6)	26	0.697529	0.602315	0.117681	-0.809079	0.489796
RNA_splicing(7)	20	0.697529	0.587899	0.134177	-0.817056	0.555556
RNA_splicing_via_transesterification_reactions(8)	15	0.697529	0.595329	0.154934	-0.659633	0.571429
rRNA_processing(6)&rRNA_metabolic_process(7)	7	0.697529	0.420458	0.2268	-1.22165	0.454545
S_adenosylmethionine_dependent_methyltransferase_activity(6)	11	0.697529	0.704141	0.180924	0.0365494	0.666667
secondary_active_transmembrane_transporter_activity(5)	6	0.697529	0.671958	0.244972	-0.10438	0.538462
signaling(2)&single_organism_signaling(3)&signal_transduction(4)	13	0.697529	1.19439	0.166426	2.9855	0.38
single_organism_biosynthetic_process(4)	44	0.697529	0.871935	0.0904621	1.92795	0.52809
single_organism_carbohydrate_metabolic_process(4)	14	0.697529	0.944717	0.160372	1.54134	0.5
single_organism_catabolic_process(4)	14	0.697529	0.753785	0.160372	0.350787	0.647059
single_organism_cell_adhesion(3)&single_organismal_cell_cell_adhesion(4)	14	0.697529	1.41913	0.160372	4.49954	0.738462
single_organism_cellular_localization(4)&protein_targeting(5)&establishment_of_protein_localization_to_organelle(5)&protein_localization_to_organelle(6)	11	0.697529	0.879916	0.180924	1.00809	0.85
single_organism_cellular_process(3)	171	0.697529	0.915306	0.0458875	4.74589	0.52784
single_organism_intracellular_transport(4)	18	0.697529	0.746825	0.141435	0.348545	0.833333
single_organism_metabolic_process(3)	125	0.697529	0.878493	0.0536708	3.37175	0.536842
single_organism_organelle_organization(4)	11	0.697529	1.00649	0.180924	1.7077	0.526316
single_organism_process(2)	222	0.697529	0.949039	0.0402732	6.2451	0.563725
single_organism_transport(3)&single_organism_localization(3)	34	0.697529	0.798206	0.102909	0.978311	0.646154
small_molecule_binding(3)	44	0.697529	0.800821	0.0904621	1.14183	0.566176
small_molecule_biosynthetic_process(5)	13	0.697529	0.93165	0.166426	1.40676	0.565217
small_molecule_metabolic_process(4)	84	0.697529	0.871955	0.0654716	2.66415	0.518717
small_nucleolar_ribonucleoprotein_complex(4)	8	0.697529	0.466972	0.212152	-1.08675	0.222222
small_ribosomal_subunit(5)	27	0.697529	0.694068	0.115481	-0.0299701	0.785714
spliceosomal_complex(4)	5	0.697529	0.322987	0.268354	-1.3957	0.571429
structural_constituent_of_ribosome(3)	64	0.697529	0.645139	0.0750072	-0.698465	0.855072
structural_molecule_activity(2)	71	0.697529	0.670724	0.0712137	-0.376397	0.795181
substrate_specific_transmembrane_transporter_activity(4)	22	0.697529	0.851575	0.127933	1.20412	0.463415
substrate_specific_transporter_activity(3)	31	0.697529	0.924338	0.107774	2.1045	0.567164
sulfur_compound_metabolic_process(4)	7	0.697529	0.673757	0.2268	-0.104814	0.333333
symbiont_containing_vacuole_membrane(3)	6	0.697529	0.947489	0.244972	1.02036	0.421053
transcription_DNA_templated(6)&nucleic_acid_templated_transcription(7)	27	0.697529	0.743521	0.115481	0.398268	0.625
transcription_from_RNA_polymerase_II_promoter(7)	7	0.697529	0.608214	0.2268	-0.393801	0.454545
transferase_activity(3)	96	0.697529	0.86374	0.0612431	2.71396	0.509225
transferase_activity_transferring_acyl_groups(4)	9	0.697529	1.02888	0.200019	1.65658	0.3125
transferase_activity_transferring_acyl_groups_other_than_amino_acyl_groups(5)	8	0.697529	0.869884	0.212152	0.812412	0.357143
transferase_activity_transferring_alkyl_or_aryl_other_than_methyl_groups(4)	7	0.697529	0.836804	0.2268	0.61409	0.769231
transferase_activity_transferring_one_carbon_groups(4)	18	0.697529	0.697676	0.141435	0.00104194	0.733333
transferase_activity_transferring_phosphorus_containing_groups(4)	46	0.697529	0.916509	0.0884736	2.4751	0.416667
transferase_complex(5)	14	0.697529	1.05154	0.160372	2.20743	0.433962
transition_metal_ion_binding(6)	12	0.697529	0.734235	0.173222	0.211904	0.45
translation(6)	108	0.697529	0.689644	0.0577406	-0.136561	0.716763
translation_elongation_factor_activity(7)	7	0.697529	0.788481	0.2268	0.401024	0.666667
translation_factor_activity_nucleic_acid_binding(6)	20	0.697529	0.585903	0.134177	-0.831929	0.682927
translation_initiation_factor_activity(7)	11	0.697529	0.524322	0.180924	-0.957345	0.714286
translational_elongation(6)	7	0.697529	0.788481	0.2268	0.401024	0.666667
translational_initiation(4)	13	0.697529	0.627106	0.166426	-0.423149	0.666667
transmembrane_transport(4)	7	0.697529	0.600715	0.2268	-0.426867	0.666667
transmembrane_transporter_activity(3)	29	0.697529	0.825417	0.111428	1.14772	0.482759
transporter_activity(2)	43	0.697529	0.895308	0.0915079	2.16134	0.526316
tricarboxylic_acid_cycle(4)&aerobic_respiration(6)&citrate_metabolic_process(8)	10	0.697529	1.15351	0.189755	2.40299	0.5
tricarboxylic_acid_metabolic_process(7)	11	0.697529	1.07844	0.180924	2.10534	0.5
tRNA_metabolic_process(7)	23	0.697529	0.778887	0.125121	0.65024	0.525424
ubiquitin_dependent_protein_catabolic_process(8)	31	0.697529	0.73339	0.107774	0.332751	0.5875
ubiquitin_like_protein_transferase_activity(4)	9	0.697529	0.781737	0.200019	0.420999	0.58
ubiquitin_protein_transferase_activity(5)	8	0.697529	0.844352	0.212152	0.692067	0.604167
unfolded_protein_binding(4)	10	0.697529	0.919436	0.189755	1.16944	0.5625
vacuole(5)	22	0.697529	0.65439	0.127933	-0.3372	0.520833
vesicle(3)	22	0.697529	0.664469	0.127933	-0.258416	0.45614
vesicle_mediated_transport(5)	16	0.697529	0.637259	0.150014	-0.40176	0.72973
zinc_ion_binding(7)	9	0.697529	0.715379	0.200019	0.0892446	0.533333

## Sheet: t=8
Pathway	nGene	pFC	avg FC	sd FC	z-value	nFC
3_5_exonuclease_activity(7)	6	0.554024	1.15919	0.220016	2.75057	0.6
actin_cytoskeleton(6)	7	0.554024	0.688267	0.203695	0.659038	0.6
active_transmembrane_transporter_activity(4)	19	0.554024	0.590373	0.123638	0.293998	0.487805
adenyl_nucleotide_binding(6)&adenyl_ribonucleotide_binding(6)	26	0.554024	0.695847	0.105692	1.34185	0.4
alpha_amino_acid_metabolic_process(5)	9	0.554024	0.63057	0.179642	0.426103	0.578947
amino_acid_activation(5)&tRNA_aminoacylation(6)&tRNA_aminoacylation_for_protein_translation(7)	18	0.554024	0.646419	0.127026	0.727367	0.42
anion_binding(4)	45	0.554024	0.600938	0.0803386	0.583961	0.398496
anion_transmembrane_transporter_activity(6)	4	0.554024	0.341049	0.269464	-0.790365	0.8
apical_complex(3)	12	0.554024	0.485832	0.155575	-0.438323	0.514286
apical_part_of_cell(3)	12	0.554024	0.485832	0.155575	-0.438323	0.514286
apicoplast(6)	58	0.554024	0.88982	0.0707646	4.74525	0.52518
aromatic_compound_biosynthetic_process(5)	47	0.554024	0.616863	0.0786106	0.799371	0.471074
aspartic_type_peptidase_activity(6)&aspartic_type_endopeptidase_activity(7)	9	0.554024	0.782519	0.179642	1.27194	0.388889
ATP_binding(6)	25	0.554024	0.695335	0.107785	1.31104	0.402439
ATP_dependent_RNA_helicase_activity(10)&RNA_dependent_ATPase_activity(10)	10	0.554024	0.669624	0.170424	0.678312	0.342857
ATPase_activity(8)	52	0.554024	0.837075	0.0747358	3.78735	0.475
ATPase_activity_coupled(9)	35	0.554024	0.816378	0.0910954	2.87999	0.432432
ATPase_activity_coupled_to_movement_of_substances(10)	11	0.554024	0.690517	0.162493	0.839998	0.642857
binding(2)	187	0.554024	0.623701	0.0394103	1.768	0.521921
biological_adhesion(2)	14	0.554024	1.44785	0.144034	6.20564	0.753846
biological_regulation(2)	74	0.554024	0.760078	0.062649	3.28902	0.484716
biosynthetic_process(3)	202	0.554024	0.573812	0.0379188	0.521866	0.510152
bounding_membrane_of_organelle(4)	13	0.554024	0.504632	0.149472	-0.33044	0.44
carbohydrate_derivative_binding(3)	42	0.554024	0.59799	0.0831583	0.528708	0.414634
carbohydrate_derivative_biosynthetic_process(5)	19	0.554024	0.729953	0.123638	1.42293	0.540541
carbohydrate_derivative_catabolic_process(5)	7	0.554024	0.859653	0.203695	1.50042	0.333333
carbohydrate_derivative_metabolic_process(4)	34	0.554024	0.767952	0.0924253	2.3146	0.411765
carbohydrate_metabolic_process(4)	15	0.554024	0.697485	0.13915	1.03098	0.677419
carboxylic_acid_metabolic_process(6)	51	0.554024	0.690981	0.0754649	1.81485	0.5
catabolic_process(3)&organic_substance_catabolic_process(4)	53	0.554024	0.599925	0.0740274	0.620058	0.48062
catalytic_activity(2)	346	0.554024	0.703294	0.0289729	5.15205	0.473797
catalytic_complex(4)	39	0.554024	0.757197	0.0862974	2.35434	0.54918
cation_binding(4)	19	0.554024	0.400484	0.123638	-1.24184	0.535714
cation_transmembrane_transporter_activity(6)	12	0.554024	0.603383	0.155575	0.317269	0.296296
cation_transport(5)	8	0.554024	0.659463	0.19054	0.553369	0.285714
cell_adhesion(3)	14	0.554024	1.44785	0.144034	6.20564	0.753846
cell_adhesion_molecule_binding(4)	5	0.554024	1.48512	0.241016	3.86323	0.717949
cell_communication(4)	14	0.554024	0.623781	0.144034	0.484311	0.461538
cell_cycle(4)	19	0.554024	0.79506	0.123638	1.94952	0.48
cell_cycle_process(4)	13	0.554024	0.956659	0.149472	2.69372	0.473684
cell_periphery(3)	14	0.554024	0.766657	0.144034	1.47626	0.520833
cell_surface(3)	8	0.554024	0.921252	0.19054	1.92731	0.578947
cellular_aldehyde_metabolic_process(4)	8	0.554024	0.855766	0.19054	1.58362	0.25
cellular_amino_acid_metabolic_process(4)	27	0.554024	0.641136	0.103717	0.839903	0.463768
cellular_aromatic_compound_metabolic_process(4)	148	0.554024	0.656348	0.0442996	2.30982	0.411765
cellular_biosynthetic_process(4)	200	0.554024	0.574956	0.0381079	0.549277	0.511509
cellular_catabolic_process(4)	42	0.554024	0.551975	0.0831583	-0.0246432	0.455446
cellular_component_assembly(4)	7	0.554024	1.08576	0.203695	2.61046	0.5
cellular_component_biogenesis(3)	20	0.554024	0.610476	0.120508	0.468449	0.452381
cellular_component_organization(3)	45	0.554024	0.884602	0.0803386	4.11481	0.517857
cellular_component_organization_or_biogenesis(2)	57	0.554024	0.773877	0.0713827	3.07992	0.5
cellular_lipid_metabolic_process(4)	18	0.554024	0.62274	0.127026	0.540963	0.588235
cellular_localization(3)&establishment_of_localization_in_cell(4)	27	0.554024	0.568715	0.103717	0.141645	0.568627
cellular_macromolecular_complex_assembly(6)	3	0.554024	1.57388	0.31115	3.27771	0.6
cellular_macromolecule_catabolic_process(5)	39	0.554024	0.547841	0.0862974	-0.071646	0.442105
cellular_macromolecule_localization(4)&cellular_protein_localization(5)&intracellular_protein_transport(6)	19	0.554024	0.615625	0.123638	0.498234	0.636364
cellular_macromolecule_metabolic_process(4)	290	0.554024	0.579351	0.0316469	0.80029	0.465927
cellular_metabolic_process(3)	367	0.554024	0.595448	0.0281318	1.4725	0.473952
cellular_nitrogen_compound_biosynthetic_process(5)	53	0.554024	0.575841	0.0740274	0.294713	0.466165
cellular_nitrogen_compound_metabolic_process(4)	155	0.554024	0.648745	0.0432877	2.18818	0.415094
cellular_protein_metabolic_process(5)	188	0.554024	0.539752	0.0393053	-0.363102	0.5
cellular_response_to_DNA_damage_stimulus(5)	13	0.554024	0.853353	0.149472	2.00258	0.432432
cellular_response_to_stimulus(3)	27	0.554024	0.734316	0.103717	1.73831	0.449438
cellular_response_to_stress(4)	14	0.554024	0.809694	0.144034	1.77506	0.461538
chromatin(3)	5	0.554024	0.767607	0.241016	0.886178	0.8
chromatin_organization(4)	9	0.554024	0.781656	0.179642	1.26714	0.266667
chromosomal_part(4)	11	0.554024	0.876651	0.162493	1.98548	0.809524
chromosome(5)	12	0.554024	0.868672	0.155575	2.02249	0.772727
chromosome_organization(4)	19	0.554024	1.05149	0.123638	4.02352	0.380952
coenzyme_metabolic_process(5)	12	0.554024	0.751098	0.155575	1.26675	0.454545
cofactor_metabolic_process(4)	15	0.554024	0.663025	0.13915	0.78333	0.518519
cysteine_type_peptidase_activity(6)	7	0.554024	1.06971	0.203695	2.53167	0.555556
cytoplasm(4)	290	0.554024	0.619359	0.0316469	2.06451	0.541071
cytoplasmic_part(4)	256	0.554024	0.631446	0.033683	2.29855	0.547131
cytoplasmic_transport(6)	14	0.554024	0.669089	0.144034	0.79887	0.5
cytoplasmic_vesicle(4)	21	0.554024	0.450223	0.117604	-0.882629	0.56
cytoskeletal_part(4)	18	0.554024	0.749776	0.127026	1.54104	0.5
cytoskeleton(5)	19	0.554024	0.723058	0.123638	1.36717	0.517241
cytoskeleton_organization(4)	10	0.554024	0.634568	0.170424	0.472612	0.615385
cytosol(5)	70	0.554024	0.411324	0.0644141	-2.21534	0.609524
cytosolic_large_ribosomal_subunit(6)	25	0.554024	0.326481	0.107785	-2.11107	0.692308
cytosolic_part(5)	46	0.554024	0.367793	0.0794605	-2.34369	0.666667
cytosolic_ribosome(5)	42	0.554024	0.350596	0.0831583	-2.44628	0.651163
cytosolic_small_ribosomal_subunit(6)	17	0.554024	0.386058	0.130709	-1.28504	0.588235
dephosphorylation(6)	8	0.554024	0.601146	0.19054	0.247307	0.285714
DNA_binding(5)	26	0.554024	0.821473	0.105692	2.53045	0.640625
DNA_conformation_change(5)	7	0.554024	1.18921	0.203695	3.1183	0.294118
DNA_dependent_ATPase_activity(10)	8	0.554024	0.961963	0.19054	2.14097	0.37037
DNA_dependent_DNA_replication(7)	9	0.554024	0.926543	0.179642	2.07367	0.5
DNA_helicase_activity(9)	7	0.554024	0.803242	0.203695	1.22348	0.391304
DNA_metabolic_process(5)	33	0.554024	0.876876	0.0938152	3.44136	0.417582
DNA_repair(4)	12	0.554024	0.862522	0.155575	1.98295	0.457143
DNA_replication(6)	18	0.554024	0.974573	0.127026	3.31073	0.4
electron_carrier_activity(2)	9	0.554024	0.498302	0.179642	-0.310185	0.571429
endocytic_vesicle(6)	17	0.554024	0.485657	0.130709	-0.523043	0.609756
endomembrane_system(3)	25	0.554024	0.56872	0.107785	0.136347	0.463768
endonuclease_activity(6)	5	0.554024	0.420477	0.241016	-0.5541	0.454545
endopeptidase_activity(6)	39	0.554024	0.693384	0.0862974	1.61489	0.55
endoplasmic_reticulum(4)	17	0.554024	0.619998	0.130709	0.504743	0.446809
energy_derivation_by_oxidation_of_organic_compounds(4)&cellular_respiration(5)	11	0.554024	0.7636	0.162493	1.28976	0.391304
entry_into_cell_of_other_organism_involved_in_symbiotic_interaction(5)&entry_into_host_cell(6)	4	0.554024	1.20068	0.269464	2.39978	0.5
entry_into_other_organism_involved_in_symbiotic_interaction(4)&entry_into_host(5)	4	0.554024	1.20068	0.269464	2.39978	0.5
envelope(3)	25	0.554024	0.763364	0.107785	1.9422	0.631579
enzyme_regulator_activity(2)	6	0.554024	0.486597	0.220016	-0.306465	0.666667
establishment_of_localization(3)&transport(4)	64	0.554024	0.570909	0.0673659	0.250652	0.492424
exonuclease_activity(6)	8	0.554024	0.979664	0.19054	2.23387	0.65
extracellular_membrane_bounded_organelle(4)&symbiont_containing_vacuole(5)	15	0.554024	0.47991	0.13915	-0.532615	0.411765
extracellular_organelle(3)	15	0.554024	0.47991	0.13915	-0.532615	0.411765
extracellular_region(2)&extracellular_region_part(2)	104	0.554024	0.993026	0.0528462	8.30716	0.623932
extraorganismal_space(3)&other_organism_part(3)&other_organism(4)&other_organism_cell(4)&host(5)&host_cell(5)	103	0.554024	0.99444	0.0531021	8.29376	0.62069
fatty_acid_biosynthetic_process(6)	5	0.554024	0.361922	0.241016	-0.797051	0.5
fatty_acid_metabolic_process(5)	6	0.554024	0.490869	0.220016	-0.287048	0.5
gene_expression(5)	164	0.554024	0.522464	0.0420832	-0.749944	0.481013
generation_of_precursor_metabolites_and_energy(4)	19	0.554024	0.693541	0.123638	1.12843	0.595238
glyceraldehyde_3_phosphate_metabolic_process(5)	8	0.554024	0.855766	0.19054	1.58362	0.25
glycolytic_process(4)&carbohydrate_catabolic_process(5)&single_organism_carbohydrate_catabolic_process(5)	8	0.554024	0.594065	0.19054	0.210146	0.761905
glycosyl_compound_biosynthetic_process(5)&nucleoside_biosynthetic_process(6)&ribonucleoside_biosynthetic_process(7)	10	0.554024	0.581113	0.170424	0.158952	0.461538
glycosyl_compound_metabolic_process(4)&nucleoside_metabolic_process(5)	13	0.554024	0.604152	0.149472	0.335371	0.444444
Golgi_apparatus(4)	6	0.554024	0.402792	0.220016	-0.687369	0.48
GTP_binding(6)&guanyl_ribonucleotide_binding(6)	16	0.554024	0.438974	0.134732	-0.853919	0.447368
GTPase_activity(8)	9	0.554024	0.411701	0.179642	-0.792256	0.4
guanyl_nucleotide_binding(6)	16	0.554024	0.438974	0.134732	-0.853919	0.447368
helicase_activity(8)	28	0.554024	0.712156	0.101848	1.55263	0.350515
heterocycle_biosynthetic_process(5)	53	0.554024	0.573185	0.0740274	0.258843	0.476923
heterocycle_metabolic_process(4)	152	0.554024	0.646515	0.0437128	2.11588	0.413223
host_cell_cytoplasm_part(6)	56	0.554024	0.838411	0.0720172	3.94887	0.639706
host_cell_cytosol(7)	6	0.554024	0.742119	0.220016	0.854915	0.307692
host_cell_part(4)	101	0.554024	0.990789	0.0536253	8.14476	0.629956
host_cell_plasma_membrane(6)	46	0.554024	1.18559	0.0794605	7.94816	0.708333
host_cell_surface_binding(3)	14	0.554024	1.27889	0.144034	5.03262	0.682927
host_intracellular_part(5)&host_cell_cytoplasm(6)	60	0.554024	0.881535	0.0695752	4.7073	0.596491
hydrogen_ion_transmembrane_transporter_activity(9)	10	0.554024	0.468496	0.170424	-0.501852	0.3
hydrolase_activity(3)	177	0.554024	0.758209	0.0405083	5.04057	0.489919
hydrolase_activity_acting_on_acid_anhydrides(4)&hydrolase_activity_acting_on_acid_anhydrides_in_phosphorus_containing_anhydrides(5)&pyrophosphatase_activity(6)	88	0.554024	0.808363	0.0574499	4.42714	0.481605
hydrolase_activity_acting_on_acid_anhydrides_catalyzing_transmembrane_movement_of_substances(4)&ATPase_activity_coupled_to_transmembrane_movement_of_substances(5)	10	0.554024	0.697769	0.170424	0.843458	0.545455
hydrolase_activity_acting_on_ester_bonds(4)	28	0.554024	0.782352	0.101848	2.24186	0.41791
infected_host_cell_surface_knob(7)	5	0.554024	1.48512	0.241016	3.86323	0.717949
inner_membrane_complex(3)	9	0.554024	0.831139	0.179642	1.54259	0.266667
inorganic_cation_transmembrane_transporter_activity(7)	12	0.554024	0.603383	0.155575	0.317269	0.296296
integral_component_of_membrane(4)	22	0.554024	0.6195	0.1149	0.569852	0.476923
interaction_with_host(4)	23	0.554024	1.11133	0.112374	4.95934	0.589041
interspecies_interaction_between_organisms(3)&symbiosis_encompassing_mutualism_through_parasitism(4)	62	0.554024	1.17642	0.0684438	9.09349	0.631579
intracellular_membrane_bounded_organelle(4)	242	0.554024	0.691079	0.0346436	3.95614	0.515152
intracellular_non_membrane_bounded_organelle(4)	104	0.554024	0.550851	0.0528462	-0.060047	0.608187
intracellular_organelle(3)	318	0.554024	0.652774	0.0302215	3.26755	0.525994
intracellular_organelle_part(3)	174	0.554024	0.609711	0.040856	1.36302	0.503145
intracellular_region_of_host(5)	60	0.554024	0.881535	0.0695752	4.7073	0.596491
intracellular_transport(5)	26	0.554024	0.567419	0.105692	0.126739	0.571429
intrinsic_component_of_membrane(3)	23	0.554024	0.621727	0.112374	0.602475	0.470588
intrinsic_component_of_plasma_membrane(4)	7	0.554024	0.892748	0.203695	1.66289	0.481481
ion_binding(3)	62	0.554024	0.539257	0.0684438	-0.215754	0.424051
ion_transmembrane_transporter_activity(5)	16	0.554024	0.537799	0.134732	-0.12042	0.375
ion_transport(4)	12	0.554024	0.491896	0.155575	-0.399347	0.35
isomerase_activity(3)	9	0.554024	0.612313	0.179642	0.324472	0.388889
kinase_activity(5)	23	0.554024	0.763238	0.112374	1.86176	0.5
large_ribosomal_subunit(5)	39	0.554024	0.375073	0.0862974	-2.07365	0.666667
ligase_activity(3)	24	0.554024	0.624021	0.110008	0.636294	0.428571
ligase_activity_forming_carbon_oxygen_bonds(4)&ligase_activity_forming_aminoacyl_tRNA_and_related_compounds(5)&aminoacyl_tRNA_ligase_activity(6)	18	0.554024	0.646419	0.127026	0.727367	0.42
lipid_biosynthetic_process(5)	15	0.554024	0.615147	0.13915	0.439256	0.607143
lipid_metabolic_process(4)	18	0.554024	0.62274	0.127026	0.540963	0.588235
localization(2)	65	0.554024	0.567157	0.0668457	0.196473	0.488722
locomotion(2)	6	0.554024	1.07633	0.220016	2.37397	0.4
lyase_activity(3)	17	0.554024	0.570911	0.130709	0.129193	0.411765
lytic_vacuole(6)&lysosome(7)	17	0.554024	0.485657	0.130709	-0.523043	0.609756
macromolecular_complex(2)	220	0.554024	0.542187	0.0363345	-0.325774	0.505995
macromolecular_complex_assembly(5)	4	0.554024	1.37576	0.269464	3.04952	0.428571
macromolecular_complex_subunit_organization(4)	15	0.554024	0.882843	0.13915	2.36305	0.368421
macromolecule_biosynthetic_process(5)&cellular_macromolecule_biosynthetic_process(5)	159	0.554024	0.586	0.0427397	0.748154	0.509615
macromolecule_catabolic_process(5)	39	0.554024	0.547841	0.0862974	-0.071646	0.442105
macromolecule_localization(3)	25	0.554024	0.557719	0.107785	0.0342852	0.520833
macromolecule_metabolic_process(4)	310	0.554024	0.594951	0.030609	1.33709	0.467249
macromolecule_modification(5)	47	0.554024	0.664696	0.0786106	1.40785	0.419118
Maurer_s_cleft(7)	31	0.554024	0.92921	0.0967942	3.87612	0.773585
membrane(2)	96	0.554024	0.68405	0.055004	2.36394	0.473684
membrane_bounded_organelle(3)	254	0.554024	0.682051	0.0338153	3.78608	0.507273
membrane_bounded_vesicle(4)&cytoplasmic_membrane_bounded_vesicle(5)	20	0.554024	0.450414	0.120508	-0.859774	0.55102
membrane_coat(3)&coated_membrane(3)	7	0.554024	0.474178	0.203695	-0.391987	0.444444
membrane_enclosed_lumen(2)	41	0.554024	0.703013	0.0841663	1.77018	0.405941
membrane_part(2)	52	0.554024	0.611743	0.0747358	0.772315	0.487805
metabolic_process(2)	402	0.554024	0.608264	0.0268793	2.01793	0.474771
metal_ion_binding(5)	18	0.554024	0.36505	0.127026	-1.48767	0.538462
metallopeptidase_activity(6)	8	0.554024	0.837355	0.19054	1.48699	0.625
methyltransferase_activity(5)	16	0.554024	0.620873	0.134732	0.496164	0.390244
microneme(4)	4	0.554024	0.513596	0.269464	-0.150031	0.6
microtubule_associated_complex(4)	7	0.554024	0.879173	0.203695	1.59625	0.344828
microtubule_based_movement(5)	6	0.554024	0.974102	0.220016	1.90931	0.513514
microtubule_based_process(4)	11	0.554024	0.966316	0.162493	2.5373	0.46875
microtubule_cytoskeleton(6)	10	0.554024	0.752442	0.170424	1.16426	0.411765
microtubule_motor_activity(9)	7	0.554024	1.14413	0.203695	2.89702	0.454545
mitochondrial_envelope(5)	20	0.554024	0.819796	0.120508	2.20544	0.72
mitochondrial_matrix(5)	11	0.554024	0.80541	0.162493	1.54706	0.352941
mitochondrial_membrane_part(3)	13	0.554024	0.732821	0.149472	1.1962	0.666667
mitochondrial_part(4)	31	0.554024	0.814691	0.0967942	2.69301	0.571429
mitochondrial_transport(5)	7	0.554024	0.92144	0.203695	1.80375	0.888889
mitochondrion(5)	61	0.554024	0.779525	0.0690026	3.26801	0.565657
mitochondrion_organization(4)&protein_targeting_to_mitochondrion(5)&establishment_of_protein_localization_to_mitochondrion(6)&protein_localization_to_mitochondrion(7)	6	0.554024	1.02899	0.220016	2.1588	0.875
modification_dependent_macromolecule_catabolic_process(6)&cellular_protein_catabolic_process(6)&proteolysis_involved_in_cellular_protein_catabolic_process(6)&modification_dependent_protein_catabolic_process(7)	33	0.554024	0.532742	0.0938152	-0.226848	0.439024
modification_of_morphology_or_physiology_of_other_organism(3)	15	0.554024	1.2258	0.13915	4.82772	0.68
modulation_by_symbiont_of_host_cellular_process(4)&modification_of_morphology_or_physiology_of_other_organism_involved_in_symbiotic_interaction(4)&modification_by_symbiont_of_host_morphology_or_physiology(5)	14	0.554024	1.28735	0.144034	5.09134	0.693878
molecular_function_regulator(2)	7	0.554024	0.43412	0.203695	-0.588641	0.636364
monocarboxylic_acid_biosynthetic_process(7)	5	0.554024	0.361922	0.241016	-0.797051	0.5
monocarboxylic_acid_metabolic_process(7)	16	0.554024	0.648993	0.134732	0.704872	0.638889
monovalent_inorganic_cation_transmembrane_transporter_activity(8)	11	0.554024	0.606212	0.162493	0.321172	0.28
motor_activity(8)	12	0.554024	1.00316	0.155575	2.88696	0.527027
movement_in_environment_of_other_organism_involved_in_symbiotic_interaction(3)&movement_in_host_environment(4)	5	0.554024	1.2262	0.241016	2.78892	0.428571
movement_of_cell_or_subcellular_component(4)	9	0.554024	0.937991	0.179642	2.1374	0.56
mRNA_metabolic_process(6)&mRNA_processing(7)	7	0.554024	0.844533	0.203695	1.42619	0.388889
multi_organism_process(2)	64	0.554024	1.21189	0.0673659	9.76563	0.565217
ncRNA_metabolic_process(6)	30	0.554024	0.499872	0.0983942	-0.550361	0.4
ncRNA_processing(7)	11	0.554024	0.292409	0.162493	-1.61001	0.368421
negative_regulation_of_biological_process(2)	2	0.554024	0.396487	0.381079	-0.413398	0.333333
nitrogen_compound_metabolic_process(3)	163	0.554024	0.651869	0.0422121	2.31795	0.425258
non_membrane_bounded_organelle(3)	104	0.554024	0.550851	0.0528462	-0.060047	0.608187
nuclear_lumen(5)	29	0.554024	0.662194	0.100076	1.08088	0.409639
nuclear_part(4)	43	0.554024	0.6079	0.0821857	0.655545	0.40367
nuclear_periphery(5)	8	0.554024	0.678438	0.19054	0.652955	0.36
nuclease_activity(5)	14	0.554024	0.737271	0.144034	1.27224	0.588235
nucleic_acid_binding(4)	67	0.554024	0.648702	0.0658405	1.438	0.551724
nucleic_acid_metabolic_process(5)	116	0.554024	0.659153	0.0500382	2.10098	0.408163
nucleobase_containing_compound_biosynthetic_process(5)	43	0.554024	0.645999	0.0821857	1.11912	0.464912
nucleobase_containing_compound_metabolic_process(4)	145	0.554024	0.663498	0.0447555	2.44606	0.40625
nucleobase_containing_small_molecule_metabolic_process(4)	30	0.554024	0.651311	0.0983942	0.988744	0.393443
nucleoplasm(5)	11	0.554024	0.635148	0.162493	0.499248	0.266667
nucleoplasm_part(5)	10	0.554024	0.667987	0.170424	0.668705	0.25
nucleoside_binding(4)&purine_nucleoside_binding(5)&ribonucleoside_binding(5)&purine_ribonucleoside_triphosphate_binding(5)&purine_ribonucleoside_binding(6)	41	0.554024	0.595292	0.0841663	0.490312	0.416667
nucleoside_phosphate_biosynthetic_process(5)&nucleotide_biosynthetic_process(6)	11	0.554024	0.664463	0.162493	0.679658	0.458333
nucleoside_phosphate_metabolic_process(5)	24	0.554024	0.732597	0.110008	1.62327	0.367347
nucleoside_triphosphatase_activity(7)	84	0.554024	0.819446	0.0588018	4.51385	0.4811
nucleotide_binding(4)&nucleoside_phosphate_binding(4)	43	0.554024	0.61703	0.0821857	0.766632	0.410448
nucleotide_metabolic_process(6)	23	0.554024	0.754293	0.112374	1.78216	0.375
nucleotidyltransferase_activity(5)	19	0.554024	0.616625	0.123638	0.506328	0.469388
nucleus(5)	82	0.554024	0.58354	0.0595146	0.495946	0.487047
organellar_large_ribosomal_subunit(4)	10	0.554024	0.40861	0.170424	-0.853248	0.5
organellar_ribosome(3)	16	0.554024	0.610304	0.134732	0.41772	0.578947
organelle(2)	331	0.554024	0.647099	0.0296221	3.14209	0.515373
organelle_envelope(4)	24	0.554024	0.767225	0.110008	1.93805	0.657143
organelle_inner_membrane(4)&mitochondrial_membrane(4)&mitochondrial_inner_membrane(5)	19	0.554024	0.822922	0.123638	2.17488	0.708333
organelle_lumen(3)&intracellular_organelle_lumen(4)	40	0.554024	0.701579	0.0852119	1.73162	0.4
organelle_membrane(3)	33	0.554024	0.686618	0.0938152	1.41336	0.58
organelle_organization(3)	39	0.554024	0.864503	0.0862974	3.59778	0.504762
organelle_part(2)	180	0.554024	0.608056	0.0401693	1.34512	0.498516
organic_acid_biosynthetic_process(5)&carboxylic_acid_biosynthetic_process(6)	8	0.554024	0.413446	0.19054	-0.737789	0.466667
organic_acid_metabolic_process(4)&oxoacid_metabolic_process(5)	53	0.554024	0.693118	0.0740274	1.87895	0.507937
organic_cyclic_compound_binding(3)&heterocyclic_compound_binding(3)	100	0.554024	0.622962	0.0538927	1.27918	0.504065
organic_cyclic_compound_biosynthetic_process(5)	53	0.554024	0.573185	0.0740274	0.258843	0.476923
organic_cyclic_compound_metabolic_process(4)	152	0.554024	0.646515	0.0437128	2.11588	0.413223
organic_substance_biosynthetic_process(4)	201	0.554024	0.57399	0.038013	0.525237	0.51145
organic_substance_metabolic_process(3)	389	0.554024	0.608003	0.0273247	1.97547	0.471831
organic_substance_transport(5)	28	0.554024	0.539621	0.101848	-0.141414	0.538462
organonitrogen_compound_biosynthetic_process(5)	27	0.554024	0.542478	0.103717	-0.111321	0.490909
organonitrogen_compound_metabolic_process(4)	59	0.554024	0.628678	0.0701624	1.06401	0.474074
organophosphate_biosynthetic_process(5)	19	0.554024	0.719996	0.123638	1.3424	0.5
organophosphate_metabolic_process(4)	35	0.554024	0.724122	0.0910954	1.86726	0.405797
other_organism_membrane(4)&host_cell_membrane(5)&other_organism_cell_membrane(5)	48	0.554024	1.21674	0.0777875	8.51952	0.730435
oxidation_reduction_process(4)	19	0.554024	0.64636	0.123638	0.74682	0.457143
oxidoreductase_activity(3)	31	0.554024	0.750427	0.0967942	2.02908	0.457627
oxidoreductase_complex(3)	11	0.554024	0.590706	0.162493	0.225749	0.52381
oxidoreduction_coenzyme_metabolic_process(6)	7	0.554024	0.73502	0.203695	0.888561	0.357143
passive_evasion_of_immune_response_of_other_organism_involved_in_symbiotic_interaction(7)&antigenic_variation(8)	44	0.554024	1.24552	0.0812464	8.51113	0.69697
pellicle(3)	10	0.554024	0.833829	0.170424	1.64182	0.294118
peptidase_activity(4)	47	0.554024	0.704484	0.0786106	1.91399	0.539216
peptidase_activity_acting_on_L_amino_acid_peptides(5)	47	0.554024	0.704484	0.0786106	1.91399	0.539216
phagocytic_vesicle(7)&secondary_lysosome(8)&phagolysosome(8)&food_vacuole(9)	17	0.554024	0.485657	0.130709	-0.523043	0.609756
phosphatase_activity(6)	9	0.554024	0.687278	0.179642	0.741776	0.333333
phosphate_containing_compound_metabolic_process(5)	57	0.554024	0.731098	0.0713827	2.48064	0.443662
phospholipid_biosynthetic_process(5)	8	0.554024	0.796352	0.19054	1.2718	0.571429
phospholipid_metabolic_process(5)	10	0.554024	0.721735	0.170424	0.98408	0.555556
phosphoric_ester_hydrolase_activity(5)	13	0.554024	0.773493	0.149472	1.4683	0.266667
phosphorus_metabolic_process(4)	62	0.554024	0.744185	0.0684438	2.77836	0.456954
phosphorylation(6)	16	0.554024	0.75369	0.134732	1.48195	0.52459
phosphotransferase_activity_alcohol_group_as_acceptor(5)	21	0.554024	0.815127	0.117604	2.2202	0.5
plasma_membrane(3)	14	0.554024	0.766657	0.144034	1.47626	0.520833
plasma_membrane_part(3)	8	0.554024	0.837717	0.19054	1.48889	0.514286
plastid(5)	60	0.554024	0.875937	0.0695752	4.62684	0.524823
posttranscriptional_regulation_of_gene_expression(6)	6	0.554024	0.427613	0.220016	-0.574551	0.466667
primary_active_transmembrane_transporter_activity(5)&P_P_bond_hydrolysis_driven_transmembrane_transporter_activity(6)	13	0.554024	0.691375	0.149472	0.918912	0.535714
primary_metabolic_process(3)	371	0.554024	0.613205	0.0279797	2.11513	0.472188
proteasomal_protein_catabolic_process(6)&proteasome_mediated_ubiquitin_dependent_protein_catabolic_process(7)&ER_associated_ubiquitin_dependent_protein_catabolic_process(8)	9	0.554024	0.803511	0.179642	1.3888	0.44
proteasome_complex(4)	20	0.554024	0.396275	0.120508	-1.30904	0.53125
proteasome_core_complex(4)	9	0.554024	0.375976	0.179642	-0.991124	0.888889
proteasome_regulatory_particle(4)&proteasome_accessory_complex(4)	9	0.554024	0.425563	0.179642	-0.715095	0.421053
protein_binding(3)	66	0.554024	0.67185	0.0663374	1.77617	0.560847
protein_catabolic_process(5)	39	0.554024	0.547841	0.0862974	-0.071646	0.442105
protein_complex(3)	134	0.554024	0.599691	0.0465562	0.980905	0.49375
protein_complex_biogenesis(4)&protein_complex_assembly(5)	3	0.554024	1.57388	0.31115	3.27771	0.6
protein_complex_subunit_organization(5)	7	0.554024	1.07309	0.203695	2.54824	0.7
protein_DNA_complex(3)	7	0.554024	0.832081	0.203695	1.36507	0.916667
protein_folding(6)	11	0.554024	0.47521	0.162493	-0.48503	0.555556
protein_kinase_activity(6)	14	0.554024	0.784592	0.144034	1.60078	0.438596
protein_localization(4)&establishment_of_protein_localization(4)&protein_transport(5)	24	0.554024	0.553487	0.110008	-0.00488183	0.521739
protein_metabolic_process(4)	213	0.554024	0.568722	0.0369267	0.398023	0.497758
protein_modification_process(5)&cellular_protein_modification_process(6)	41	0.554024	0.710079	0.0841663	1.85413	0.45082
protein_phosphorylation(7)	15	0.554024	0.77073	0.13915	1.55735	0.516667
protein_serine_threonine_kinase_activity(7)	7	0.554024	0.759857	0.203695	1.01049	0.466667
protein_transporter_activity(4)	8	0.554024	0.587155	0.19054	0.173881	0.461538
proteolysis(5)	56	0.554024	0.627819	0.0720172	1.02469	0.464286
proton_transporting_two_sector_ATPase_complex(3)	11	0.554024	0.5602	0.162493	0.0380062	0.4
purine_containing_compound_biosynthetic_process(6)	11	0.554024	0.710366	0.162493	0.962146	0.416667
purine_containing_compound_metabolic_process(5)	13	0.554024	0.736498	0.149472	1.22079	0.444444
purine_NTP_dependent_helicase_activity(9)&ATP_dependent_helicase_activity(10)	17	0.554024	0.660802	0.130709	0.816913	0.311475
purine_nucleoside_biosynthetic_process(7)&purine_ribonucleoside_biosynthetic_process(8)	9	0.554024	0.610734	0.179642	0.315682	0.5
purine_nucleoside_metabolic_process(6)&purine_ribonucleoside_metabolic_process(7)	11	0.554024	0.659732	0.162493	0.650543	0.538462
purine_nucleotide_binding(5)	42	0.554024	0.59799	0.0831583	0.528708	0.414634
purine_nucleotide_biosynthetic_process(7)	9	0.554024	0.770702	0.179642	1.20616	0.428571
purine_nucleotide_metabolic_process(6)	11	0.554024	0.790616	0.162493	1.45601	0.458333
pyridine_containing_compound_metabolic_process(5)	7	0.554024	0.702467	0.203695	0.72875	0.357143
pyrimidine_containing_compound_metabolic_process(5)	4	0.554024	0.222622	0.269464	-1.22986	0.571429
pyruvate_metabolic_process(8)	11	0.554024	0.700943	0.162493	0.904155	0.692308
receptor_binding(4)&host_cell_surface_receptor_binding(4)	9	0.554024	1.31967	0.179642	4.26207	0.75
regulation_of_biological_process(2)	66	0.554024	0.780903	0.0663374	3.42008	0.485714
regulation_of_biological_quality(3)	22	0.554024	1.03314	0.1149	4.16987	0.632353
regulation_of_biosynthetic_process(4)&regulation_of_cellular_biosynthetic_process(5)	20	0.554024	0.678735	0.120508	1.03488	0.4
regulation_of_cell_adhesion(4)&modulation_by_symbiont_of_host_erythrocyte_aggregation(5)&regulation_of_cell_cell_adhesion(5)&homotypic_cell_cell_adhesion(5)&regulation_of_homotypic_cell_cell_adhesion(6)&erythrocyte_aggregation(6)&regulation_of_erythrocyte_aggregation(7)	13	0.554024	1.28972	0.149472	4.92195	0.723404
regulation_of_cell_cycle(4)	14	0.554024	0.646432	0.144034	0.641571	0.470588
regulation_of_cell_cycle_process(5)	9	0.554024	0.803511	0.179642	1.3888	0.44
regulation_of_cellular_metabolic_process(4)	20	0.554024	0.678735	0.120508	1.03488	0.4
regulation_of_cellular_process(3)	62	0.554024	0.806024	0.0684438	3.68185	0.5
regulation_of_cellular_protein_metabolic_process(5)&regulation_of_protein_metabolic_process(5)	5	0.554024	0.39004	0.241016	-0.680387	0.7
regulation_of_gene_expression(5)	22	0.554024	0.675315	0.1149	1.05562	0.369863
regulation_of_macromolecule_biosynthetic_process(5)&regulation_of_cellular_macromolecule_biosynthetic_process(6)	19	0.554024	0.71226	0.123638	1.27983	0.40678
regulation_of_macromolecule_metabolic_process(4)	22	0.554024	0.675315	0.1149	1.05562	0.369863
regulation_of_metabolic_process(3)	23	0.554024	0.64777	0.112374	0.834228	0.364865
regulation_of_nitrogen_compound_metabolic_process(4)&regulation_of_nucleobase_containing_compound_metabolic_process(5)	14	0.554024	0.827338	0.144034	1.89756	0.346939
regulation_of_primary_metabolic_process(4)	20	0.554024	0.678735	0.120508	1.03488	0.4
regulation_of_RNA_metabolic_process(5)&regulation_of_transcription_DNA_templated(6)&regulation_of_RNA_biosynthetic_process(6)&regulation_of_nucleic_acid_templated_transcription(7)	14	0.554024	0.827338	0.144034	1.89756	0.346939
regulation_of_translation(6)	5	0.554024	0.39004	0.241016	-0.680387	0.7
replication_fork(5)	5	0.554024	0.817896	0.241016	1.09483	0.7
response_to_abiotic_stimulus(3)	13	0.554024	0.752895	0.149472	1.3305	0.5
response_to_biotic_stimulus(3)&response_to_other_organism(3)&response_to_external_biotic_stimulus(4)&response_to_defenses_of_other_organism_involved_in_symbiotic_interaction(4)&avoidance_of_defenses_of_other_organism_involved_in_symbiotic_interaction(5)&response_to_immune_response_of_other_organism_involved_in_symbiotic_interaction(5)&evasion_or_tolerance_of_immune_response_of_other_organism_invo…	45	0.554024	1.24577	0.0803386	8.61038	0.683168
response_to_chemical(3)	23	0.554024	0.75953	0.112374	1.82877	0.47541
response_to_drug(4)	12	0.554024	0.649429	0.155575	0.613241	0.384615
response_to_external_stimulus(3)	47	0.554024	1.211	0.0786106	8.35741	0.657407
response_to_heat(4)	11	0.554024	0.756255	0.162493	1.24456	0.625
response_to_organic_substance(4)&response_to_topologically_incorrect_protein(4)&response_to_unfolded_protein(5)	10	0.554024	0.951399	0.170424	2.33169	0.619048
response_to_stimulus(2)	101	0.554024	0.968984	0.0536253	7.73815	0.534799
response_to_stress(3)	30	0.554024	0.832885	0.0983942	2.83412	0.5
response_to_temperature_stimulus(4)	12	0.554024	0.77086	0.155575	1.39377	0.555556
rhoptry(3)	6	0.554024	0.464222	0.220016	-0.408159	0.526316
ribonuclease_activity(6)	8	0.554024	0.785168	0.19054	1.2131	0.529412
ribonucleoprotein_complex(3)	85	0.554024	0.445356	0.0584549	-1.85901	0.552083
ribonucleoprotein_complex_biogenesis(4)	13	0.554024	0.354552	0.149472	-1.33451	0.416667
ribonucleoside_metabolic_process(6)	12	0.554024	0.630965	0.155575	0.494562	0.5
ribonucleotide_binding(4)&purine_ribonucleotide_binding(5)	42	0.554024	0.59799	0.0831583	0.528708	0.414634
ribonucleotide_metabolic_process(6)&purine_ribonucleotide_metabolic_process(7)	10	0.554024	0.830142	0.170424	1.62018	0.454545
ribose_phosphate_metabolic_process(5)	16	0.554024	0.816039	0.134732	1.94472	0.4
ribosomal_subunit(4)	66	0.554024	0.440612	0.0663374	-1.70963	0.671429
ribosome(4)	67	0.554024	0.450321	0.0658405	-1.57506	0.652778
ribosome_biogenesis(5)	13	0.554024	0.354552	0.149472	-1.33451	0.416667
RNA_binding(5)	42	0.554024	0.525694	0.0831583	-0.34067	0.512821
RNA_biosynthetic_process(6)	29	0.554024	0.664712	0.100076	1.10603	0.47619
RNA_helicase_activity(9)	12	0.554024	0.583329	0.155575	0.188366	0.35
RNA_metabolic_process(5)	87	0.554024	0.575899	0.0577791	0.378599	0.411483
RNA_methyltransferase_activity(6)	7	0.554024	0.81809	0.203695	1.29638	0.318182
RNA_modification(6)	5	0.554024	0.392619	0.241016	-0.669687	0.166667
RNA_polymerase_activity(6)&DNA_directed_RNA_polymerase_activity(7)	12	0.554024	0.471635	0.155575	-0.529575	0.566667
RNA_polymerase_complex(4)&DNA_directed_RNA_polymerase_complex(5)&nuclear_DNA_directed_RNA_polymerase_complex(5)	7	0.554024	0.516891	0.203695	-0.182296	0.5
RNA_processing(6)	26	0.554024	0.536781	0.105692	-0.163144	0.367347
RNA_splicing(7)	20	0.554024	0.528163	0.120508	-0.214596	0.472222
RNA_splicing_via_transesterification_reactions(8)	15	0.554024	0.545713	0.13915	-0.0597228	0.464286
rRNA_processing(6)&rRNA_metabolic_process(7)	7	0.554024	0.377921	0.203695	-0.86454	0.272727
S_adenosylmethionine_dependent_methyltransferase_activity(6)	11	0.554024	0.684082	0.162493	0.800397	0.333333
secondary_active_transmembrane_transporter_activity(5)	6	0.554024	0.371536	0.220016	-0.829429	0.384615
signaling(2)&single_organism_signaling(3)&signal_transduction(4)	13	0.554024	0.653139	0.149472	0.663103	0.44
single_organism_biosynthetic_process(4)	44	0.554024	0.544149	0.0812464	-0.121538	0.550562
single_organism_carbohydrate_metabolic_process(4)	14	0.554024	0.744322	0.144034	1.3212	0.7
single_organism_catabolic_process(4)	14	0.554024	0.745017	0.144034	1.32602	0.588235
single_organism_cell_adhesion(3)&single_organismal_cell_cell_adhesion(4)	14	0.554024	1.44785	0.144034	6.20564	0.753846
single_organism_cellular_localization(4)&protein_targeting(5)&establishment_of_protein_localization_to_organelle(5)&protein_localization_to_organelle(6)	11	0.554024	0.800268	0.162493	1.51541	0.6
single_organism_cellular_process(3)	171	0.554024	0.707942	0.0412128	3.73472	0.489978
single_organism_intracellular_transport(4)	18	0.554024	0.658832	0.127026	0.825088	0.527778
single_organism_metabolic_process(3)	125	0.554024	0.682282	0.0482031	2.66079	0.491228
single_organism_organelle_organization(4)	11	0.554024	0.883987	0.162493	2.03063	0.447368
single_organism_process(2)	222	0.554024	0.750434	0.0361704	5.43011	0.504902
single_organism_transport(3)&single_organism_localization(3)	34	0.554024	0.608605	0.0924253	0.590541	0.446154
small_molecule_binding(3)	44	0.554024	0.626604	0.0812464	0.893337	0.411765
small_molecule_biosynthetic_process(5)	13	0.554024	0.465223	0.149472	-0.5941	0.521739
small_molecule_metabolic_process(4)	84	0.554024	0.690041	0.0588018	2.31314	0.481283
small_nucleolar_ribonucleoprotein_complex(4)	8	0.554024	0.334813	0.19054	-1.15048	0.111111
small_ribosomal_subunit(5)	27	0.554024	0.535278	0.103717	-0.180742	0.678571
spliceosomal_complex(4)	5	0.554024	0.345331	0.241016	-0.865891	0.285714
structural_constituent_of_ribosome(3)	64	0.554024	0.444304	0.0673659	-1.62871	0.637681
structural_molecule_activity(2)	71	0.554024	0.468183	0.0639589	-1.34212	0.638554
substrate_specific_transmembrane_transporter_activity(4)	22	0.554024	0.546958	0.1149	-0.0614925	0.463415
substrate_specific_transporter_activity(3)	31	0.554024	0.579028	0.0967942	0.258321	0.522388
sulfur_compound_metabolic_process(4)	7	0.554024	0.753538	0.203695	0.979474	0.583333
symbiont_containing_vacuole_membrane(3)	6	0.554024	0.560059	0.220016	0.0274304	0.421053
transcription_DNA_templated(6)&nucleic_acid_templated_transcription(7)	27	0.554024	0.663321	0.103717	1.0538	0.45
transcription_from_RNA_polymerase_II_promoter(7)	7	0.554024	0.481823	0.203695	-0.354456	0.454545
transferase_activity(3)	96	0.554024	0.675041	0.055004	2.20016	0.468635
transferase_activity_transferring_acyl_groups(4)	9	0.554024	0.797616	0.179642	1.35598	0.4375
transferase_activity_transferring_acyl_groups_other_than_amino_acyl_groups(5)	8	0.554024	0.718142	0.19054	0.861332	0.5
transferase_activity_transferring_alkyl_or_aryl_other_than_methyl_groups(4)	7	0.554024	0.423738	0.203695	-0.639611	0.692308
transferase_activity_transferring_one_carbon_groups(4)	18	0.554024	0.718316	0.127026	1.29337	0.422222
transferase_activity_transferring_phosphorus_containing_groups(4)	46	0.554024	0.65973	0.0794605	1.3303	0.484848
transferase_complex(5)	14	0.554024	0.896574	0.144034	2.37825	0.54717
transition_metal_ion_binding(6)	12	0.554024	0.279094	0.155575	-1.76718	0.55
translation(6)	108	0.554024	0.486057	0.0518583	-1.31063	0.549133
translation_elongation_factor_activity(7)	7	0.554024	0.592432	0.203695	0.188557	0.444444
translation_factor_activity_nucleic_acid_binding(6)	20	0.554024	0.507385	0.120508	-0.387023	0.512195
translation_initiation_factor_activity(7)	11	0.554024	0.358385	0.162493	-1.20398	0.52381
translational_elongation(6)	7	0.554024	0.592432	0.203695	0.188557	0.444444
translational_initiation(4)	13	0.554024	0.379719	0.149472	-1.16614	0.555556
transmembrane_transport(4)	7	0.554024	0.573023	0.203695	0.0932739	0.444444
transmembrane_transporter_activity(3)	29	0.554024	0.618125	0.100076	0.640526	0.5
transporter_activity(2)	43	0.554024	0.618231	0.0821857	0.781243	0.505263
tricarboxylic_acid_cycle(4)&aerobic_respiration(6)&citrate_metabolic_process(8)	10	0.554024	0.79015	0.170424	1.38553	0.363636
tricarboxylic_acid_metabolic_process(7)	11	0.554024	0.75027	0.162493	1.20773	0.375
tRNA_metabolic_process(7)	23	0.554024	0.536987	0.112374	-0.151609	0.423729
ubiquitin_dependent_protein_catabolic_process(8)	31	0.554024	0.518662	0.0967942	-0.365327	0.45
ubiquitin_like_protein_transferase_activity(4)	9	0.554024	0.608318	0.179642	0.302235	0.4
ubiquitin_protein_transferase_activity(5)	8	0.554024	0.641037	0.19054	0.45667	0.416667
unfolded_protein_binding(4)	10	0.554024	0.483449	0.170424	-0.414116	0.4375
vacuole(5)	22	0.554024	0.469881	0.1149	-0.732316	0.583333
vesicle(3)	22	0.554024	0.457376	0.1149	-0.841148	0.508772
vesicle_mediated_transport(5)	16	0.554024	0.421819	0.134732	-0.981245	0.513514
zinc_ion_binding(7)	9	0.554024	0.234814	0.179642	-1.77692	0.533333

## Sheet: t=16
Pathway	nGene	pFC	avg FC	sd FC	z-value	nFC
3_5_exonuclease_activity(7)	6	0.610341	0.437111	0.243097	-0.712598	0.6
actin_cytoskeleton(6)	7	0.610341	0.612072	0.225064	0.00768919	0.2
active_transmembrane_transporter_activity(4)	19	0.610341	0.6331	0.136609	0.166595	0.439024
adenyl_nucleotide_binding(6)&adenyl_ribonucleotide_binding(6)	26	0.610341	0.900375	0.11678	2.48359	0.494118
alpha_amino_acid_metabolic_process(5)	9	0.610341	0.818406	0.198488	1.04825	0.473684
amino_acid_activation(5)&tRNA_aminoacylation(6)&tRNA_aminoacylation_for_protein_translation(7)	18	0.610341	0.662356	0.140352	0.370603	0.44
anion_binding(4)	45	0.610341	0.875054	0.0887666	2.98212	0.458647
anion_transmembrane_transporter_activity(6)	4	0.610341	0.220935	0.297732	-1.30791	0.4
apical_complex(3)	12	0.610341	0.869726	0.171896	1.50897	0.257143
apical_part_of_cell(3)	12	0.610341	0.869726	0.171896	1.50897	0.257143
apicoplast(6)	58	0.610341	0.87802	0.0781883	3.42351	0.625899
aromatic_compound_biosynthetic_process(5)	47	0.610341	0.717029	0.0868574	1.22831	0.429752
aspartic_type_peptidase_activity(6)&aspartic_type_endopeptidase_activity(7)	9	0.610341	0.691785	0.198488	0.410321	0.277778
ATP_binding(6)	25	0.610341	0.880308	0.119093	2.26686	0.47561
ATP_dependent_RNA_helicase_activity(10)&RNA_dependent_ATPase_activity(10)	10	0.610341	0.807836	0.188302	1.04881	0.342857
ATPase_activity(8)	52	0.610341	0.745619	0.0825761	1.63822	0.4875
ATPase_activity_coupled(9)	35	0.610341	0.781186	0.100652	1.69738	0.414414
ATPase_activity_coupled_to_movement_of_substances(10)	11	0.610341	0.718101	0.179539	0.6002	0.678571
binding(2)	187	0.610341	0.715516	0.0435447	2.41533	0.446764
biological_adhesion(2)	14	0.610341	0.847309	0.159145	1.48901	0.276923
biological_regulation(2)	74	0.610341	0.768886	0.0692213	2.29041	0.423581
biosynthetic_process(3)	202	0.610341	0.694993	0.0418967	2.02048	0.525381
bounding_membrane_of_organelle(4)	13	0.610341	0.640868	0.165152	0.184839	0.44
carbohydrate_derivative_binding(3)	42	0.610341	0.86288	0.0918822	2.7485	0.487805
carbohydrate_derivative_biosynthetic_process(5)	19	0.610341	0.915538	0.136609	2.23409	0.648649
carbohydrate_derivative_catabolic_process(5)	7	0.610341	0.663552	0.225064	0.236426	0.333333
carbohydrate_derivative_metabolic_process(4)	34	0.610341	0.849181	0.102121	2.33879	0.529412
carbohydrate_metabolic_process(4)	15	0.610341	0.552798	0.153748	-0.374268	0.580645
carboxylic_acid_metabolic_process(6)	51	0.610341	0.761352	0.0833817	1.81107	0.54918
catabolic_process(3)&organic_substance_catabolic_process(4)	53	0.610341	0.485912	0.0817933	-1.52126	0.418605
catalytic_activity(2)	346	0.610341	0.783148	0.0320124	5.39814	0.449198
catalytic_complex(4)	39	0.610341	0.95946	0.0953506	3.66142	0.52459
cation_binding(4)	19	0.610341	0.595695	0.136609	-0.107214	0.428571
cation_transmembrane_transporter_activity(6)	12	0.610341	1.2562	0.171896	3.75725	0.518519
cation_transport(5)	8	0.610341	1.25791	0.210528	3.07593	0.642857
cell_adhesion(3)	14	0.610341	0.847309	0.159145	1.48901	0.276923
cell_adhesion_molecule_binding(4)	5	0.610341	1.46546	0.2663	3.21111	0.384615
cell_communication(4)	14	0.610341	0.883131	0.159145	1.7141	0.519231
cell_cycle(4)	19	0.610341	0.796677	0.136609	1.36401	0.56
cell_cycle_process(4)	13	0.610341	0.87763	0.165152	1.61844	0.526316
cell_periphery(3)	14	0.610341	0.964016	0.159145	2.22235	0.5625
cell_surface(3)	8	0.610341	1.27826	0.210528	3.17258	0.315789
cellular_aldehyde_metabolic_process(4)	8	0.610341	0.617685	0.210528	0.0348818	0.375
cellular_amino_acid_metabolic_process(4)	27	0.610341	0.714373	0.114597	0.907801	0.449275
cellular_aromatic_compound_metabolic_process(4)	148	0.610341	0.79058	0.0489469	3.68232	0.481793
cellular_biosynthetic_process(4)	200	0.610341	0.69699	0.0421057	2.05787	0.529412
cellular_catabolic_process(4)	42	0.610341	0.445619	0.0918822	-1.79275	0.405941
cellular_component_assembly(4)	7	0.610341	1.12227	0.225064	2.27459	0.611111
cellular_component_biogenesis(3)	20	0.610341	0.654182	0.13315	0.329255	0.5
cellular_component_organization(3)	45	0.610341	0.848002	0.0887666	2.67736	0.401786
cellular_component_organization_or_biogenesis(2)	57	0.610341	0.760537	0.0788712	1.90432	0.402985
cellular_lipid_metabolic_process(4)	18	0.610341	1.01918	0.140352	2.91293	0.529412
cellular_localization(3)&establishment_of_localization_in_cell(4)	27	0.610341	0.452118	0.114597	-1.38069	0.431373
cellular_macromolecular_complex_assembly(6)	3	0.610341	1.22598	0.343792	1.79073	0.6
cellular_macromolecule_catabolic_process(5)	39	0.610341	0.445344	0.0953506	-1.73043	0.389474
cellular_macromolecule_localization(4)&cellular_protein_localization(5)&intracellular_protein_transport(6)	19	0.610341	0.425789	0.136609	-1.35096	0.454545
cellular_macromolecule_metabolic_process(4)	290	0.610341	0.676627	0.0349669	1.89567	0.453249
cellular_metabolic_process(3)	367	0.610341	0.698502	0.031083	2.8363	0.475222
cellular_nitrogen_compound_biosynthetic_process(5)	53	0.610341	0.670026	0.0817933	0.7297	0.413534
cellular_nitrogen_compound_metabolic_process(4)	155	0.610341	0.785743	0.0478289	3.66728	0.477089
cellular_protein_metabolic_process(5)	188	0.610341	0.606091	0.0434287	-0.097876	0.445312
cellular_response_to_DNA_damage_stimulus(5)	13	0.610341	0.911478	0.165152	1.82339	0.675676
cellular_response_to_stimulus(3)	27	0.610341	0.89678	0.114597	2.49952	0.58427
cellular_response_to_stress(4)	14	0.610341	0.869649	0.159145	1.62938	0.692308
chromatin(3)	5	0.610341	0.656721	0.2663	0.174162	0.6
chromatin_organization(4)	9	0.610341	0.625044	0.198488	0.0740755	0.1
chromosomal_part(4)	11	0.610341	1.13398	0.179539	2.91657	0.857143
chromosome(5)	12	0.610341	1.16631	0.171896	3.23431	0.818182
chromosome_organization(4)	19	0.610341	1.12973	0.136609	3.80204	0.380952
coenzyme_metabolic_process(5)	12	0.610341	0.782853	0.171896	1.00358	0.590909
cofactor_metabolic_process(4)	15	0.610341	0.743935	0.153748	0.868913	0.62963
cysteine_type_peptidase_activity(6)	7	0.610341	0.988464	0.225064	1.68007	0.5
cytoplasm(4)	290	0.610341	0.675513	0.0349669	1.86382	0.535714
cytoplasmic_part(4)	256	0.610341	0.668853	0.0372165	1.57219	0.534836
cytoplasmic_transport(6)	14	0.610341	0.479879	0.159145	-0.819772	0.384615
cytoplasmic_vesicle(4)	21	0.610341	0.463909	0.129941	-1.12691	0.42
cytoskeletal_part(4)	18	0.610341	0.792601	0.140352	1.29859	0.375
cytoskeleton(5)	19	0.610341	0.768036	0.136609	1.15435	0.396552
cytoskeleton_organization(4)	10	0.610341	0.705462	0.188302	0.50515	0.307692
cytosol(5)	70	0.610341	0.363421	0.0711716	-3.46936	0.504762
cytosolic_large_ribosomal_subunit(6)	25	0.610341	0.277309	0.119093	-2.79641	0.576923
cytosolic_part(5)	46	0.610341	0.281776	0.0877964	-3.74236	0.574074
cytosolic_ribosome(5)	42	0.610341	0.274947	0.0918822	-3.65027	0.581395
cytosolic_small_ribosomal_subunit(6)	17	0.610341	0.271473	0.144421	-2.34639	0.588235
dephosphorylation(6)	8	0.610341	1.18061	0.210528	2.70876	0.428571
DNA_binding(5)	26	0.610341	0.697884	0.11678	0.749637	0.625
DNA_conformation_change(5)	7	0.610341	0.985526	0.225064	1.66701	0.294118
DNA_dependent_ATPase_activity(10)	8	0.610341	0.99603	0.210528	1.832	0.37037
DNA_dependent_DNA_replication(7)	9	0.610341	1.47807	0.198488	4.37169	0.777778
DNA_helicase_activity(9)	7	0.610341	0.749973	0.225064	0.62041	0.434783
DNA_metabolic_process(5)	33	0.610341	1.2818	0.103657	6.47769	0.703297
DNA_repair(4)	12	0.610341	0.957789	0.171896	2.02127	0.714286
DNA_replication(6)	18	0.610341	1.53817	0.140352	6.61073	0.82
electron_carrier_activity(2)	9	0.610341	1.00381	0.198488	1.98231	0.785714
endocytic_vesicle(6)	17	0.610341	0.460437	0.144421	-1.03796	0.439024
endomembrane_system(3)	25	0.610341	0.764572	0.119093	1.29505	0.362319
endonuclease_activity(6)	5	0.610341	1.0082	0.2663	1.49402	0.363636
endopeptidase_activity(6)	39	0.610341	0.566514	0.0953506	-0.45964	0.5
endoplasmic_reticulum(4)	17	0.610341	0.818253	0.144421	1.43962	0.404255
energy_derivation_by_oxidation_of_organic_compounds(4)&cellular_respiration(5)	11	0.610341	0.878162	0.179539	1.49171	0.782609
entry_into_cell_of_other_organism_involved_in_symbiotic_interaction(5)&entry_into_host_cell(6)	4	0.610341	1.82416	0.297732	4.07689	0.416667
entry_into_other_organism_involved_in_symbiotic_interaction(4)&entry_into_host(5)	4	0.610341	1.82416	0.297732	4.07689	0.416667
envelope(3)	25	0.610341	0.929053	0.119093	2.67616	0.657895
enzyme_regulator_activity(2)	6	0.610341	0.841598	0.243097	0.951292	0.666667
establishment_of_localization(3)&transport(4)	64	0.610341	0.691735	0.0744331	1.09352	0.386364
exonuclease_activity(6)	8	0.610341	0.468534	0.210528	-0.673578	0.6
extracellular_membrane_bounded_organelle(4)&symbiont_containing_vacuole(5)	15	0.610341	0.380121	0.153748	-1.49738	0.352941
extracellular_organelle(3)	15	0.610341	0.380121	0.153748	-1.49738	0.352941
extracellular_region(2)&extracellular_region_part(2)	104	0.610341	0.663354	0.0583901	0.907898	0.307692
extraorganismal_space(3)&other_organism_part(3)&other_organism(4)&other_organism_cell(4)&host(5)&host_cell(5)	103	0.610341	0.665013	0.0586729	0.931801	0.301724
fatty_acid_biosynthetic_process(6)	5	0.610341	0.716937	0.2663	0.400285	0.6
fatty_acid_metabolic_process(5)	6	0.610341	1.09872	0.243097	2.009	0.666667
gene_expression(5)	164	0.610341	0.548482	0.046498	-1.33036	0.43038
generation_of_precursor_metabolites_and_energy(4)	19	0.610341	0.691255	0.136609	0.592301	0.642857
glyceraldehyde_3_phosphate_metabolic_process(5)	8	0.610341	0.617685	0.210528	0.0348818	0.375
glycolytic_process(4)&carbohydrate_catabolic_process(5)&single_organism_carbohydrate_catabolic_process(5)	8	0.610341	0.554445	0.210528	-0.265505	0.52381
glycosyl_compound_biosynthetic_process(5)&nucleoside_biosynthetic_process(6)&ribonucleoside_biosynthetic_process(7)	10	0.610341	0.906199	0.188302	1.57118	0.692308
glycosyl_compound_metabolic_process(4)&nucleoside_metabolic_process(5)	13	0.610341	0.921287	0.165152	1.88279	0.555556
Golgi_apparatus(4)	6	0.610341	0.448351	0.243097	-0.66636	0.32
GTP_binding(6)&guanyl_ribonucleotide_binding(6)	16	0.610341	0.80195	0.148866	1.28712	0.473684
GTPase_activity(8)	9	0.610341	0.682968	0.198488	0.365901	0.3
guanyl_nucleotide_binding(6)	16	0.610341	0.80195	0.148866	1.28712	0.473684
helicase_activity(8)	28	0.610341	0.830434	0.112532	1.95582	0.340206
heterocycle_biosynthetic_process(5)	53	0.610341	0.662614	0.0817933	0.639085	0.438462
heterocycle_metabolic_process(4)	152	0.610341	0.776229	0.0482985	3.43464	0.484848
host_cell_cytoplasm_part(6)	56	0.610341	0.600494	0.0795723	-0.12375	0.330882
host_cell_cytosol(7)	6	0.610341	0.669663	0.243097	0.244025	0.461538
host_cell_part(4)	101	0.610341	0.66236	0.0592509	0.877931	0.303965
host_cell_plasma_membrane(6)	46	0.610341	0.776189	0.0877964	1.889	0.333333
host_cell_surface_binding(3)	14	0.610341	1.52363	0.159145	5.73875	0.304878
host_intracellular_part(5)&host_cell_cytoplasm(6)	60	0.610341	0.642616	0.0768741	0.41984	0.309942
hydrogen_ion_transmembrane_transporter_activity(9)	10	0.610341	1.12779	0.188302	2.74796	0.45
hydrolase_activity(3)	177	0.610341	0.74325	0.0447578	2.96951	0.445565
hydrolase_activity_acting_on_acid_anhydrides(4)&hydrolase_activity_acting_on_acid_anhydrides_in_phosphorus_containing_anhydrides(5)&pyrophosphatase_activity(6)	88	0.610341	0.846695	0.0634767	3.72347	0.451505
hydrolase_activity_acting_on_acid_anhydrides_catalyzing_transmembrane_movement_of_substances(4)&ATPase_activity_coupled_to_transmembrane_movement_of_substances(5)	10	0.610341	0.656214	0.188302	0.243614	0.590909
hydrolase_activity_acting_on_ester_bonds(4)	28	0.610341	0.780395	0.112532	1.51115	0.462687
infected_host_cell_surface_knob(7)	5	0.610341	1.46546	0.2663	3.21111	0.384615
inner_membrane_complex(3)	9	0.610341	0.699657	0.198488	0.449982	0.266667
inorganic_cation_transmembrane_transporter_activity(7)	12	0.610341	1.2562	0.171896	3.75725	0.518519
integral_component_of_membrane(4)	22	0.610341	0.984314	0.126953	2.94574	0.476923
interaction_with_host(4)	23	0.610341	1.05402	0.124163	3.57333	0.287671
interspecies_interaction_between_organisms(3)&symbiosis_encompassing_mutualism_through_parasitism(4)	62	0.610341	0.832402	0.0756241	2.93637	0.263158
intracellular_membrane_bounded_organelle(4)	242	0.610341	0.802812	0.0382779	5.02823	0.532197
intracellular_non_membrane_bounded_organelle(4)	104	0.610341	0.609583	0.0583901	-0.0129944	0.549708
intracellular_organelle(3)	318	0.610341	0.729464	0.033392	3.56742	0.529052
intracellular_organelle_part(3)	174	0.610341	0.666412	0.045142	1.2421	0.5
intracellular_region_of_host(5)	60	0.610341	0.642616	0.0768741	0.41984	0.309942
intracellular_transport(5)	26	0.610341	0.450953	0.11678	-1.36486	0.44898
intrinsic_component_of_membrane(3)	23	0.610341	1.01395	0.124163	3.25062	0.455882
intrinsic_component_of_plasma_membrane(4)	7	0.610341	1.1822	0.225064	2.54086	0.518519
ion_binding(3)	62	0.610341	0.746919	0.0756241	1.80601	0.449367
ion_transmembrane_transporter_activity(5)	16	0.610341	0.997381	0.148866	2.59992	0.5
ion_transport(4)	12	0.610341	1.02037	0.171896	2.38531	0.55
isomerase_activity(3)	9	0.610341	0.77176	0.198488	0.813243	0.222222
kinase_activity(5)	23	0.610341	1.08093	0.124163	3.79011	0.513158
large_ribosomal_subunit(5)	39	0.610341	0.466423	0.0953506	-1.50936	0.666667
ligase_activity(3)	24	0.610341	0.634028	0.121549	0.194875	0.52381
ligase_activity_forming_carbon_oxygen_bonds(4)&ligase_activity_forming_aminoacyl_tRNA_and_related_compounds(5)&aminoacyl_tRNA_ligase_activity(6)	18	0.610341	0.662356	0.140352	0.370603	0.44
lipid_biosynthetic_process(5)	15	0.610341	0.95471	0.153748	2.23982	0.571429
lipid_metabolic_process(4)	18	0.610341	1.01918	0.140352	2.91293	0.529412
localization(2)	65	0.610341	0.682372	0.0738583	0.975255	0.390977
locomotion(2)	6	0.610341	1.56029	0.243097	3.90771	0.4
lyase_activity(3)	17	0.610341	0.51053	0.144421	-0.691112	0.490196
lytic_vacuole(6)&lysosome(7)	17	0.610341	0.460437	0.144421	-1.03796	0.439024
macromolecular_complex(2)	220	0.610341	0.619915	0.0401462	0.23847	0.465228
macromolecular_complex_assembly(5)	4	0.610341	0.954887	0.297732	1.15723	0.428571
macromolecular_complex_subunit_organization(4)	15	0.610341	0.675706	0.153748	0.425144	0.236842
macromolecule_biosynthetic_process(5)&cellular_macromolecule_biosynthetic_process(5)	159	0.610341	0.673734	0.0472234	1.3424	0.522436
macromolecule_catabolic_process(5)	39	0.610341	0.445344	0.0953506	-1.73043	0.389474
macromolecule_localization(3)	25	0.610341	0.547424	0.119093	-0.528301	0.3125
macromolecule_metabolic_process(4)	310	0.610341	0.685454	0.0338201	2.22094	0.459971
macromolecule_modification(5)	47	0.610341	0.869104	0.0868574	2.97917	0.382353
Maurer_s_cleft(7)	31	0.610341	0.553499	0.106949	-0.531496	0.264151
membrane(2)	96	0.610341	0.869097	0.0607743	4.25764	0.502024
membrane_bounded_organelle(3)	254	0.610341	0.782745	0.0373628	4.61431	0.52
membrane_bounded_vesicle(4)&cytoplasmic_membrane_bounded_vesicle(5)	20	0.610341	0.480853	0.13315	-0.972497	0.408163
membrane_coat(3)&coated_membrane(3)	7	0.610341	0.782447	0.225064	0.764694	0.277778
membrane_enclosed_lumen(2)	41	0.610341	0.687701	0.0929959	0.831863	0.425743
membrane_part(2)	52	0.610341	0.886314	0.0825761	3.34204	0.487805
metabolic_process(2)	402	0.610341	0.705804	0.0296991	3.21432	0.479358
metal_ion_binding(5)	18	0.610341	0.505574	0.140352	-0.746462	0.423077
metallopeptidase_activity(6)	8	0.610341	0.579574	0.210528	-0.146141	0.5
methyltransferase_activity(5)	16	0.610341	0.736914	0.148866	0.850247	0.292683
microneme(4)	4	0.610341	0.703054	0.297732	0.311397	0.2
microtubule_associated_complex(4)	7	0.610341	0.974623	0.225064	1.61857	0.413793
microtubule_based_movement(5)	6	0.610341	1.04524	0.243097	1.78901	0.486486
microtubule_based_process(4)	11	0.610341	1.18458	0.179539	3.19839	0.46875
microtubule_cytoskeleton(6)	10	0.610341	1.00521	0.188302	2.09701	0.5
microtubule_motor_activity(9)	7	0.610341	1.09793	0.225064	2.16643	0.386364
mitochondrial_envelope(5)	20	0.610341	0.909289	0.13315	2.2452	0.84
mitochondrial_matrix(5)	11	0.610341	0.391443	0.179539	-1.21922	0.705882
mitochondrial_membrane_part(3)	13	0.610341	1.07755	0.165152	2.82898	0.866667
mitochondrial_part(4)	31	0.610341	0.725537	0.106949	1.07711	0.785714
mitochondrial_transport(5)	7	0.610341	0.295976	0.225064	-1.39678	0.666667
mitochondrion(5)	61	0.610341	0.883237	0.0762414	3.57936	0.737374
mitochondrion_organization(4)&protein_targeting_to_mitochondrion(5)&establishment_of_protein_localization_to_mitochondrion(6)&protein_localization_to_mitochondrion(7)	6	0.610341	0.343892	0.243097	-1.09606	0.625
modification_dependent_macromolecule_catabolic_process(6)&cellular_protein_catabolic_process(6)&proteolysis_involved_in_cellular_protein_catabolic_process(6)&modification_dependent_protein_catabolic_process(7)	33	0.610341	0.405712	0.103657	-1.9741	0.402439
modification_of_morphology_or_physiology_of_other_organism(3)	15	0.610341	0.812276	0.153748	1.31341	0.32
modulation_by_symbiont_of_host_cellular_process(4)&modification_of_morphology_or_physiology_of_other_organism_involved_in_symbiotic_interaction(4)&modification_by_symbiont_of_host_morphology_or_physiology(5)	14	0.610341	0.815487	0.159145	1.28905	0.326531
molecular_function_regulator(2)	7	0.610341	0.753217	0.225064	0.63482	0.636364
monocarboxylic_acid_biosynthetic_process(7)	5	0.610341	0.716937	0.2663	0.400285	0.6
monocarboxylic_acid_metabolic_process(7)	16	0.610341	0.822685	0.148866	1.42641	0.583333
monovalent_inorganic_cation_transmembrane_transporter_activity(8)	11	0.610341	1.16433	0.179539	3.0856	0.48
motor_activity(8)	12	0.610341	1.14476	0.171896	3.109	0.405405
movement_in_environment_of_other_organism_involved_in_symbiotic_interaction(3)&movement_in_host_environment(4)	5	0.610341	1.85573	0.2663	4.67663	0.357143
movement_of_cell_or_subcellular_component(4)	9	0.610341	0.996793	0.198488	1.94698	0.44
mRNA_metabolic_process(6)&mRNA_processing(7)	7	0.610341	0.604168	0.225064	-0.0274288	0.222222
multi_organism_process(2)	64	0.610341	0.874449	0.0744331	3.54826	0.242236
ncRNA_metabolic_process(6)	30	0.610341	0.673177	0.108716	0.577979	0.428571
ncRNA_processing(7)	11	0.610341	0.510124	0.179539	-0.558194	0.368421
negative_regulation_of_biological_process(2)	2	0.610341	0.245062	0.421057	-0.86753	0
nitrogen_compound_metabolic_process(3)	163	0.610341	0.783313	0.0466404	3.70863	0.474227
non_membrane_bounded_organelle(3)	104	0.610341	0.609583	0.0583901	-0.0129944	0.549708
nuclear_lumen(5)	29	0.610341	0.812634	0.110575	1.82946	0.361446
nuclear_part(4)	43	0.610341	0.807195	0.0908075	2.16781	0.357798
nuclear_periphery(5)	8	0.610341	0.563988	0.210528	-0.220178	0.24
nuclease_activity(5)	14	0.610341	0.691365	0.159145	0.509119	0.558824
nucleic_acid_binding(4)	67	0.610341	0.659008	0.0727476	0.668977	0.503448
nucleic_acid_metabolic_process(5)	116	0.610341	0.790884	0.0552875	3.26552	0.455782
nucleobase_containing_compound_biosynthetic_process(5)	43	0.610341	0.732445	0.0908075	1.34464	0.421053
nucleobase_containing_compound_metabolic_process(4)	145	0.610341	0.794765	0.0494506	3.72946	0.477273
nucleobase_containing_small_molecule_metabolic_process(4)	30	0.610341	0.773161	0.108716	1.49766	0.590164
nucleoplasm(5)	11	0.610341	0.650279	0.179539	0.222444	0.233333
nucleoplasm_part(5)	10	0.610341	0.61003	0.188302	-0.00165341	0.178571
nucleoside_binding(4)&purine_nucleoside_binding(5)&ribonucleoside_binding(5)&purine_ribonucleoside_triphosphate_binding(5)&purine_ribonucleoside_binding(6)	41	0.610341	0.849729	0.0929959	2.57418	0.475
nucleoside_phosphate_biosynthetic_process(5)&nucleotide_biosynthetic_process(6)	11	0.610341	1.01491	0.179539	2.25337	0.708333
nucleoside_phosphate_metabolic_process(5)	24	0.610341	0.905489	0.121549	2.42823	0.653061
nucleoside_triphosphatase_activity(7)	84	0.610341	0.826156	0.0649705	3.32174	0.450172
nucleotide_binding(4)&nucleoside_phosphate_binding(4)	43	0.610341	0.884655	0.0908075	3.02083	0.477612
nucleotide_metabolic_process(6)	23	0.610341	0.928669	0.124163	2.56379	0.645833
nucleotidyltransferase_activity(5)	19	0.610341	0.714656	0.136609	0.763603	0.510204
nucleus(5)	82	0.610341	0.770935	0.065758	2.44219	0.450777
organellar_large_ribosomal_subunit(4)	10	0.610341	1.04606	0.188302	2.31395	0.833333
organellar_ribosome(3)	16	0.610341	0.901298	0.148866	1.95449	0.736842
organelle(2)	331	0.610341	0.717033	0.0327297	3.25978	0.513909
organelle_envelope(4)	24	0.610341	0.898351	0.121549	2.3695	0.714286
organelle_inner_membrane(4)&mitochondrial_membrane(4)&mitochondrial_inner_membrane(5)	19	0.610341	0.94012	0.136609	2.41403	0.833333
organelle_lumen(3)&intracellular_organelle_lumen(4)	40	0.610341	0.696806	0.0941512	0.918363	0.42
organelle_membrane(3)	33	0.610341	0.825725	0.103657	2.07785	0.64
organelle_organization(3)	39	0.610341	0.857269	0.0953506	2.58968	0.380952
organelle_part(2)	180	0.610341	0.661135	0.0443833	1.14444	0.486647
organic_acid_biosynthetic_process(5)&carboxylic_acid_biosynthetic_process(6)	8	0.610341	0.847359	0.210528	1.12582	0.6
organic_acid_metabolic_process(4)&oxoacid_metabolic_process(5)	53	0.610341	0.756631	0.0817933	1.78853	0.555556
organic_cyclic_compound_binding(3)&heterocyclic_compound_binding(3)	100	0.610341	0.711966	0.0595464	1.70664	0.5
organic_cyclic_compound_biosynthetic_process(5)	53	0.610341	0.662614	0.0817933	0.639085	0.438462
organic_cyclic_compound_metabolic_process(4)	152	0.610341	0.776229	0.0482985	3.43464	0.484848
organic_substance_biosynthetic_process(4)	201	0.610341	0.696997	0.0420008	2.06319	0.526718
organic_substance_metabolic_process(3)	389	0.610341	0.704226	0.0301912	3.10968	0.475352
organic_substance_transport(5)	28	0.610341	0.52626	0.112532	-0.747179	0.346154
organonitrogen_compound_biosynthetic_process(5)	27	0.610341	0.799743	0.114597	1.65276	0.545455
organonitrogen_compound_metabolic_process(4)	59	0.610341	0.728906	0.0775229	1.52941	0.466667
organophosphate_biosynthetic_process(5)	19	0.610341	1.03106	0.136609	3.07972	0.631579
organophosphate_metabolic_process(4)	35	0.610341	0.910916	0.100652	2.98628	0.565217
other_organism_membrane(4)&host_cell_membrane(5)&other_organism_cell_membrane(5)	48	0.610341	0.771482	0.0859479	1.87487	0.295652
oxidation_reduction_process(4)	19	0.610341	0.773422	0.136609	1.19378	0.742857
oxidoreductase_activity(3)	31	0.610341	1.15368	0.106949	5.08039	0.542373
oxidoreductase_complex(3)	11	0.610341	1.17799	0.179539	3.16169	0.619048
oxidoreduction_coenzyme_metabolic_process(6)	7	0.610341	0.756272	0.225064	0.648395	0.357143
passive_evasion_of_immune_response_of_other_organism_involved_in_symbiotic_interaction(7)&antigenic_variation(8)	44	0.610341	0.788497	0.0897696	1.98458	0.292929
pellicle(3)	10	0.610341	0.637586	0.188302	0.144684	0.235294
peptidase_activity(4)	47	0.610341	0.564145	0.0868574	-0.531863	0.490196
peptidase_activity_acting_on_L_amino_acid_peptides(5)	47	0.610341	0.564145	0.0868574	-0.531863	0.490196
phagocytic_vesicle(7)&secondary_lysosome(8)&phagolysosome(8)&food_vacuole(9)	17	0.610341	0.460437	0.144421	-1.03796	0.439024
phosphatase_activity(6)	9	0.610341	0.867493	0.198488	1.29555	0.222222
phosphate_containing_compound_metabolic_process(5)	57	0.610341	1.01864	0.0788712	5.17672	0.5
phospholipid_biosynthetic_process(5)	8	0.610341	1.05327	0.210528	2.10387	0.5
phospholipid_metabolic_process(5)	10	0.610341	0.9443	0.188302	1.77352	0.388889
phosphoric_ester_hydrolase_activity(5)	13	0.610341	0.878981	0.165152	1.62662	0.4
phosphorus_metabolic_process(4)	62	0.610341	0.991734	0.0756241	5.04327	0.523179
phosphorylation(6)	16	0.610341	1.17172	0.148866	3.77106	0.442623
phosphotransferase_activity_alcohol_group_as_acceptor(5)	21	0.610341	1.06379	0.129941	3.48966	0.5
plasma_membrane(3)	14	0.610341	0.964016	0.159145	2.22235	0.5625
plasma_membrane_part(3)	8	0.610341	1.11925	0.210528	2.41729	0.542857
plastid(5)	60	0.610341	0.872792	0.0768741	3.41403	0.624113
posttranscriptional_regulation_of_gene_expression(6)	6	0.610341	0.552294	0.243097	-0.238782	0.466667
primary_active_transmembrane_transporter_activity(5)&P_P_bond_hydrolysis_driven_transmembrane_transporter_activity(6)	13	0.610341	0.667875	0.165152	0.348367	0.535714
primary_metabolic_process(3)	371	0.610341	0.705647	0.030915	3.08283	0.477132
proteasomal_protein_catabolic_process(6)&proteasome_mediated_ubiquitin_dependent_protein_catabolic_process(7)&ER_associated_ubiquitin_dependent_protein_catabolic_process(8)	9	0.610341	0.644481	0.198488	0.171997	0.48
proteasome_complex(4)	20	0.610341	0.302658	0.13315	-2.31081	0.53125
proteasome_core_complex(4)	9	0.610341	0.227046	0.198488	-1.93108	0.777778
proteasome_regulatory_particle(4)&proteasome_accessory_complex(4)	9	0.610341	0.281711	0.198488	-1.65567	0.421053
protein_binding(3)	66	0.610341	0.734397	0.0732966	1.69251	0.402116
protein_catabolic_process(5)	39	0.610341	0.445344	0.0953506	-1.73043	0.389474
protein_complex(3)	134	0.610341	0.732012	0.0514403	2.36527	0.45
protein_complex_biogenesis(4)&protein_complex_assembly(5)	3	0.610341	1.22598	0.343792	1.79073	0.6
protein_complex_subunit_organization(5)	7	0.610341	0.737607	0.225064	0.565462	0.6
protein_DNA_complex(3)	7	0.610341	1.10118	0.225064	2.18087	0.833333
protein_folding(6)	11	0.610341	0.525375	0.179539	-0.473246	0.277778
protein_kinase_activity(6)	14	0.610341	1.12347	0.159145	3.22428	0.438596
protein_localization(4)&establishment_of_protein_localization(4)&protein_transport(5)	24	0.610341	0.526004	0.121549	-0.693857	0.326087
protein_metabolic_process(4)	213	0.610341	0.623963	0.0408006	0.333862	0.450673
protein_modification_process(5)&cellular_protein_modification_process(6)	41	0.610341	0.933804	0.0929959	3.47825	0.409836
protein_phosphorylation(7)	15	0.610341	1.13295	0.153748	3.39911	0.433333
protein_serine_threonine_kinase_activity(7)	7	0.610341	0.725828	0.225064	0.513129	0.366667
protein_transporter_activity(4)	8	0.610341	0.454626	0.210528	-0.739641	0.307692
proteolysis(5)	56	0.610341	0.557848	0.0795723	-0.659697	0.442857
proton_transporting_two_sector_ATPase_complex(3)	11	0.610341	0.761886	0.179539	0.844077	0.666667
purine_containing_compound_biosynthetic_process(6)	11	0.610341	0.998755	0.179539	2.16339	0.666667
purine_containing_compound_metabolic_process(5)	13	0.610341	1.03543	0.165152	2.57393	0.62963
purine_NTP_dependent_helicase_activity(9)&ATP_dependent_helicase_activity(10)	17	0.610341	0.773598	0.144421	1.13042	0.295082
purine_nucleoside_biosynthetic_process(7)&purine_ribonucleoside_biosynthetic_process(8)	9	0.610341	0.97134	0.198488	1.81874	0.8
purine_nucleoside_metabolic_process(6)&purine_ribonucleoside_metabolic_process(7)	11	0.610341	1.01967	0.179539	2.27987	0.692308
purine_nucleotide_binding(5)	42	0.610341	0.86288	0.0918822	2.7485	0.487805
purine_nucleotide_biosynthetic_process(7)	9	0.610341	1.19807	0.198488	2.96101	0.714286
purine_nucleotide_metabolic_process(6)	11	0.610341	1.20517	0.179539	3.3131	0.666667
pyridine_containing_compound_metabolic_process(5)	7	0.610341	0.5699	0.225064	-0.179688	0.357143
pyrimidine_containing_compound_metabolic_process(5)	4	0.610341	0.716226	0.297732	0.355637	0.571429
pyruvate_metabolic_process(8)	11	0.610341	0.624402	0.179539	0.0783164	0.538462
receptor_binding(4)&host_cell_surface_receptor_binding(4)	9	0.610341	1.21459	0.198488	3.04425	0.265625
regulation_of_biological_process(2)	66	0.610341	0.731717	0.0732966	1.65595	0.42381
regulation_of_biological_quality(3)	22	0.610341	0.910049	0.126953	2.36077	0.352941
regulation_of_biosynthetic_process(4)&regulation_of_cellular_biosynthetic_process(5)	20	0.610341	0.655287	0.13315	0.337557	0.35
regulation_of_cell_adhesion(4)&modulation_by_symbiont_of_host_erythrocyte_aggregation(5)&regulation_of_cell_cell_adhesion(5)&homotypic_cell_cell_adhesion(5)&regulation_of_homotypic_cell_cell_adhesion(6)&erythrocyte_aggregation(6)&regulation_of_erythrocyte_aggregation(7)	13	0.610341	0.841095	0.165152	1.39722	0.340426
regulation_of_cell_cycle(4)	14	0.610341	0.656281	0.159145	0.288668	0.558824
regulation_of_cell_cycle_process(5)	9	0.610341	0.644481	0.198488	0.171997	0.48
regulation_of_cellular_metabolic_process(4)	20	0.610341	0.655287	0.13315	0.337557	0.35
regulation_of_cellular_process(3)	62	0.610341	0.739688	0.0756241	1.7104	0.42268
regulation_of_cellular_protein_metabolic_process(5)&regulation_of_protein_metabolic_process(5)	5	0.610341	0.527002	0.2663	-0.312954	0.6
regulation_of_gene_expression(5)	22	0.610341	0.679707	0.126953	0.546387	0.356164
regulation_of_macromolecule_biosynthetic_process(5)&regulation_of_cellular_macromolecule_biosynthetic_process(6)	19	0.610341	0.676146	0.136609	0.481705	0.355932
regulation_of_macromolecule_metabolic_process(4)	22	0.610341	0.679707	0.126953	0.546387	0.356164
regulation_of_metabolic_process(3)	23	0.610341	0.661414	0.124163	0.411333	0.351351
regulation_of_nitrogen_compound_metabolic_process(4)&regulation_of_nucleobase_containing_compound_metabolic_process(5)	14	0.610341	0.729412	0.159145	0.748195	0.306122
regulation_of_primary_metabolic_process(4)	20	0.610341	0.655287	0.13315	0.337557	0.35
regulation_of_RNA_metabolic_process(5)&regulation_of_transcription_DNA_templated(6)&regulation_of_RNA_biosynthetic_process(6)&regulation_of_nucleic_acid_templated_transcription(7)	14	0.610341	0.729412	0.159145	0.748195	0.306122
regulation_of_translation(6)	5	0.610341	0.527002	0.2663	-0.312954	0.6
replication_fork(5)	5	0.610341	1.49641	0.2663	3.32733	0.9
response_to_abiotic_stimulus(3)	13	0.610341	0.590894	0.165152	-0.117755	0.5
response_to_biotic_stimulus(3)&response_to_other_organism(3)&response_to_external_biotic_stimulus(4)&response_to_defenses_of_other_organism_involved_in_symbiotic_interaction(4)&avoidance_of_defenses_of_other_organism_involved_in_symbiotic_interaction(5)&response_to_immune_response_of_other_organism_involved_in_symbiotic_interaction(5)&evasion_or_tolerance_of_immune_response_of_other_organism_invo…	45	0.610341	0.781698	0.0887666	1.93042	0.287129
response_to_chemical(3)	23	0.610341	0.710455	0.124163	0.806309	0.442623
response_to_drug(4)	12	0.610341	0.841019	0.171896	1.34196	0.358974
response_to_external_stimulus(3)	47	0.610341	0.76981	0.0868574	1.83598	0.296296
response_to_heat(4)	11	0.610341	0.573159	0.179539	-0.207098	0.541667
response_to_organic_substance(4)&response_to_topologically_incorrect_protein(4)&response_to_unfolded_protein(5)	10	0.610341	0.618286	0.188302	0.0421888	0.619048
response_to_stimulus(2)	101	0.610341	0.78423	0.0592509	2.93478	0.424908
response_to_stress(3)	30	0.610341	0.703386	0.108716	0.855849	0.605263
response_to_temperature_stimulus(4)	12	0.610341	0.573552	0.171896	-0.21402	0.555556
rhoptry(3)	6	0.610341	1.00385	0.243097	1.61872	0.368421
ribonuclease_activity(6)	8	0.610341	0.686098	0.210528	0.359838	0.352941
ribonucleoprotein_complex(3)	85	0.610341	0.449209	0.0645872	-2.4948	0.520833
ribonucleoprotein_complex_biogenesis(4)	13	0.610341	0.402134	0.165152	-1.2607	0.416667
ribonucleoside_metabolic_process(6)	12	0.610341	0.961357	0.171896	2.04202	0.625
ribonucleotide_binding(4)&purine_ribonucleotide_binding(5)	42	0.610341	0.86288	0.0918822	2.7485	0.487805
ribonucleotide_metabolic_process(6)&purine_ribonucleotide_metabolic_process(7)	10	0.610341	1.29276	0.188302	3.62404	0.681818
ribose_phosphate_metabolic_process(5)	16	0.610341	1.05322	0.148866	2.975	0.571429
ribosomal_subunit(4)	66	0.610341	0.429978	0.0732966	-2.46073	0.614286
ribosome(4)	67	0.610341	0.432273	0.0727476	-2.44776	0.597222
ribosome_biogenesis(5)	13	0.610341	0.402134	0.165152	-1.2607	0.416667
RNA_binding(5)	42	0.610341	0.603942	0.0918822	-0.0696462	0.448718
RNA_biosynthetic_process(6)	29	0.610341	0.683017	0.110575	0.657251	0.345238
RNA_helicase_activity(9)	12	0.610341	0.712339	0.171896	0.593371	0.375
RNA_metabolic_process(5)	87	0.610341	0.639232	0.0638405	0.45254	0.354067
RNA_methyltransferase_activity(6)	7	0.610341	0.786626	0.225064	0.783261	0.318182
RNA_modification(6)	5	0.610341	0.484725	0.2663	-0.471711	0.166667
RNA_polymerase_activity(6)&DNA_directed_RNA_polymerase_activity(7)	12	0.610341	0.668047	0.171896	0.335704	0.366667
RNA_polymerase_complex(4)&DNA_directed_RNA_polymerase_complex(5)&nuclear_DNA_directed_RNA_polymerase_complex(5)	7	0.610341	0.414207	0.225064	-0.871458	0.277778
RNA_processing(6)	26	0.610341	0.569885	0.11678	-0.346431	0.326531
RNA_splicing(7)	20	0.610341	0.634775	0.13315	0.183503	0.361111
RNA_splicing_via_transesterification_reactions(8)	15	0.610341	0.413864	0.153748	-1.27792	0.285714
rRNA_processing(6)&rRNA_metabolic_process(7)	7	0.610341	0.309009	0.225064	-1.33887	0.363636
S_adenosylmethionine_dependent_methyltransferase_activity(6)	11	0.610341	0.903968	0.179539	1.63545	0.151515
secondary_active_transmembrane_transporter_activity(5)	6	0.610341	0.557753	0.243097	-0.216325	0.230769
signaling(2)&single_organism_signaling(3)&signal_transduction(4)	13	0.610341	0.925998	0.165152	1.91131	0.5
single_organism_biosynthetic_process(4)	44	0.610341	0.884365	0.0897696	3.05252	0.606742
single_organism_carbohydrate_metabolic_process(4)	14	0.610341	0.573787	0.159145	-0.229693	0.6
single_organism_catabolic_process(4)	14	0.610341	0.598924	0.159145	-0.071742	0.5
single_organism_cell_adhesion(3)&single_organismal_cell_cell_adhesion(4)	14	0.610341	0.847309	0.159145	1.48901	0.276923
single_organism_cellular_localization(4)&protein_targeting(5)&establishment_of_protein_localization_to_organelle(5)&protein_localization_to_organelle(6)	11	0.610341	0.499146	0.179539	-0.619338	0.45
single_organism_cellular_process(3)	171	0.610341	0.835458	0.0455363	4.94368	0.52784
single_organism_intracellular_transport(4)	18	0.610341	0.506966	0.140352	-0.736541	0.444444
single_organism_metabolic_process(3)	125	0.610341	0.809581	0.05326	3.74089	0.564912
single_organism_organelle_organization(4)	11	0.610341	1.22798	0.179539	3.44011	0.5
single_organism_process(2)	222	0.610341	0.813207	0.039965	5.07609	0.478758
single_organism_transport(3)&single_organism_localization(3)	34	0.610341	0.690705	0.102121	0.786948	0.461538
small_molecule_binding(3)	44	0.610341	0.914955	0.0897696	3.39329	0.477941
small_molecule_biosynthetic_process(5)	13	0.610341	0.902358	0.165152	1.76817	0.565217
small_molecule_metabolic_process(4)	84	0.610341	0.794261	0.0649705	2.83081	0.57754
small_nucleolar_ribonucleoprotein_complex(4)	8	0.610341	0.53318	0.210528	-0.366515	0.111111
small_ribosomal_subunit(5)	27	0.610341	0.377336	0.114597	-2.03326	0.535714
spliceosomal_complex(4)	5	0.610341	0.606686	0.2663	-0.0137277	0.428571
structural_constituent_of_ribosome(3)	64	0.610341	0.424971	0.0744331	-2.49043	0.608696
structural_molecule_activity(2)	71	0.610341	0.438608	0.0706686	-2.43013	0.590361
substrate_specific_transmembrane_transporter_activity(4)	22	0.610341	0.850047	0.126953	1.88814	0.487805
substrate_specific_transporter_activity(3)	31	0.610341	0.862494	0.106949	2.3577	0.432836
sulfur_compound_metabolic_process(4)	7	0.610341	0.51653	0.225064	-0.416819	0.75
symbiont_containing_vacuole_membrane(3)	6	0.610341	0.508102	0.243097	-0.420568	0.263158
transcription_DNA_templated(6)&nucleic_acid_templated_transcription(7)	27	0.610341	0.607701	0.114597	-0.0230399	0.325
transcription_from_RNA_polymerase_II_promoter(7)	7	0.610341	0.524204	0.225064	-0.382722	0.181818
transferase_activity(3)	96	0.610341	0.798539	0.0607743	3.09667	0.424354
transferase_activity_transferring_acyl_groups(4)	9	0.610341	1.21598	0.198488	3.05124	0.5625
transferase_activity_transferring_acyl_groups_other_than_amino_acyl_groups(5)	8	0.610341	1.30946	0.210528	3.32076	0.571429
transferase_activity_transferring_alkyl_or_aryl_other_than_methyl_groups(4)	7	0.610341	0.362328	0.225064	-1.10197	0.230769
transferase_activity_transferring_one_carbon_groups(4)	18	0.610341	0.842789	0.140352	1.65617	0.311111
transferase_activity_transferring_phosphorus_containing_groups(4)	46	0.610341	0.857868	0.0877964	2.81932	0.5
transferase_complex(5)	14	0.610341	0.629219	0.159145	0.11862	0.433962
transition_metal_ion_binding(6)	12	0.610341	0.420199	0.171896	-1.10615	0.35
translation(6)	108	0.610341	0.524253	0.0572986	-1.50244	0.514451
translation_elongation_factor_activity(7)	7	0.610341	0.816893	0.225064	0.917743	0.444444
translation_factor_activity_nucleic_acid_binding(6)	20	0.610341	0.722067	0.13315	0.839099	0.463415
translation_initiation_factor_activity(7)	11	0.610341	0.710386	0.179539	0.557228	0.428571
translational_elongation(6)	7	0.610341	0.816893	0.225064	0.917743	0.444444
translational_initiation(4)	13	0.610341	0.722519	0.165152	0.679239	0.444444
transmembrane_transport(4)	7	0.610341	0.886414	0.225064	1.22664	0.555556
transmembrane_transporter_activity(3)	29	0.610341	0.875735	0.110575	2.40012	0.482759
transporter_activity(2)	43	0.610341	0.831021	0.0908075	2.43019	0.4
tricarboxylic_acid_cycle(4)&aerobic_respiration(6)&citrate_metabolic_process(8)	10	0.610341	0.790643	0.188302	0.957514	0.772727
tricarboxylic_acid_metabolic_process(7)	11	0.610341	0.781996	0.179539	0.956087	0.791667
tRNA_metabolic_process(7)	23	0.610341	0.784011	0.124163	1.39872	0.440678
ubiquitin_dependent_protein_catabolic_process(8)	31	0.610341	0.399359	0.106949	-1.97275	0.4
ubiquitin_like_protein_transferase_activity(4)	9	0.610341	0.690784	0.198488	0.405277	0.34
ubiquitin_protein_transferase_activity(5)	8	0.610341	0.741722	0.210528	0.624052	0.354167
unfolded_protein_binding(4)	10	0.610341	0.308115	0.188302	-1.605	0.1875
vacuole(5)	22	0.610341	0.492956	0.126953	-0.924635	0.4375
vesicle(3)	22	0.610341	0.480614	0.126953	-1.02185	0.368421
vesicle_mediated_transport(5)	16	0.610341	0.564049	0.148866	-0.310965	0.297297
zinc_ion_binding(7)	9	0.610341	0.377153	0.198488	-1.17482	0.266667

## Sheet: t=24
Pathway	nGene	pFC	avg FC	sd FC	z-value	nFC
3_5_exonuclease_activity(7)	6	0.632155	0.410678	0.250465	-0.884261	0.333333
actin_cytoskeleton(6)	7	0.632155	1.00063	0.231886	1.58904	0.35
active_transmembrane_transporter_activity(4)	19	0.632155	0.466625	0.140749	-1.17606	0.414634
adenyl_nucleotide_binding(6)&adenyl_ribonucleotide_binding(6)	26	0.632155	0.718405	0.12032	0.716836	0.482353
alpha_amino_acid_metabolic_process(5)	9	0.632155	0.704108	0.204504	0.35184	0.210526
amino_acid_activation(5)&tRNA_aminoacylation(6)&tRNA_aminoacylation_for_protein_translation(7)	18	0.632155	0.480679	0.144606	-1.04751	0.4
anion_binding(4)	45	0.632155	0.752154	0.091457	1.31208	0.451128
anion_transmembrane_transporter_activity(6)	4	0.632155	0.143322	0.306756	-1.59356	0.4
apical_complex(3)	12	0.632155	1.48155	0.177106	4.79595	0.4
apical_part_of_cell(3)	12	0.632155	1.48155	0.177106	4.79595	0.4
apicoplast(6)	58	0.632155	0.755349	0.0805581	1.52925	0.517986
aromatic_compound_biosynthetic_process(5)	47	0.632155	0.617192	0.08949	-0.167202	0.446281
aspartic_type_peptidase_activity(6)&aspartic_type_endopeptidase_activity(7)	9	0.632155	1.02255	0.204504	1.90896	0.611111
ATP_binding(6)	25	0.632155	0.682957	0.122702	0.414024	0.463415
ATP_dependent_RNA_helicase_activity(10)&RNA_dependent_ATPase_activity(10)	10	0.632155	0.774671	0.19401	0.734582	0.114286
ATPase_activity(8)	52	0.632155	0.613708	0.0850789	-0.21682	0.375
ATPase_activity_coupled(9)	35	0.632155	0.637261	0.103703	0.0492399	0.324324
ATPase_activity_coupled_to_movement_of_substances(10)	11	0.632155	0.578497	0.184981	-0.290074	0.607143
binding(2)	187	0.632155	0.737807	0.0448645	2.35491	0.43215
biological_adhesion(2)	14	0.632155	1.71244	0.163968	6.58841	0.138462
biological_regulation(2)	74	0.632155	0.900138	0.0713194	3.75751	0.419214
biosynthetic_process(3)	202	0.632155	0.579653	0.0431666	-1.21626	0.525381
bounding_membrane_of_organelle(4)	13	0.632155	0.608542	0.170158	-0.138773	0.44
carbohydrate_derivative_binding(3)	42	0.632155	0.728444	0.094667	1.01713	0.471545
carbohydrate_derivative_biosynthetic_process(5)	19	0.632155	0.677443	0.140749	0.321761	0.594595
carbohydrate_derivative_catabolic_process(5)	7	0.632155	0.605818	0.231886	-0.113578	0.266667
carbohydrate_derivative_metabolic_process(4)	34	0.632155	0.742417	0.105217	1.04796	0.470588
carbohydrate_metabolic_process(4)	15	0.632155	0.675662	0.158408	0.274649	0.322581
carboxylic_acid_metabolic_process(6)	51	0.632155	0.60697	0.0859089	-0.293166	0.42623
catabolic_process(3)&organic_substance_catabolic_process(4)	53	0.632155	0.626229	0.0842724	-0.0703218	0.410853
catalytic_activity(2)	346	0.632155	0.739329	0.0329826	3.2494	0.42246
catalytic_complex(4)	39	0.632155	0.777154	0.0982406	1.47595	0.5
cation_binding(4)	19	0.632155	0.690685	0.140749	0.415842	0.428571
cation_transmembrane_transporter_activity(6)	12	0.632155	0.793783	0.177106	0.912604	0.518519
cation_transport(5)	8	0.632155	0.85256	0.216909	1.01611	0.642857
cell_adhesion(3)	14	0.632155	1.71244	0.163968	6.58841	0.138462
cell_adhesion_molecule_binding(4)	5	0.632155	1.84466	0.274371	4.41922	0.230769
cell_communication(4)	14	0.632155	1.24102	0.163968	3.7133	0.692308
cell_cycle(4)	19	0.632155	0.661815	0.140749	0.210731	0.5
cell_cycle_process(4)	13	0.632155	0.72284	0.170158	0.532944	0.526316
cell_periphery(3)	14	0.632155	0.969079	0.163968	2.05482	0.645833
cell_surface(3)	8	0.632155	1.13313	0.216909	2.30958	0.526316
cellular_aldehyde_metabolic_process(4)	8	0.632155	0.567897	0.216909	-0.296244	0.25
cellular_amino_acid_metabolic_process(4)	27	0.632155	0.555155	0.118071	-0.652151	0.347826
cellular_aromatic_compound_metabolic_process(4)	148	0.632155	0.597847	0.0504304	-0.680299	0.422969
cellular_biosynthetic_process(4)	200	0.632155	0.580879	0.0433819	-1.18197	0.529412
cellular_catabolic_process(4)	42	0.632155	0.607685	0.094667	-0.258483	0.455446
cellular_component_assembly(4)	7	0.632155	0.800529	0.231886	0.726109	0.611111
cellular_component_biogenesis(3)	20	0.632155	0.742293	0.137186	0.80284	0.357143
cellular_component_organization(3)	45	0.632155	0.627043	0.091457	-0.0558935	0.4375
cellular_component_organization_or_biogenesis(2)	57	0.632155	0.650068	0.0812617	0.22044	0.395522
cellular_lipid_metabolic_process(4)	18	0.632155	0.780868	0.144606	1.0284	0.529412
cellular_localization(3)&establishment_of_localization_in_cell(4)	27	0.632155	0.467649	0.118071	-1.39329	0.470588
cellular_macromolecular_complex_assembly(6)	3	0.632155	0.847897	0.354212	0.609075	0.4
cellular_macromolecule_catabolic_process(5)	39	0.632155	0.613095	0.0982406	-0.194017	0.452632
cellular_macromolecule_localization(4)&cellular_protein_localization(5)&intracellular_protein_transport(6)	19	0.632155	0.470294	0.140749	-1.14999	0.363636
cellular_macromolecule_metabolic_process(4)	290	0.632155	0.598619	0.0360267	-0.930866	0.472266
cellular_metabolic_process(3)	367	0.632155	0.623863	0.0320251	-0.258938	0.476493
cellular_nitrogen_compound_biosynthetic_process(5)	53	0.632155	0.581056	0.0842724	-0.606352	0.428571
cellular_nitrogen_compound_metabolic_process(4)	155	0.632155	0.601558	0.0492785	-0.620908	0.420485
cellular_protein_metabolic_process(5)	188	0.632155	0.603948	0.044745	-0.630404	0.520833
cellular_response_to_DNA_damage_stimulus(5)	13	0.632155	0.606141	0.170158	-0.152884	0.513514
cellular_response_to_stimulus(3)	27	0.632155	0.935336	0.118071	2.5678	0.617978
cellular_response_to_stress(4)	14	0.632155	0.592746	0.163968	-0.240345	0.538462
chromatin(3)	5	0.632155	0.75542	0.274371	0.449263	0.8
chromatin_organization(4)	9	0.632155	0.69656	0.204504	0.314931	0.2
chromosomal_part(4)	11	0.632155	0.688064	0.184981	0.302243	0.714286
chromosome(5)	12	0.632155	0.7079	0.177106	0.427681	0.681818
chromosome_organization(4)	19	0.632155	0.761853	0.140749	0.921483	0.492063
coenzyme_metabolic_process(5)	12	0.632155	0.744973	0.177106	0.637007	0.5
cofactor_metabolic_process(4)	15	0.632155	0.694649	0.158408	0.394513	0.518519
cysteine_type_peptidase_activity(6)	7	0.632155	0.812137	0.231886	0.776166	0.333333
cytoplasm(4)	290	0.632155	0.609578	0.0360267	-0.626686	0.532143
cytoplasmic_part(4)	256	0.632155	0.605682	0.0383445	-0.690395	0.534836
cytoplasmic_transport(6)	14	0.632155	0.553148	0.163968	-0.481847	0.384615
cytoplasmic_vesicle(4)	21	0.632155	0.488877	0.133879	-1.0702	0.48
cytoskeletal_part(4)	18	0.632155	1.00138	0.144606	2.55332	0.553571
cytoskeleton(5)	19	0.632155	0.97071	0.140749	2.40537	0.568966
cytoskeleton_organization(4)	10	0.632155	0.695381	0.19401	0.325892	0.423077
cytosol(5)	70	0.632155	0.486003	0.0733288	-1.99311	0.571429
cytosolic_large_ribosomal_subunit(6)	25	0.632155	0.42267	0.122702	-1.70726	0.846154
cytosolic_part(5)	46	0.632155	0.466126	0.0904575	-1.83544	0.759259
cytosolic_ribosome(5)	42	0.632155	0.468164	0.094667	-1.73229	0.860465
cytosolic_small_ribosomal_subunit(6)	17	0.632155	0.535069	0.148799	-0.652469	0.882353
dephosphorylation(6)	8	0.632155	0.904731	0.216909	1.25664	0.5
DNA_binding(5)	26	0.632155	0.619304	0.12032	-0.106804	0.515625
DNA_conformation_change(5)	7	0.632155	0.572245	0.231886	-0.258361	0.705882
DNA_dependent_ATPase_activity(10)	8	0.632155	0.545495	0.216909	-0.399521	0.481481
DNA_dependent_DNA_replication(7)	9	0.632155	0.675241	0.204504	0.210685	0.666667
DNA_helicase_activity(9)	7	0.632155	0.46634	0.231886	-0.715071	0.347826
DNA_metabolic_process(5)	33	0.632155	0.648763	0.106799	0.155503	0.582418
DNA_repair(4)	12	0.632155	0.617071	0.177106	-0.0851679	0.542857
DNA_replication(6)	18	0.632155	0.695572	0.144606	0.438546	0.62
electron_carrier_activity(2)	9	0.632155	0.623631	0.204504	-0.041683	0.785714
endocytic_vesicle(6)	17	0.632155	0.50188	0.148799	-0.875511	0.512195
endomembrane_system(3)	25	0.632155	0.742757	0.122702	0.901387	0.449275
endonuclease_activity(6)	5	0.632155	0.504721	0.274371	-0.464458	0.181818
endopeptidase_activity(6)	39	0.632155	0.669982	0.0982406	0.385048	0.6
endoplasmic_reticulum(4)	17	0.632155	0.770589	0.148799	0.930343	0.468085
energy_derivation_by_oxidation_of_organic_compounds(4)&cellular_respiration(5)	11	0.632155	0.870937	0.184981	1.29084	0.73913
entry_into_cell_of_other_organism_involved_in_symbiotic_interaction(5)&entry_into_host_cell(6)	4	0.632155	1.29507	0.306756	2.16105	0.333333
entry_into_other_organism_involved_in_symbiotic_interaction(4)&entry_into_host(5)	4	0.632155	1.29507	0.306756	2.16105	0.333333
envelope(3)	25	0.632155	0.561961	0.122702	-0.57207	0.5
enzyme_regulator_activity(2)	6	0.632155	0.672414	0.250465	0.160736	0.777778
establishment_of_localization(3)&transport(4)	64	0.632155	0.592938	0.0766891	-0.511383	0.409091
exonuclease_activity(6)	8	0.632155	0.418059	0.216909	-0.987029	0.4
extracellular_membrane_bounded_organelle(4)&symbiont_containing_vacuole(5)	15	0.632155	0.934971	0.158408	1.91162	0.5
extracellular_organelle(3)	15	0.632155	0.934971	0.158408	1.91162	0.5
extracellular_region(2)&extracellular_region_part(2)	104	0.632155	1.07556	0.0601598	7.37051	0.247863
extraorganismal_space(3)&other_organism_part(3)&other_organism(4)&other_organism_cell(4)&host(5)&host_cell(5)	103	0.632155	1.0736	0.0604512	7.30243	0.241379
fatty_acid_biosynthetic_process(6)	5	0.632155	0.679872	0.274371	0.173912	0.5
fatty_acid_metabolic_process(5)	6	0.632155	0.621741	0.250465	-0.0415779	0.5
gene_expression(5)	164	0.632155	0.515904	0.0479073	-2.42659	0.468354
generation_of_precursor_metabolites_and_energy(4)	19	0.632155	0.700064	0.140749	0.482484	0.5
glyceraldehyde_3_phosphate_metabolic_process(5)	8	0.632155	0.567897	0.216909	-0.296244	0.25
glycolytic_process(4)&carbohydrate_catabolic_process(5)&single_organism_carbohydrate_catabolic_process(5)	8	0.632155	0.684673	0.216909	0.242117	0.285714
glycosyl_compound_biosynthetic_process(5)&nucleoside_biosynthetic_process(6)&ribonucleoside_biosynthetic_process(7)	10	0.632155	0.529489	0.19401	-0.52918	0.538462
glycosyl_compound_metabolic_process(4)&nucleoside_metabolic_process(5)	13	0.632155	0.617134	0.170158	-0.0882799	0.5
Golgi_apparatus(4)	6	0.632155	0.468277	0.250465	-0.654296	0.28
GTP_binding(6)&guanyl_ribonucleotide_binding(6)	16	0.632155	0.744758	0.153378	0.734153	0.447368
GTPase_activity(8)	9	0.632155	0.7241	0.204504	0.449598	0.15
guanyl_nucleotide_binding(6)	16	0.632155	0.744758	0.153378	0.734153	0.447368
helicase_activity(8)	28	0.632155	0.66072	0.115943	0.24637	0.257732
heterocycle_biosynthetic_process(5)	53	0.632155	0.580867	0.0842724	-0.608602	0.446154
heterocycle_metabolic_process(4)	152	0.632155	0.591402	0.0497624	-0.818949	0.424242
host_cell_cytoplasm_part(6)	56	0.632155	1.13596	0.0819841	6.14511	0.294118
host_cell_cytosol(7)	6	0.632155	1.11994	0.250465	1.94752	0.769231
host_cell_part(4)	101	0.632155	1.06593	0.0610468	7.10557	0.246696
host_cell_plasma_membrane(6)	46	0.632155	1.07332	0.0904575	4.87708	0.229167
host_cell_surface_binding(3)	14	0.632155	1.64449	0.163968	6.17396	0.280488
host_intracellular_part(5)&host_cell_cytoplasm(6)	60	0.632155	1.13619	0.0792041	6.3637	0.25731
hydrogen_ion_transmembrane_transporter_activity(9)	10	0.632155	0.801379	0.19401	0.872246	0.6
hydrolase_activity(3)	177	0.632155	0.699767	0.0461144	1.46618	0.417339
hydrolase_activity_acting_on_acid_anhydrides(4)&hydrolase_activity_acting_on_acid_anhydrides_in_phosphorus_containing_anhydrides(5)&pyrophosphatase_activity(6)	88	0.632155	0.705629	0.0654006	1.12344	0.391304
hydrolase_activity_acting_on_acid_anhydrides_catalyzing_transmembrane_movement_of_substances(4)&ATPase_activity_coupled_to_transmembrane_movement_of_substances(5)	10	0.632155	0.479434	0.19401	-0.787184	0.590909
hydrolase_activity_acting_on_ester_bonds(4)	28	0.632155	0.678453	0.115943	0.39932	0.402985
infected_host_cell_surface_knob(7)	5	0.632155	1.84466	0.274371	4.41922	0.230769
inner_membrane_complex(3)	9	0.632155	1.29286	0.204504	3.23074	0.466667
inorganic_cation_transmembrane_transporter_activity(7)	12	0.632155	0.793783	0.177106	0.912604	0.518519
integral_component_of_membrane(4)	22	0.632155	0.980129	0.130801	2.66033	0.6
interaction_with_host(4)	23	0.632155	1.53261	0.127926	7.03887	0.205479
interspecies_interaction_between_organisms(3)&symbiosis_encompassing_mutualism_through_parasitism(4)	62	0.632155	1.17783	0.0779162	7.00335	0.195489
intracellular_membrane_bounded_organelle(4)	242	0.632155	0.641089	0.0394381	0.226522	0.477273
intracellular_non_membrane_bounded_organelle(4)	104	0.632155	0.613159	0.0601598	-0.315753	0.654971
intracellular_organelle(3)	318	0.632155	0.631425	0.0344041	-0.0212321	0.522936
intracellular_organelle_part(3)	174	0.632155	0.600425	0.0465103	-0.682208	0.559748
intracellular_region_of_host(5)	60	0.632155	1.13619	0.0792041	6.3637	0.25731
intracellular_transport(5)	26	0.632155	0.472716	0.12032	-1.32513	0.469388
intrinsic_component_of_membrane(3)	23	0.632155	0.962133	0.127926	2.57944	0.588235
intrinsic_component_of_plasma_membrane(4)	7	0.632155	0.929541	0.231886	1.28247	0.666667
ion_binding(3)	62	0.632155	0.726356	0.0779162	1.20901	0.443038
ion_transmembrane_transporter_activity(5)	16	0.632155	0.631167	0.153378	-0.00643964	0.5
ion_transport(4)	12	0.632155	0.756703	0.177106	0.703239	0.55
isomerase_activity(3)	9	0.632155	0.565672	0.204504	-0.325095	0.333333
kinase_activity(5)	23	0.632155	0.990741	0.127926	2.80307	0.5
large_ribosomal_subunit(5)	39	0.632155	0.500009	0.0982406	-1.34512	0.833333
ligase_activity(3)	24	0.632155	0.598393	0.125233	-0.269591	0.460317
ligase_activity_forming_carbon_oxygen_bonds(4)&ligase_activity_forming_aminoacyl_tRNA_and_related_compounds(5)&aminoacyl_tRNA_ligase_activity(6)	18	0.632155	0.480679	0.144606	-1.04751	0.4
lipid_biosynthetic_process(5)	15	0.632155	0.798716	0.158408	1.05147	0.535714
lipid_metabolic_process(4)	18	0.632155	0.780868	0.144606	1.0284	0.529412
localization(2)	65	0.632155	0.603077	0.0760969	-0.382116	0.406015
locomotion(2)	6	0.632155	1.48746	0.250465	3.41485	0.266667
lyase_activity(3)	17	0.632155	0.804053	0.148799	1.15524	0.666667
lytic_vacuole(6)&lysosome(7)	17	0.632155	0.50188	0.148799	-0.875511	0.512195
macromolecular_complex(2)	220	0.632155	0.588436	0.041363	-1.05697	0.544365
macromolecular_complex_assembly(5)	4	0.632155	0.847733	0.306756	0.702767	0.571429
macromolecular_complex_subunit_organization(4)	15	0.632155	0.620236	0.158408	-0.0752453	0.263158
macromolecule_biosynthetic_process(5)&cellular_macromolecule_biosynthetic_process(5)	159	0.632155	0.555332	0.0486547	-1.57894	0.528846
macromolecule_catabolic_process(5)	39	0.632155	0.613095	0.0982406	-0.194017	0.452632
macromolecule_localization(3)	25	0.632155	0.579378	0.122702	-0.430126	0.3125
macromolecule_metabolic_process(4)	310	0.632155	0.619003	0.0348452	-0.377453	0.473071
macromolecule_modification(5)	47	0.632155	0.787538	0.08949	1.73631	0.397059
Maurer_s_cleft(7)	31	0.632155	1.12561	0.11019	4.47824	0.113208
membrane(2)	96	0.632155	0.703722	0.0626164	1.14295	0.489879
membrane_bounded_organelle(3)	254	0.632155	0.661609	0.0384952	0.76513	0.470909
membrane_bounded_vesicle(4)&cytoplasmic_membrane_bounded_vesicle(5)	20	0.632155	0.507364	0.137186	-0.909652	0.489796
membrane_coat(3)&coated_membrane(3)	7	0.632155	0.455618	0.231886	-0.761312	0.5
membrane_enclosed_lumen(2)	41	0.632155	0.642777	0.0958145	0.11086	0.39604
membrane_part(2)	52	0.632155	0.71738	0.0850789	1.00171	0.577236
metabolic_process(2)	402	0.632155	0.633666	0.0305992	0.0493847	0.479358
metal_ion_binding(5)	18	0.632155	0.633108	0.144606	0.00659055	0.423077
metallopeptidase_activity(6)	8	0.632155	0.814932	0.216909	0.842643	0.416667
methyltransferase_activity(5)	16	0.632155	0.720366	0.153378	0.575121	0.121951
microneme(4)	4	0.632155	0.841174	0.306756	0.681385	0.4
microtubule_associated_complex(4)	7	0.632155	1.04684	0.231886	1.78831	0.689655
microtubule_based_movement(5)	6	0.632155	0.941202	0.250465	1.23389	0.702703
microtubule_based_process(4)	11	0.632155	1.01075	0.184981	2.04668	0.59375
microtubule_cytoskeleton(6)	10	0.632155	1.04815	0.19401	2.14418	0.735294
microtubule_motor_activity(9)	7	0.632155	1.10297	0.231886	2.03039	0.431818
mitochondrial_envelope(5)	20	0.632155	0.474969	0.137186	-1.14579	0.52
mitochondrial_matrix(5)	11	0.632155	0.610287	0.184981	-0.11822	0.823529
mitochondrial_membrane_part(3)	13	0.632155	0.551498	0.170158	-0.474015	0.6
mitochondrial_part(4)	31	0.632155	0.522985	0.11019	-0.990746	0.642857
mitochondrial_transport(5)	7	0.632155	0.33202	0.231886	-1.29432	0
mitochondrion(5)	61	0.632155	0.55636	0.0785522	-0.964895	0.535354
mitochondrion_organization(4)&protein_targeting_to_mitochondrion(5)&establishment_of_protein_localization_to_mitochondrion(6)&protein_localization_to_mitochondrion(7)	6	0.632155	0.333821	0.250465	-1.19112	0
modification_dependent_macromolecule_catabolic_process(6)&cellular_protein_catabolic_process(6)&proteolysis_involved_in_cellular_protein_catabolic_process(6)&modification_dependent_protein_catabolic_process(7)	33	0.632155	0.583868	0.106799	-0.452134	0.487805
modification_of_morphology_or_physiology_of_other_organism(3)	15	0.632155	1.57937	0.158408	5.97961	0.22
modulation_by_symbiont_of_host_cellular_process(4)&modification_of_morphology_or_physiology_of_other_organism_involved_in_symbiotic_interaction(4)&modification_by_symbiont_of_host_morphology_or_physiology(5)	14	0.632155	1.67316	0.163968	6.34884	0.22449
molecular_function_regulator(2)	7	0.632155	0.649994	0.231886	0.076929	0.727273
monocarboxylic_acid_biosynthetic_process(7)	5	0.632155	0.679872	0.274371	0.173912	0.5
monocarboxylic_acid_metabolic_process(7)	16	0.632155	0.726182	0.153378	0.613037	0.416667
monovalent_inorganic_cation_transmembrane_transporter_activity(8)	11	0.632155	0.77989	0.184981	0.79865	0.48
motor_activity(8)	12	0.632155	1.15995	0.177106	2.98008	0.486486
movement_in_environment_of_other_organism_involved_in_symbiotic_interaction(3)&movement_in_host_environment(4)	5	0.632155	1.53455	0.274371	3.28895	0.285714
movement_of_cell_or_subcellular_component(4)	9	0.632155	1.02697	0.204504	1.9306	0.58
mRNA_metabolic_process(6)&mRNA_processing(7)	7	0.632155	0.54978	0.231886	-0.35524	0.222222
multi_organism_process(2)	64	0.632155	1.18746	0.0766891	7.24095	0.186335
ncRNA_metabolic_process(6)	30	0.632155	0.543476	0.112012	-0.791694	0.357143
ncRNA_processing(7)	11	0.632155	0.592413	0.184981	-0.214842	0.210526
negative_regulation_of_biological_process(2)	2	0.632155	0.292222	0.433819	-0.783584	0.333333
nitrogen_compound_metabolic_process(3)	163	0.632155	0.603713	0.048054	-0.59188	0.409794
non_membrane_bounded_organelle(3)	104	0.632155	0.613159	0.0601598	-0.315753	0.654971
nuclear_lumen(5)	29	0.632155	0.674009	0.113926	0.367379	0.313253
nuclear_part(4)	43	0.632155	0.652046	0.0935598	0.2126	0.376147
nuclear_periphery(5)	8	0.632155	0.538324	0.216909	-0.432583	0.44
nuclease_activity(5)	14	0.632155	0.453716	0.163968	-1.08825	0.323529
nucleic_acid_binding(4)	67	0.632155	0.609209	0.0749525	-0.306142	0.455172
nucleic_acid_metabolic_process(5)	116	0.632155	0.563102	0.0569632	-1.21224	0.394558
nucleobase_containing_compound_biosynthetic_process(5)	43	0.632155	0.624312	0.0935598	-0.0838248	0.447368
nucleobase_containing_compound_metabolic_process(4)	145	0.632155	0.600009	0.0509494	-0.630937	0.420455
nucleobase_containing_small_molecule_metabolic_process(4)	30	0.632155	0.693084	0.112012	0.543948	0.52459
nucleoplasm(5)	11	0.632155	0.70923	0.184981	0.416663	0.2
nucleoplasm_part(5)	10	0.632155	0.66411	0.19401	0.164706	0.178571
nucleoside_binding(4)&purine_nucleoside_binding(5)&ribonucleoside_binding(5)&purine_ribonucleoside_triphosphate_binding(5)&purine_ribonucleoside_binding(6)	41	0.632155	0.707074	0.0958145	0.78192	0.458333
nucleoside_phosphate_biosynthetic_process(5)&nucleotide_biosynthetic_process(6)	11	0.632155	0.613689	0.184981	-0.0998265	0.833333
nucleoside_phosphate_metabolic_process(5)	24	0.632155	0.697801	0.125233	0.524191	0.632653
nucleoside_triphosphatase_activity(7)	84	0.632155	0.710411	0.0669397	1.16906	0.391753
nucleotide_binding(4)&nucleoside_phosphate_binding(4)	43	0.632155	0.745189	0.0935598	1.20814	0.485075
nucleotide_metabolic_process(6)	23	0.632155	0.721883	0.127926	0.701406	0.625
nucleotidyltransferase_activity(5)	19	0.632155	0.685392	0.140749	0.378239	0.306122
nucleus(5)	82	0.632155	0.631529	0.0677511	-0.00923762	0.419689
organellar_large_ribosomal_subunit(4)	10	0.632155	0.659093	0.19401	0.13885	0.75
organellar_ribosome(3)	16	0.632155	0.553039	0.153378	-0.515825	0.684211
organelle(2)	331	0.632155	0.648626	0.0337217	0.488448	0.512445
organelle_envelope(4)	24	0.632155	0.561784	0.125233	-0.561925	0.514286
organelle_inner_membrane(4)&mitochondrial_membrane(4)&mitochondrial_inner_membrane(5)	19	0.632155	0.494997	0.140749	-0.974487	0.541667
organelle_lumen(3)&intracellular_organelle_lumen(4)	40	0.632155	0.656486	0.0970048	0.250817	0.4
organelle_membrane(3)	33	0.632155	0.580999	0.106799	-0.478997	0.5
organelle_organization(3)	39	0.632155	0.65601	0.0982406	0.242818	0.447619
organelle_part(2)	180	0.632155	0.604343	0.0457285	-0.608204	0.545994
organic_acid_biosynthetic_process(5)&carboxylic_acid_biosynthetic_process(6)	8	0.632155	0.668564	0.216909	0.167852	0.466667
organic_acid_metabolic_process(4)&oxoacid_metabolic_process(5)	53	0.632155	0.60013	0.0842724	-0.380015	0.428571
organic_cyclic_compound_binding(3)&heterocyclic_compound_binding(3)	100	0.632155	0.64929	0.0613512	0.2793	0.49187
organic_cyclic_compound_biosynthetic_process(5)	53	0.632155	0.580867	0.0842724	-0.608602	0.446154
organic_cyclic_compound_metabolic_process(4)	152	0.632155	0.591402	0.0497624	-0.818949	0.424242
organic_substance_biosynthetic_process(4)	201	0.632155	0.579722	0.0432738	-1.21165	0.526718
organic_substance_metabolic_process(3)	389	0.632155	0.639601	0.0311063	0.239364	0.474178
organic_substance_transport(5)	28	0.632155	0.574581	0.115943	-0.49657	0.307692
organonitrogen_compound_biosynthetic_process(5)	27	0.632155	0.639479	0.118071	0.06203	0.545455
organonitrogen_compound_metabolic_process(4)	59	0.632155	0.608143	0.0798725	-0.300625	0.407407
organophosphate_biosynthetic_process(5)	19	0.632155	0.684232	0.140749	0.369994	0.710526
organophosphate_metabolic_process(4)	35	0.632155	0.756064	0.103703	1.19485	0.594203
other_organism_membrane(4)&host_cell_membrane(5)&other_organism_cell_membrane(5)	48	0.632155	1.07528	0.0885529	5.00405	0.191304
oxidation_reduction_process(4)	19	0.632155	0.715084	0.140749	0.589195	0.742857
oxidoreductase_activity(3)	31	0.632155	0.835824	0.11019	1.84834	0.610169
oxidoreductase_complex(3)	11	0.632155	0.934419	0.184981	1.63403	0.666667
oxidoreduction_coenzyme_metabolic_process(6)	7	0.632155	0.635862	0.231886	0.0159877	0.214286
passive_evasion_of_immune_response_of_other_organism_involved_in_symbiotic_interaction(7)&antigenic_variation(8)	44	0.632155	1.06815	0.0924905	4.71396	0.20202
pellicle(3)	10	0.632155	1.21176	0.19401	2.98748	0.411765
peptidase_activity(4)	47	0.632155	0.68226	0.08949	0.559897	0.529412
peptidase_activity_acting_on_L_amino_acid_peptides(5)	47	0.632155	0.68226	0.08949	0.559897	0.529412
phagocytic_vesicle(7)&secondary_lysosome(8)&phagolysosome(8)&food_vacuole(9)	17	0.632155	0.50188	0.148799	-0.875511	0.512195
phosphatase_activity(6)	9	0.632155	0.811812	0.204504	0.878501	0.333333
phosphate_containing_compound_metabolic_process(5)	57	0.632155	0.866547	0.0812617	2.88441	0.570423
phospholipid_biosynthetic_process(5)	8	0.632155	0.781227	0.216909	0.687257	0.5
phospholipid_metabolic_process(5)	10	0.632155	0.799362	0.19401	0.861847	0.5
phosphoric_ester_hydrolase_activity(5)	13	0.632155	0.917509	0.170158	1.67699	0.533333
phosphorus_metabolic_process(4)	62	0.632155	0.870325	0.0779162	3.05675	0.582781
phosphorylation(6)	16	0.632155	1.08274	0.153378	2.93775	0.557377
phosphotransferase_activity_alcohol_group_as_acceptor(5)	21	0.632155	1.06302	0.133879	3.21828	0.486486
plasma_membrane(3)	14	0.632155	0.969079	0.163968	2.05482	0.645833
plasma_membrane_part(3)	8	0.632155	0.876663	0.216909	1.12723	0.685714
plastid(5)	60	0.632155	0.745507	0.0792041	1.43114	0.51773
posttranscriptional_regulation_of_gene_expression(6)	6	0.632155	0.349337	0.250465	-1.12917	0.466667
primary_active_transmembrane_transporter_activity(5)&P_P_bond_hydrolysis_driven_transmembrane_transporter_activity(6)	13	0.632155	0.432568	0.170158	-1.17296	0.464286
primary_metabolic_process(3)	371	0.632155	0.642043	0.031852	0.310427	0.478368
proteasomal_protein_catabolic_process(6)&proteasome_mediated_ubiquitin_dependent_protein_catabolic_process(7)&ER_associated_ubiquitin_dependent_protein_catabolic_process(8)	9	0.632155	0.61632	0.204504	-0.0774317	0.44
proteasome_complex(4)	20	0.632155	0.418073	0.137186	-1.56053	0.6875
proteasome_core_complex(4)	9	0.632155	0.461235	0.204504	-0.835777	0.888889
proteasome_regulatory_particle(4)&proteasome_accessory_complex(4)	9	0.632155	0.356473	0.204504	-1.34805	0.631579
protein_binding(3)	66	0.632155	0.830604	0.0755182	2.62784	0.365079
protein_catabolic_process(5)	39	0.632155	0.613095	0.0982406	-0.194017	0.452632
protein_complex(3)	134	0.632155	0.646516	0.0529994	0.270958	0.49375
protein_complex_biogenesis(4)&protein_complex_assembly(5)	3	0.632155	0.847897	0.354212	0.609075	0.4
protein_complex_subunit_organization(5)	7	0.632155	0.555177	0.231886	-0.331965	0.4
protein_DNA_complex(3)	7	0.632155	0.758438	0.231886	0.544591	0.583333
protein_folding(6)	11	0.632155	0.520245	0.184981	-0.604982	0.444444
protein_kinase_activity(6)	14	0.632155	1.17801	0.163968	3.32906	0.526316
protein_localization(4)&establishment_of_protein_localization(4)&protein_transport(5)	24	0.632155	0.582906	0.125233	-0.393262	0.326087
protein_metabolic_process(4)	213	0.632155	0.638795	0.0420372	0.157963	0.511211
protein_modification_process(5)&cellular_protein_modification_process(6)	41	0.632155	0.821629	0.0958145	1.97751	0.434426
protein_phosphorylation(7)	15	0.632155	1.07434	0.158408	2.79146	0.55
protein_serine_threonine_kinase_activity(7)	7	0.632155	1.4977	0.231886	3.73262	0.5
protein_transporter_activity(4)	8	0.632155	0.372422	0.216909	-1.19743	0.384615
proteolysis(5)	56	0.632155	0.728215	0.0819841	1.17169	0.471429
proton_transporting_two_sector_ATPase_complex(3)	11	0.632155	0.49136	0.184981	-0.761133	0.6
purine_containing_compound_biosynthetic_process(6)	11	0.632155	0.706416	0.184981	0.401454	0.791667
purine_containing_compound_metabolic_process(5)	13	0.632155	0.755069	0.170158	0.722353	0.777778
purine_NTP_dependent_helicase_activity(9)&ATP_dependent_helicase_activity(10)	17	0.632155	0.681475	0.148799	0.331454	0.163934
purine_nucleoside_biosynthetic_process(7)&purine_ribonucleoside_biosynthetic_process(8)	9	0.632155	0.46257	0.204504	-0.829248	0.7
purine_nucleoside_metabolic_process(6)&purine_ribonucleoside_metabolic_process(7)	11	0.632155	0.564405	0.184981	-0.366257	0.692308
purine_nucleotide_binding(5)	42	0.632155	0.728444	0.094667	1.01713	0.471545
purine_nucleotide_biosynthetic_process(7)	9	0.632155	0.703298	0.204504	0.347879	0.857143
purine_nucleotide_metabolic_process(6)	11	0.632155	0.761363	0.184981	0.698495	0.833333
pyridine_containing_compound_metabolic_process(5)	7	0.632155	0.505996	0.231886	-0.544055	0.285714
pyrimidine_containing_compound_metabolic_process(5)	4	0.632155	0.341765	0.306756	-0.946648	0.285714
pyruvate_metabolic_process(8)	11	0.632155	0.757778	0.184981	0.679113	0.346154
receptor_binding(4)&host_cell_surface_receptor_binding(4)	9	0.632155	1.61679	0.204504	4.81475	0.234375
regulation_of_biological_process(2)	66	0.632155	0.929735	0.0755182	3.94051	0.419048
regulation_of_biological_quality(3)	22	0.632155	1.30327	0.130801	5.13082	0.279412
regulation_of_biosynthetic_process(4)&regulation_of_cellular_biosynthetic_process(5)	20	0.632155	0.512442	0.137186	-0.872637	0.35
regulation_of_cell_adhesion(4)&modulation_by_symbiont_of_host_erythrocyte_aggregation(5)&regulation_of_cell_cell_adhesion(5)&homotypic_cell_cell_adhesion(5)&regulation_of_homotypic_cell_cell_adhesion(6)&erythrocyte_aggregation(6)&regulation_of_erythrocyte_aggregation(7)	13	0.632155	1.69215	0.170158	6.22948	0.191489
regulation_of_cell_cycle(4)	14	0.632155	0.580757	0.163968	-0.313465	0.470588
regulation_of_cell_cycle_process(5)	9	0.632155	0.61632	0.204504	-0.0774317	0.44
regulation_of_cellular_metabolic_process(4)	20	0.632155	0.512442	0.137186	-0.872637	0.35
regulation_of_cellular_process(3)	62	0.632155	0.960316	0.0779162	4.21172	0.42268
regulation_of_cellular_protein_metabolic_process(5)&regulation_of_protein_metabolic_process(5)	5	0.632155	0.324023	0.274371	-1.12305	0.5
regulation_of_gene_expression(5)	22	0.632155	0.510502	0.130801	-0.930062	0.342466
regulation_of_macromolecule_biosynthetic_process(5)&regulation_of_cellular_macromolecule_biosynthetic_process(6)	19	0.632155	0.517198	0.140749	-0.81675	0.355932
regulation_of_macromolecule_metabolic_process(4)	22	0.632155	0.510502	0.130801	-0.930062	0.342466
regulation_of_metabolic_process(3)	23	0.632155	0.506657	0.127926	-0.981018	0.337838
regulation_of_nitrogen_compound_metabolic_process(4)&regulation_of_nucleobase_containing_compound_metabolic_process(5)	14	0.632155	0.586189	0.163968	-0.280336	0.326531
regulation_of_primary_metabolic_process(4)	20	0.632155	0.512442	0.137186	-0.872637	0.35
regulation_of_RNA_metabolic_process(5)&regulation_of_transcription_DNA_templated(6)&regulation_of_RNA_biosynthetic_process(6)&regulation_of_nucleic_acid_templated_transcription(7)	14	0.632155	0.586189	0.163968	-0.280336	0.326531
regulation_of_translation(6)	5	0.632155	0.324023	0.274371	-1.12305	0.5
replication_fork(5)	5	0.632155	0.571322	0.274371	-0.221719	0.6
response_to_abiotic_stimulus(3)	13	0.632155	0.721852	0.170158	0.527137	0.647059
response_to_biotic_stimulus(3)&response_to_other_organism(3)&response_to_external_biotic_stimulus(4)&response_to_defenses_of_other_organism_involved_in_symbiotic_interaction(4)&avoidance_of_defenses_of_other_organism_involved_in_symbiotic_interaction(5)&response_to_immune_response_of_other_organism_involved_in_symbiotic_interaction(5)&evasion_or_tolerance_of_immune_response_of_other_organism_invo…	45	0.632155	1.07611	0.091457	4.85426	0.217822
response_to_chemical(3)	23	0.632155	0.770753	0.127926	1.08342	0.360656
response_to_drug(4)	12	0.632155	0.967088	0.177106	1.89115	0.307692
response_to_external_stimulus(3)	47	0.632155	1.04935	0.08949	4.66193	0.240741
response_to_heat(4)	11	0.632155	0.570772	0.184981	-0.331834	0.541667
response_to_organic_substance(4)&response_to_topologically_incorrect_protein(4)&response_to_unfolded_protein(5)	10	0.632155	0.598438	0.19401	-0.173793	0.428571
response_to_stimulus(2)	101	0.632155	0.954075	0.0610468	5.27334	0.421245
response_to_stress(3)	30	0.632155	0.583944	0.112012	-0.430414	0.526316
response_to_temperature_stimulus(4)	12	0.632155	0.627205	0.177106	-0.0279484	0.555556
rhoptry(3)	6	0.632155	2.10965	0.250465	5.899	0.526316
ribonuclease_activity(6)	8	0.632155	0.508549	0.216909	-0.569852	0.235294
ribonucleoprotein_complex(3)	85	0.632155	0.498625	0.0665448	-2.00662	0.708333
ribonucleoprotein_complex_biogenesis(4)	13	0.632155	0.710935	0.170158	0.462983	0.166667
ribonucleoside_metabolic_process(6)	12	0.632155	0.611684	0.177106	-0.115587	0.5625
ribonucleotide_binding(4)&purine_ribonucleotide_binding(5)	42	0.632155	0.728444	0.094667	1.01713	0.471545
ribonucleotide_metabolic_process(6)&purine_ribonucleotide_metabolic_process(7)	10	0.632155	0.796389	0.19401	0.846526	0.863636
ribose_phosphate_metabolic_process(5)	16	0.632155	0.710499	0.153378	0.510791	0.628571
ribosomal_subunit(4)	66	0.632155	0.483255	0.0755182	-1.97171	0.828571
ribosome(4)	67	0.632155	0.481938	0.0749525	-2.00417	0.819444
ribosome_biogenesis(5)	13	0.632155	0.710935	0.170158	0.462983	0.166667
RNA_binding(5)	42	0.632155	0.578186	0.094667	-0.570089	0.435897
RNA_biosynthetic_process(6)	29	0.632155	0.604214	0.113926	-0.245258	0.357143
RNA_helicase_activity(9)	12	0.632155	0.735558	0.177106	0.583849	0.175
RNA_metabolic_process(5)	87	0.632155	0.542657	0.0657754	-1.36067	0.320574
RNA_methyltransferase_activity(6)	7	0.632155	0.882996	0.231886	1.08174	0.0909091
RNA_modification(6)	5	0.632155	0.562441	0.274371	-0.254087	0.0833333
RNA_polymerase_activity(6)&DNA_directed_RNA_polymerase_activity(7)	12	0.632155	0.760912	0.177106	0.727008	0.333333
RNA_polymerase_complex(4)&DNA_directed_RNA_polymerase_complex(5)&nuclear_DNA_directed_RNA_polymerase_complex(5)	7	0.632155	0.64426	0.231886	0.0522034	0.277778
RNA_processing(6)	26	0.632155	0.450463	0.12032	-1.51007	0.265306
RNA_splicing(7)	20	0.632155	0.427537	0.137186	-1.49154	0.277778
RNA_splicing_via_transesterification_reactions(8)	15	0.632155	0.412566	0.158408	-1.38622	0.25
rRNA_processing(6)&rRNA_metabolic_process(7)	7	0.632155	0.637179	0.231886	0.0216656	0.272727
S_adenosylmethionine_dependent_methyltransferase_activity(6)	11	0.632155	0.807361	0.184981	0.947154	0.0909091
secondary_active_transmembrane_transporter_activity(5)	6	0.632155	0.540416	0.250465	-0.366274	0.307692
signaling(2)&single_organism_signaling(3)&signal_transduction(4)	13	0.632155	1.30428	0.170158	3.95001	0.68
single_organism_biosynthetic_process(4)	44	0.632155	0.689435	0.0924905	0.619311	0.58427
single_organism_carbohydrate_metabolic_process(4)	14	0.632155	0.693775	0.163968	0.375804	0.333333
single_organism_catabolic_process(4)	14	0.632155	0.662817	0.163968	0.186999	0.294118
single_organism_cell_adhesion(3)&single_organismal_cell_cell_adhesion(4)	14	0.632155	1.71244	0.163968	6.58841	0.138462
single_organism_cellular_localization(4)&protein_targeting(5)&establishment_of_protein_localization_to_organelle(5)&protein_localization_to_organelle(6)	11	0.632155	0.542973	0.184981	-0.482116	0.25
single_organism_cellular_process(3)	171	0.632155	0.716655	0.0469165	1.80108	0.496659
single_organism_intracellular_transport(4)	18	0.632155	0.518207	0.144606	-0.787988	0.444444
single_organism_metabolic_process(3)	125	0.632155	0.644339	0.0548742	0.222028	0.477193
single_organism_organelle_organization(4)	11	0.632155	0.825522	0.184981	1.04534	0.5
single_organism_process(2)	222	0.632155	0.764506	0.0411763	3.21425	0.437908
single_organism_transport(3)&single_organism_localization(3)	34	0.632155	0.579738	0.105217	-0.498181	0.461538
small_molecule_binding(3)	44	0.632155	0.767504	0.0924905	1.46338	0.485294
small_molecule_biosynthetic_process(5)	13	0.632155	0.751601	0.170158	0.70197	0.478261
small_molecule_metabolic_process(4)	84	0.632155	0.658786	0.0669397	0.397828	0.470588
small_nucleolar_ribonucleoprotein_complex(4)	8	0.632155	0.41432	0.216909	-1.00427	0.333333
small_ribosomal_subunit(5)	27	0.632155	0.459055	0.118071	-1.46607	0.821429
spliceosomal_complex(4)	5	0.632155	0.386977	0.274371	-0.893599	0.428571
structural_constituent_of_ribosome(3)	64	0.632155	0.485439	0.0766891	-1.91312	0.84058
structural_molecule_activity(2)	71	0.632155	0.504067	0.0728105	-1.7592	0.795181
substrate_specific_transmembrane_transporter_activity(4)	22	0.632155	0.597799	0.130801	-0.26266	0.439024
substrate_specific_transporter_activity(3)	31	0.632155	0.649295	0.11019	0.155546	0.432836
sulfur_compound_metabolic_process(4)	7	0.632155	0.830341	0.231886	0.854671	0.583333
symbiont_containing_vacuole_membrane(3)	6	0.632155	0.717948	0.250465	0.342535	0.315789
transcription_DNA_templated(6)&nucleic_acid_templated_transcription(7)	27	0.632155	0.585069	0.118071	-0.398799	0.35
transcription_from_RNA_polymerase_II_promoter(7)	7	0.632155	0.499789	0.231886	-0.570824	0.272727
transferase_activity(3)	96	0.632155	0.78086	0.0626164	2.37486	0.343173
transferase_activity_transferring_acyl_groups(4)	9	0.632155	0.8021	0.204504	0.83101	0.5
transferase_activity_transferring_acyl_groups_other_than_amino_acyl_groups(5)	8	0.632155	0.815367	0.216909	0.844647	0.428571
transferase_activity_transferring_alkyl_or_aryl_other_than_methyl_groups(4)	7	0.632155	0.75486	0.231886	0.529161	0.230769
transferase_activity_transferring_one_carbon_groups(4)	18	0.632155	0.695907	0.144606	0.440867	0.133333
transferase_activity_transferring_phosphorus_containing_groups(4)	46	0.632155	0.814109	0.0904575	2.01149	0.416667
transferase_complex(5)	14	0.632155	0.702387	0.163968	0.428326	0.320755
transition_metal_ion_binding(6)	12	0.632155	0.688413	0.177106	0.317653	0.35
translation(6)	108	0.632155	0.515695	0.0590353	-1.97272	0.595376
translation_elongation_factor_activity(7)	7	0.632155	0.859341	0.231886	0.979731	0.555556
translation_factor_activity_nucleic_acid_binding(6)	20	0.632155	0.659308	0.137186	0.197927	0.463415
translation_initiation_factor_activity(7)	11	0.632155	0.636232	0.184981	0.0220381	0.428571
translational_elongation(6)	7	0.632155	0.859341	0.231886	0.979731	0.555556
translational_initiation(4)	13	0.632155	0.644738	0.170158	0.0739461	0.481481
transmembrane_transport(4)	7	0.632155	0.555829	0.231886	-0.329153	0.777778
transmembrane_transporter_activity(3)	29	0.632155	0.594431	0.113926	-0.331127	0.431034
transporter_activity(2)	43	0.632155	0.707067	0.0935598	0.800687	0.421053
tricarboxylic_acid_cycle(4)&aerobic_respiration(6)&citrate_metabolic_process(8)	10	0.632155	0.837162	0.19401	1.05668	0.727273
tricarboxylic_acid_metabolic_process(7)	11	0.632155	0.789941	0.184981	0.852985	0.708333
tRNA_metabolic_process(7)	23	0.632155	0.514958	0.127926	-0.916131	0.372881
ubiquitin_dependent_protein_catabolic_process(8)	31	0.632155	0.550425	0.11019	-0.741723	0.5
ubiquitin_like_protein_transferase_activity(4)	9	0.632155	0.780893	0.204504	0.72731	0.4
ubiquitin_protein_transferase_activity(5)	8	0.632155	0.863447	0.216909	1.06631	0.395833
unfolded_protein_binding(4)	10	0.632155	0.547122	0.19401	-0.438291	0.4375
vacuole(5)	22	0.632155	0.522059	0.130801	-0.841708	0.5
vesicle(3)	22	0.632155	0.511978	0.130801	-0.918775	0.438596
vesicle_mediated_transport(5)	16	0.632155	0.440659	0.153378	-1.24853	0.540541
zinc_ion_binding(7)	9	0.632155	0.732489	0.204504	0.490622	0.333333

## Sheet: t=32
Pathway	nGene	pFC	avg FC	sd FC	z-value	nFC
3_5_exonuclease_activity(7)	6	0.769391	0.820025	0.331753	0.152625	0.0666667
actin_cytoskeleton(6)	7	0.769391	1.27873	0.307144	1.6583	0.55
active_transmembrane_transporter_activity(4)	19	0.769391	0.678284	0.186429	-0.488695	0.365854
adenyl_nucleotide_binding(6)&adenyl_ribonucleotide_binding(6)	26	0.769391	0.797644	0.159369	0.177279	0.329412
alpha_amino_acid_metabolic_process(5)	9	0.769391	0.916187	0.270875	0.541931	0
amino_acid_activation(5)&tRNA_aminoacylation(6)&tRNA_aminoacylation_for_protein_translation(7)	18	0.769391	0.69737	0.191538	-0.376013	0.12
anion_binding(4)	45	0.769391	0.774068	0.121139	0.0386034	0.308271
anion_transmembrane_transporter_activity(6)	4	0.769391	0.385638	0.406313	-0.944476	0
apical_complex(3)	12	0.769391	2.51148	0.234585	7.42627	0.6
apical_part_of_cell(3)	12	0.769391	2.51148	0.234585	7.42627	0.6
apicoplast(6)	58	0.769391	0.765986	0.106703	-0.0319163	0.352518
aromatic_compound_biosynthetic_process(5)	47	0.769391	0.834377	0.118534	0.548248	0.322314
aspartic_type_peptidase_activity(6)&aspartic_type_endopeptidase_activity(7)	9	0.769391	1.35423	0.270875	2.15908	0.388889
ATP_binding(6)	25	0.769391	0.781097	0.162525	0.0720232	0.341463
ATP_dependent_RNA_helicase_activity(10)&RNA_dependent_ATPase_activity(10)	10	0.769391	0.926952	0.256975	0.613138	0.114286
ATPase_activity(8)	52	0.769391	0.825746	0.112691	0.500082	0.26875
ATPase_activity_coupled(9)	35	0.769391	0.855733	0.137359	0.628587	0.261261
ATPase_activity_coupled_to_movement_of_substances(10)	11	0.769391	0.761867	0.245016	-0.0307097	0.428571
binding(2)	187	0.769391	0.853641	0.0594251	1.41775	0.354906
biological_adhesion(2)	14	0.769391	1.30295	0.217183	2.45672	0.215385
biological_regulation(2)	74	0.769391	1.00471	0.0944659	2.49103	0.393013
biosynthetic_process(3)	202	0.769391	0.605935	0.0571762	-2.85881	0.294416
bounding_membrane_of_organelle(4)	13	0.769391	0.635256	0.225382	-0.595146	0.4
carbohydrate_derivative_binding(3)	42	0.769391	0.766538	0.125391	-0.0227522	0.276423
carbohydrate_derivative_biosynthetic_process(5)	19	0.769391	0.807706	0.186429	0.20552	0.459459
carbohydrate_derivative_catabolic_process(5)	7	0.769391	0.795743	0.307144	0.085795	0.0666667
carbohydrate_derivative_metabolic_process(4)	34	0.769391	0.882389	0.139364	0.810808	0.382353
carbohydrate_metabolic_process(4)	15	0.769391	0.93569	0.209819	0.792581	0.322581
carboxylic_acid_metabolic_process(6)	51	0.769391	0.722873	0.11379	-0.408802	0.155738
catabolic_process(3)&organic_substance_catabolic_process(4)	53	0.769391	0.701911	0.111623	-0.604539	0.333333
catalytic_activity(2)	346	0.769391	0.912197	0.0436871	3.26884	0.347594
catalytic_complex(4)	39	0.769391	0.978135	0.130124	1.60419	0.336066
cation_binding(4)	19	0.769391	0.758527	0.186429	-0.0582735	0.321429
cation_transmembrane_transporter_activity(6)	12	0.769391	0.692546	0.234585	-0.327579	0.814815
cation_transport(5)	8	0.769391	0.499756	0.287307	-0.938491	0.714286
cell_adhesion(3)	14	0.769391	1.30295	0.217183	2.45672	0.215385
cell_adhesion_molecule_binding(4)	5	0.769391	1.44711	0.363417	1.86486	0.358974
cell_communication(4)	14	0.769391	1.52157	0.217183	3.46333	0.634615
cell_cycle(4)	19	0.769391	0.784848	0.186429	0.0829077	0.34
cell_cycle_process(4)	13	0.769391	0.914719	0.225382	0.644808	0.315789
cell_periphery(3)	14	0.769391	1.17311	0.217183	1.85886	0.5625
cell_surface(3)	8	0.769391	1.45232	0.287307	2.37701	0.421053
cellular_aldehyde_metabolic_process(4)	8	0.769391	0.698388	0.287307	-0.247135	0.0625
cellular_amino_acid_metabolic_process(4)	27	0.769391	0.770309	0.15639	0.00587115	0.0869565
cellular_aromatic_compound_metabolic_process(4)	148	0.769391	0.715231	0.0667975	-0.810815	0.260504
cellular_biosynthetic_process(4)	200	0.769391	0.606318	0.0574613	-2.83796	0.296675
cellular_catabolic_process(4)	42	0.769391	0.679462	0.125391	-0.717191	0.376238
cellular_component_assembly(4)	7	0.769391	0.555497	0.307144	-0.696397	0.333333
cellular_component_biogenesis(3)	20	0.769391	0.782237	0.181709	0.0706939	0.166667
cellular_component_organization(3)	45	0.769391	0.873068	0.121139	0.855852	0.419643
cellular_component_organization_or_biogenesis(2)	57	0.769391	0.876433	0.107635	0.994487	0.358209
cellular_lipid_metabolic_process(4)	18	0.769391	0.700078	0.191538	-0.361876	0.294118
cellular_localization(3)&establishment_of_localization_in_cell(4)	27	0.769391	0.574203	0.15639	-1.24809	0.45098
cellular_macromolecular_complex_assembly(6)	3	0.769391	0.732227	0.46917	-0.0792132	0.8
cellular_macromolecule_catabolic_process(5)	39	0.769391	0.663131	0.130124	-0.816605	0.389474
cellular_macromolecule_localization(4)&cellular_protein_localization(5)&intracellular_protein_transport(6)	19	0.769391	0.60337	0.186429	-0.890533	0.333333
cellular_macromolecule_metabolic_process(4)	290	0.769391	0.648649	0.0477191	-2.53026	0.332805
cellular_metabolic_process(3)	367	0.769391	0.675149	0.0424187	-2.2217	0.324015
cellular_nitrogen_compound_biosynthetic_process(5)	53	0.769391	0.815855	0.111623	0.41626	0.300752
cellular_nitrogen_compound_metabolic_process(4)	155	0.769391	0.715495	0.0652717	-0.825714	0.25876
cellular_protein_metabolic_process(5)	188	0.769391	0.62442	0.0592669	-2.44607	0.382812
cellular_response_to_DNA_damage_stimulus(5)	13	0.769391	0.633094	0.225382	-0.604737	0.378378
cellular_response_to_stimulus(3)	27	0.769391	1.09378	0.15639	2.07426	0.52809
cellular_response_to_stress(4)	14	0.769391	0.617604	0.217183	-0.698888	0.384615
chromatin(3)	5	0.769391	1.016	0.363417	0.678596	0.8
chromatin_organization(4)	9	0.769391	0.894028	0.270875	0.460128	0.333333
chromosomal_part(4)	11	0.769391	0.699088	0.245016	-0.286932	0.333333
chromosome(5)	12	0.769391	0.653127	0.234585	-0.495615	0.363636
chromosome_organization(4)	19	0.769391	0.81379	0.186429	0.238152	0.349206
coenzyme_metabolic_process(5)	12	0.769391	0.607308	0.234585	-0.690936	0.181818
cofactor_metabolic_process(4)	15	0.769391	0.566075	0.209819	-0.969006	0.222222
cysteine_type_peptidase_activity(6)	7	0.769391	1.14115	0.307144	1.21039	0.166667
cytoplasm(4)	290	0.769391	0.659059	0.0477191	-2.31211	0.358929
cytoplasmic_part(4)	256	0.769391	0.647354	0.0507891	-2.40282	0.340164
cytoplasmic_transport(6)	14	0.769391	0.646092	0.217183	-0.567718	0.384615
cytoplasmic_vesicle(4)	21	0.769391	0.701564	0.17733	-0.382489	0.2
cytoskeletal_part(4)	18	0.769391	1.224	0.191538	2.37344	0.660714
cytoskeleton(5)	19	0.769391	1.18148	0.186429	2.21044	0.655172
cytoskeleton_organization(4)	10	0.769391	1.35517	0.256975	2.27951	0.615385
cytosol(5)	70	0.769391	0.503582	0.0971274	-2.73671	0.32381
cytosolic_large_ribosomal_subunit(6)	25	0.769391	0.332756	0.162525	-2.68657	0.384615
cytosolic_part(5)	46	0.769391	0.365086	0.119815	-3.3744	0.351852
cytosolic_ribosome(5)	42	0.769391	0.306224	0.125391	-3.69378	0.418605
cytosolic_small_ribosomal_subunit(6)	17	0.769391	0.267206	0.197091	-2.54799	0.470588
dephosphorylation(6)	8	0.769391	1.09656	0.287307	1.13875	0.571429
DNA_binding(5)	26	0.769391	0.798438	0.159369	0.182261	0.34375
DNA_conformation_change(5)	7	0.769391	0.433018	0.307144	-1.09517	0.411765
DNA_dependent_ATPase_activity(10)	8	0.769391	0.766534	0.287307	-0.00994613	0.444444
DNA_dependent_DNA_replication(7)	9	0.769391	0.435463	0.270875	-1.23278	0.388889
DNA_helicase_activity(9)	7	0.769391	0.912656	0.307144	0.466444	0.217391
DNA_metabolic_process(5)	33	0.769391	0.516546	0.14146	-1.78739	0.373626
DNA_repair(4)	12	0.769391	0.577176	0.234585	-0.819385	0.4
DNA_replication(6)	18	0.769391	0.467185	0.191538	-1.57779	0.36
electron_carrier_activity(2)	9	0.769391	0.603451	0.270875	-0.612605	0.571429
endocytic_vesicle(6)	17	0.769391	0.703732	0.197091	-0.333141	0.146341
endomembrane_system(3)	25	0.769391	0.703816	0.162525	-0.403474	0.405797
endonuclease_activity(6)	5	0.769391	0.864143	0.363417	0.260724	0.0909091
endopeptidase_activity(6)	39	0.769391	0.830557	0.130124	0.470054	0.55
endoplasmic_reticulum(4)	17	0.769391	0.751006	0.197091	-0.0932823	0.468085
energy_derivation_by_oxidation_of_organic_compounds(4)&cellular_respiration(5)	11	0.769391	0.663428	0.245016	-0.432475	0.521739
entry_into_cell_of_other_organism_involved_in_symbiotic_interaction(5)&entry_into_host_cell(6)	4	0.769391	1.26904	0.406313	1.22971	0.5
entry_into_other_organism_involved_in_symbiotic_interaction(4)&entry_into_host(5)	4	0.769391	1.26904	0.406313	1.22971	0.5
envelope(3)	25	0.769391	0.66613	0.162525	-0.635353	0.368421
enzyme_regulator_activity(2)	6	0.769391	0.782741	0.331753	0.0402407	0.444444
establishment_of_localization(3)&transport(4)	64	0.769391	0.616137	0.101578	-1.50873	0.424242
exonuclease_activity(6)	8	0.769391	0.788983	0.287307	0.0681912	0.25
extracellular_membrane_bounded_organelle(4)&symbiont_containing_vacuole(5)	15	0.769391	1.09135	0.209819	1.53447	0.264706
extracellular_organelle(3)	15	0.769391	1.09135	0.209819	1.53447	0.264706
extracellular_region(2)&extracellular_region_part(2)	104	0.769391	1.0286	0.0796846	3.25288	0.294872
extraorganismal_space(3)&other_organism_part(3)&other_organism(4)&other_organism_cell(4)&host(5)&host_cell(5)	103	0.769391	1.03191	0.0800704	3.27863	0.293103
fatty_acid_biosynthetic_process(6)	5	0.769391	0.749476	0.363417	-0.0547994	0.3
fatty_acid_metabolic_process(5)	6	0.769391	0.818639	0.331753	0.148447	0.25
gene_expression(5)	164	0.769391	0.581106	0.0634554	-2.96721	0.265823
generation_of_precursor_metabolites_and_energy(4)	19	0.769391	0.671264	0.186429	-0.526353	0.357143
glyceraldehyde_3_phosphate_metabolic_process(5)	8	0.769391	0.698388	0.287307	-0.247135	0.0625
glycolytic_process(4)&carbohydrate_catabolic_process(5)&single_organism_carbohydrate_catabolic_process(5)	8	0.769391	0.786716	0.287307	0.0603002	0.238095
glycosyl_compound_biosynthetic_process(5)&nucleoside_biosynthetic_process(6)&ribonucleoside_biosynthetic_process(7)	10	0.769391	0.643792	0.256975	-0.488761	0.230769
glycosyl_compound_metabolic_process(4)&nucleoside_metabolic_process(5)	13	0.769391	0.760548	0.225382	-0.0392353	0.222222
Golgi_apparatus(4)	6	0.769391	0.882494	0.331753	0.340926	0.36
GTP_binding(6)&guanyl_ribonucleotide_binding(6)	16	0.769391	0.715991	0.203157	-0.26285	0.157895
GTPase_activity(8)	9	0.769391	1.28502	0.270875	1.90356	0.25
guanyl_nucleotide_binding(6)	16	0.769391	0.715991	0.203157	-0.26285	0.157895
helicase_activity(8)	28	0.769391	0.923519	0.153572	1.00362	0.195876
heterocycle_biosynthetic_process(5)	53	0.769391	0.808572	0.111623	0.351013	0.3
heterocycle_metabolic_process(4)	152	0.769391	0.71088	0.0659127	-0.887711	0.256198
host_cell_cytoplasm_part(6)	56	0.769391	1.07271	0.108592	2.79318	0.264706
host_cell_cytosol(7)	6	0.769391	1.82322	0.331753	3.17654	0.538462
host_cell_part(4)	101	0.769391	1.02991	0.0808593	3.22192	0.299559
host_cell_plasma_membrane(6)	46	0.769391	1.03189	0.119815	2.19085	0.385417
host_cell_surface_binding(3)	14	0.769391	2.15564	0.217183	6.38285	0.402439
host_intracellular_part(5)&host_cell_cytoplasm(6)	60	0.769391	1.09045	0.10491	3.06031	0.269006
hydrogen_ion_transmembrane_transporter_activity(9)	10	0.769391	0.658777	0.256975	-0.430448	0.75
hydrolase_activity(3)	177	0.769391	0.91661	0.0610807	2.41024	0.358871
hydrolase_activity_acting_on_acid_anhydrides(4)&hydrolase_activity_acting_on_acid_anhydrides_in_phosphorus_containing_anhydrides(5)&pyrophosphatase_activity(6)	88	0.769391	0.9093	0.0866262	1.61508	0.354515
hydrolase_activity_acting_on_acid_anhydrides_catalyzing_transmembrane_movement_of_substances(4)&ATPase_activity_coupled_to_transmembrane_movement_of_substances(5)	10	0.769391	0.652628	0.256975	-0.454376	0.454545
hydrolase_activity_acting_on_ester_bonds(4)	28	0.769391	1.00208	0.153572	1.51518	0.343284
infected_host_cell_surface_knob(7)	5	0.769391	1.44711	0.363417	1.86486	0.358974
inner_membrane_complex(3)	9	0.769391	2.38048	0.270875	5.9477	0.933333
inorganic_cation_transmembrane_transporter_activity(7)	12	0.769391	0.692546	0.234585	-0.327579	0.814815
integral_component_of_membrane(4)	22	0.769391	0.934029	0.173252	0.950277	0.476923
interaction_with_host(4)	23	0.769391	1.182	0.169444	2.43509	0.328767
interspecies_interaction_between_organisms(3)&symbiosis_encompassing_mutualism_through_parasitism(4)	62	0.769391	1.04339	0.103204	2.65498	0.345865
intracellular_membrane_bounded_organelle(4)	242	0.769391	0.737196	0.0522376	-0.616318	0.325758
intracellular_non_membrane_bounded_organelle(4)	104	0.769391	0.576629	0.0796846	-2.41907	0.461988
intracellular_organelle(3)	318	0.769391	0.690524	0.0455698	-1.7307	0.357798
intracellular_organelle_part(3)	174	0.769391	0.614477	0.061605	-2.51464	0.374214
intracellular_region_of_host(5)	60	0.769391	1.09045	0.10491	3.06031	0.269006
intracellular_transport(5)	26	0.769391	0.563516	0.159369	-1.29181	0.469388
intrinsic_component_of_membrane(3)	23	0.769391	1.03646	0.169444	1.57615	0.5
intrinsic_component_of_plasma_membrane(4)	7	0.769391	1.19086	0.307144	1.37221	0.592593
ion_binding(3)	62	0.769391	0.764615	0.103204	-0.0462799	0.310127
ion_transmembrane_transporter_activity(5)	16	0.769391	0.615819	0.203157	-0.75593	0.6875
ion_transport(4)	12	0.769391	0.503852	0.234585	-1.13195	0.55
isomerase_activity(3)	9	0.769391	0.592826	0.270875	-0.651833	0.222222
kinase_activity(5)	23	0.769391	0.936213	0.169444	0.984522	0.578947
large_ribosomal_subunit(5)	39	0.769391	0.38121	0.130124	-2.98316	0.47619
ligase_activity(3)	24	0.769391	0.723366	0.165877	-0.277467	0.174603
ligase_activity_forming_carbon_oxygen_bonds(4)&ligase_activity_forming_aminoacyl_tRNA_and_related_compounds(5)&aminoacyl_tRNA_ligase_activity(6)	18	0.769391	0.69737	0.191538	-0.376013	0.12
lipid_biosynthetic_process(5)	15	0.769391	0.662281	0.209819	-0.510486	0.285714
lipid_metabolic_process(4)	18	0.769391	0.700078	0.191538	-0.361876	0.294118
localization(2)	65	0.769391	0.607891	0.100794	-1.60228	0.421053
locomotion(2)	6	0.769391	1.14756	0.331753	1.13992	0.533333
lyase_activity(3)	17	0.769391	1.01115	0.197091	1.22661	0.588235
lytic_vacuole(6)&lysosome(7)	17	0.769391	0.703732	0.197091	-0.333141	0.146341
macromolecular_complex(2)	220	0.769391	0.61262	0.0547872	-2.86145	0.386091
macromolecular_complex_assembly(5)	4	0.769391	0.64998	0.406313	-0.293889	0.571429
macromolecular_complex_subunit_organization(4)	15	0.769391	0.923762	0.209819	0.735731	0.342105
macromolecule_biosynthetic_process(5)&cellular_macromolecule_biosynthetic_process(5)	159	0.769391	0.582954	0.0644454	-2.89295	0.291667
macromolecule_catabolic_process(5)	39	0.769391	0.663131	0.130124	-0.816605	0.389474
macromolecule_localization(3)	25	0.769391	0.69015	0.162525	-0.487564	0.333333
macromolecule_metabolic_process(4)	310	0.769391	0.686522	0.0461541	-1.79548	0.343523
macromolecule_modification(5)	47	0.769391	0.985743	0.118534	1.82524	0.411765
Maurer_s_cleft(7)	31	0.769391	0.893036	0.145952	0.847164	0.150943
membrane(2)	96	0.769391	0.833172	0.0829383	0.769017	0.412955
membrane_bounded_organelle(3)	254	0.769391	0.761748	0.0509887	-0.149908	0.325455
membrane_bounded_vesicle(4)&cytoplasmic_membrane_bounded_vesicle(5)	20	0.769391	0.691365	0.181709	-0.429402	0.183673
membrane_coat(3)&coated_membrane(3)	7	0.769391	0.476023	0.307144	-0.955149	0.277778
membrane_enclosed_lumen(2)	41	0.769391	0.781563	0.126911	0.0959073	0.19802
membrane_part(2)	52	0.769391	0.821186	0.112691	0.459622	0.422764
metabolic_process(2)	402	0.769391	0.703467	0.0405301	-1.62655	0.33945
metal_ion_binding(5)	18	0.769391	0.731315	0.191538	-0.198789	0.307692
metallopeptidase_activity(6)	8	0.769391	0.973583	0.287307	0.710709	0.291667
methyltransferase_activity(5)	16	0.769391	0.930763	0.203157	0.794322	0.121951
microneme(4)	4	0.769391	1.41992	0.406313	1.60105	0.6
microtubule_associated_complex(4)	7	0.769391	1.01923	0.307144	0.813428	0.724138
microtubule_based_movement(5)	6	0.769391	0.823771	0.331753	0.163916	0.648649
microtubule_based_process(4)	11	0.769391	0.91939	0.245016	0.612201	0.6875
microtubule_cytoskeleton(6)	10	0.769391	0.90191	0.256975	0.515688	0.705882
microtubule_motor_activity(9)	7	0.769391	1.18398	0.307144	1.3498	0.727273
mitochondrial_envelope(5)	20	0.769391	0.534489	0.181709	-1.29274	0.32
mitochondrial_matrix(5)	11	0.769391	0.60578	0.245016	-0.667756	0.411765
mitochondrial_membrane_part(3)	13	0.769391	0.553465	0.225382	-0.958044	0.4
mitochondrial_part(4)	31	0.769391	0.559786	0.145952	-1.43612	0.357143
mitochondrial_transport(5)	7	0.769391	0.891781	0.307144	0.398477	0
mitochondrion(5)	61	0.769391	0.691075	0.104046	-0.752702	0.262626
mitochondrion_organization(4)&protein_targeting_to_mitochondrion(5)&establishment_of_protein_localization_to_mitochondrion(6)&protein_localization_to_mitochondrion(7)	6	0.769391	0.970133	0.331753	0.605095	0
modification_dependent_macromolecule_catabolic_process(6)&cellular_protein_catabolic_process(6)&proteolysis_involved_in_cellular_protein_catabolic_process(6)&modification_dependent_protein_catabolic_process(7)	33	0.769391	0.620918	0.14146	-1.04958	0.439024
modification_of_morphology_or_physiology_of_other_organism(3)	15	0.769391	1.16084	0.209819	1.86563	0.32
modulation_by_symbiont_of_host_cellular_process(4)&modification_of_morphology_or_physiology_of_other_organism_involved_in_symbiotic_interaction(4)&modification_by_symbiont_of_host_morphology_or_physiology(5)	14	0.769391	1.1936	0.217183	1.95324	0.326531
molecular_function_regulator(2)	7	0.769391	0.730154	0.307144	-0.127747	0.454545
monocarboxylic_acid_biosynthetic_process(7)	5	0.769391	0.749476	0.363417	-0.0547994	0.3
monocarboxylic_acid_metabolic_process(7)	16	0.769391	0.766023	0.203157	-0.0165784	0.222222
monovalent_inorganic_cation_transmembrane_transporter_activity(8)	11	0.769391	0.73485	0.245016	-0.140974	0.8
motor_activity(8)	12	0.769391	1.04996	0.234585	1.19604	0.675676
movement_in_environment_of_other_organism_involved_in_symbiotic_interaction(3)&movement_in_host_environment(4)	5	0.769391	1.36104	0.363417	1.62803	0.571429
movement_of_cell_or_subcellular_component(4)	9	0.769391	0.78135	0.270875	0.0441492	0.64
mRNA_metabolic_process(6)&mRNA_processing(7)	7	0.769391	0.684279	0.307144	-0.277108	0.277778
multi_organism_process(2)	64	0.769391	1.0459	0.101578	2.72212	0.341615
ncRNA_metabolic_process(6)	30	0.769391	0.698091	0.148365	-0.480576	0.1
ncRNA_processing(7)	11	0.769391	0.755188	0.245016	-0.0579699	0.0526316
negative_regulation_of_biological_process(2)	2	0.769391	0.739018	0.574613	-0.0528578	0
nitrogen_compound_metabolic_process(3)	163	0.769391	0.721992	0.0636498	-0.744685	0.247423
non_membrane_bounded_organelle(3)	104	0.769391	0.576629	0.0796846	-2.41907	0.461988
nuclear_lumen(5)	29	0.769391	0.846688	0.150901	0.512239	0.156627
nuclear_part(4)	43	0.769391	0.759897	0.123924	-0.0766103	0.211009
nuclear_periphery(5)	8	0.769391	0.753382	0.287307	-0.0557231	0.36
nuclease_activity(5)	14	0.769391	0.819758	0.217183	0.23191	0.176471
nucleic_acid_binding(4)	67	0.769391	0.691564	0.0992781	-0.783934	0.268966
nucleic_acid_metabolic_process(5)	116	0.769391	0.696754	0.0754504	-0.962708	0.238095
nucleobase_containing_compound_biosynthetic_process(5)	43	0.769391	0.857086	0.123924	0.707645	0.324561
nucleobase_containing_compound_metabolic_process(4)	145	0.769391	0.721729	0.0674849	-0.706262	0.258523
nucleobase_containing_small_molecule_metabolic_process(4)	30	0.769391	0.808393	0.148365	0.262877	0.344262
nucleoplasm(5)	11	0.769391	0.994127	0.245016	0.917228	0.0333333
nucleoplasm_part(5)	10	0.769391	1.02824	0.256975	1.00729	0.0357143
nucleoside_binding(4)&purine_nucleoside_binding(5)&ribonucleoside_binding(5)&purine_ribonucleoside_triphosphate_binding(5)&purine_ribonucleoside_binding(6)	41	0.769391	0.75569	0.126911	-0.10796	0.283333
nucleoside_phosphate_biosynthetic_process(5)&nucleotide_biosynthetic_process(6)	11	0.769391	0.569393	0.245016	-0.816264	0.625
nucleoside_phosphate_metabolic_process(5)	24	0.769391	0.719513	0.165877	-0.300697	0.428571
nucleoside_triphosphatase_activity(7)	84	0.769391	0.917855	0.0886648	1.67444	0.360825
nucleotide_binding(4)&nucleoside_phosphate_binding(4)	43	0.769391	0.837741	0.123924	0.551544	0.328358
nucleotide_metabolic_process(6)	23	0.769391	0.737637	0.169444	-0.187403	0.416667
nucleotidyltransferase_activity(5)	19	0.769391	0.943036	0.186429	0.931427	0.122449
nucleus(5)	82	0.769391	0.745947	0.0897396	-0.261248	0.326425
organellar_large_ribosomal_subunit(4)	10	0.769391	0.531246	0.256975	-0.926725	0.583333
organellar_ribosome(3)	16	0.769391	0.555324	0.203157	-1.05371	0.473684
organelle(2)	331	0.769391	0.71011	0.044666	-1.3272	0.36164
organelle_envelope(4)	24	0.769391	0.556804	0.165877	-1.2816	0.314286
organelle_inner_membrane(4)&mitochondrial_membrane(4)&mitochondrial_inner_membrane(5)	19	0.769391	0.519119	0.186429	-1.34245	0.333333
organelle_lumen(3)&intracellular_organelle_lumen(4)	40	0.769391	0.780439	0.128487	0.0859818	0.2
organelle_membrane(3)	33	0.769391	0.590048	0.14146	-1.2678	0.38
organelle_organization(3)	39	0.769391	0.939778	0.130124	1.30942	0.428571
organelle_part(2)	180	0.769391	0.61683	0.0605696	-2.51877	0.356083
organic_acid_biosynthetic_process(5)&carboxylic_acid_biosynthetic_process(6)	8	0.769391	0.760057	0.287307	-0.0324879	0.2
organic_acid_metabolic_process(4)&oxoacid_metabolic_process(5)	53	0.769391	0.730096	0.111623	-0.352037	0.15873
organic_cyclic_compound_binding(3)&heterocyclic_compound_binding(3)	100	0.769391	0.735982	0.0812626	-0.411122	0.325203
organic_cyclic_compound_biosynthetic_process(5)	53	0.769391	0.808572	0.111623	0.351013	0.3
organic_cyclic_compound_metabolic_process(4)	152	0.769391	0.71088	0.0659127	-0.887711	0.256198
organic_substance_biosynthetic_process(4)	201	0.769391	0.607585	0.0573182	-2.82294	0.295165
organic_substance_metabolic_process(3)	389	0.769391	0.708244	0.0412018	-1.48409	0.336854
organic_substance_transport(5)	28	0.769391	0.676427	0.153572	-0.605347	0.326923
organonitrogen_compound_biosynthetic_process(5)	27	0.769391	0.71547	0.15639	-0.344787	0.345455
organonitrogen_compound_metabolic_process(4)	59	0.769391	0.75658	0.105795	-0.121096	0.2
organophosphate_biosynthetic_process(5)	19	0.769391	0.538582	0.186429	-1.23805	0.473684
organophosphate_metabolic_process(4)	35	0.769391	0.704963	0.137359	-0.469052	0.405797
other_organism_membrane(4)&host_cell_membrane(5)&other_organism_cell_membrane(5)	48	0.769391	1.0534	0.117292	2.42133	0.321739
oxidation_reduction_process(4)	19	0.769391	0.623058	0.186429	-0.784924	0.485714
oxidoreductase_activity(3)	31	0.769391	0.807256	0.145952	0.259437	0.440678
oxidoreductase_complex(3)	11	0.769391	0.78898	0.245016	0.0799482	0.619048
oxidoreduction_coenzyme_metabolic_process(6)	7	0.769391	0.694687	0.307144	-0.243221	0.0714286
passive_evasion_of_immune_response_of_other_organism_involved_in_symbiotic_interaction(7)&antigenic_variation(8)	44	0.769391	1.01682	0.122508	2.01967	0.363636
pellicle(3)	10	0.769391	2.15677	0.256975	5.39888	0.882353
peptidase_activity(4)	47	0.769391	0.858882	0.118534	0.754981	0.460784
peptidase_activity_acting_on_L_amino_acid_peptides(5)	47	0.769391	0.858882	0.118534	0.754981	0.460784
phagocytic_vesicle(7)&secondary_lysosome(8)&phagolysosome(8)&food_vacuole(9)	17	0.769391	0.703732	0.197091	-0.333141	0.146341
phosphatase_activity(6)	9	0.769391	1.12405	0.270875	1.30932	0.555556
phosphate_containing_compound_metabolic_process(5)	57	0.769391	0.8426	0.107635	0.680156	0.535211
phospholipid_biosynthetic_process(5)	8	0.769391	0.496216	0.287307	-0.950815	0.214286
phospholipid_metabolic_process(5)	10	0.769391	0.547246	0.256975	-0.864462	0.277778
phosphoric_ester_hydrolase_activity(5)	13	0.769391	1.23345	0.225382	2.059	0.566667
phosphorus_metabolic_process(4)	62	0.769391	0.828066	0.103204	0.568536	0.523179
phosphorylation(6)	16	0.769391	1.0417	0.203157	1.34037	0.672131
phosphotransferase_activity_alcohol_group_as_acceptor(5)	21	0.769391	0.980631	0.17733	1.19123	0.581081
plasma_membrane(3)	14	0.769391	1.17311	0.217183	1.85886	0.5625
plasma_membrane_part(3)	8	0.769391	1.14144	0.287307	1.29494	0.457143
plastid(5)	60	0.769391	0.74755	0.10491	-0.208191	0.35461
posttranscriptional_regulation_of_gene_expression(6)	6	0.769391	0.490248	0.331753	-0.841417	0.333333
primary_active_transmembrane_transporter_activity(5)&P_P_bond_hydrolysis_driven_transmembrane_transporter_activity(6)	13	0.769391	0.703682	0.225382	-0.291546	0.357143
primary_metabolic_process(3)	371	0.769391	0.704402	0.0421894	-1.54042	0.334981
proteasomal_protein_catabolic_process(6)&proteasome_mediated_ubiquitin_dependent_protein_catabolic_process(7)&ER_associated_ubiquitin_dependent_protein_catabolic_process(8)	9	0.769391	0.980641	0.270875	0.779877	0.28
proteasome_complex(4)	20	0.769391	0.469356	0.181709	-1.65119	0.8125
proteasome_core_complex(4)	9	0.769391	0.304373	0.270875	-1.71672	0.777778
proteasome_regulatory_particle(4)&proteasome_accessory_complex(4)	9	0.769391	0.579075	0.270875	-0.702597	0.842105
protein_binding(3)	66	0.769391	0.9438	0.100027	1.74362	0.343915
protein_catabolic_process(5)	39	0.769391	0.663131	0.130124	-0.816605	0.389474
protein_complex(3)	134	0.769391	0.746801	0.0702002	-0.321793	0.3875
protein_complex_biogenesis(4)&protein_complex_assembly(5)	3	0.769391	0.732227	0.46917	-0.0792132	0.8
protein_complex_subunit_organization(5)	7	0.769391	0.87475	0.307144	0.343029	0.5
protein_DNA_complex(3)	7	0.769391	0.961815	0.307144	0.626494	0.416667
protein_folding(6)	11	0.769391	0.590662	0.245016	-0.72946	0.388889
protein_kinase_activity(6)	14	0.769391	1.03505	0.217183	1.22321	0.666667
protein_localization(4)&establishment_of_protein_localization(4)&protein_transport(5)	24	0.769391	0.657451	0.165877	-0.674842	0.304348
protein_metabolic_process(4)	213	0.769391	0.689039	0.0556802	-1.44309	0.383408
protein_modification_process(5)&cellular_protein_modification_process(6)	41	0.769391	0.988043	0.126911	1.72288	0.459016
protein_phosphorylation(7)	15	0.769391	1.04071	0.209819	1.29312	0.666667
protein_serine_threonine_kinase_activity(7)	7	0.769391	1.50593	0.307144	2.39801	0.633333
protein_transporter_activity(4)	8	0.769391	0.635863	0.287307	-0.46476	0.384615
proteolysis(5)	56	0.769391	0.876114	0.108592	0.982792	0.428571
proton_transporting_two_sector_ATPase_complex(3)	11	0.769391	0.416225	0.245016	-1.4414	0.533333
purine_containing_compound_biosynthetic_process(6)	11	0.769391	0.756156	0.245016	-0.0540184	0.583333
purine_containing_compound_metabolic_process(5)	13	0.769391	0.816101	0.225382	0.207249	0.555556
purine_NTP_dependent_helicase_activity(9)&ATP_dependent_helicase_activity(10)	17	0.769391	0.947539	0.197091	0.903887	0.163934
purine_nucleoside_biosynthetic_process(7)&purine_ribonucleoside_biosynthetic_process(8)	9	0.769391	0.552532	0.270875	-0.800585	0.3
purine_nucleoside_metabolic_process(6)&purine_ribonucleoside_metabolic_process(7)	11	0.769391	0.660399	0.245016	-0.444835	0.307692
purine_nucleotide_binding(5)	42	0.769391	0.766538	0.125391	-0.0227522	0.276423
purine_nucleotide_biosynthetic_process(7)	9	0.769391	0.6046	0.270875	-0.608365	0.666667
purine_nucleotide_metabolic_process(6)	11	0.769391	0.703	0.245016	-0.270965	0.625
pyridine_containing_compound_metabolic_process(5)	7	0.769391	0.692068	0.307144	-0.251748	0.0714286
pyrimidine_containing_compound_metabolic_process(5)	4	0.769391	0.793344	0.406313	0.0589522	0
pyruvate_metabolic_process(8)	11	0.769391	0.730197	0.245016	-0.159965	0.192308
receptor_binding(4)&host_cell_surface_receptor_binding(4)	9	0.769391	1.86942	0.270875	4.06102	0.3125
regulation_of_biological_process(2)	66	0.769391	1.04675	0.100027	2.77282	0.409524
regulation_of_biological_quality(3)	22	0.769391	0.998794	0.173252	1.32409	0.294118
regulation_of_biosynthetic_process(4)&regulation_of_cellular_biosynthetic_process(5)	20	0.769391	0.819336	0.181709	0.27486	0.333333
regulation_of_cell_adhesion(4)&modulation_by_symbiont_of_host_erythrocyte_aggregation(5)&regulation_of_cell_cell_adhesion(5)&homotypic_cell_cell_adhesion(5)&regulation_of_homotypic_cell_cell_adhesion(6)&erythrocyte_aggregation(6)&regulation_of_erythrocyte_aggregation(7)	13	0.769391	1.24169	0.225382	2.09555	0.297872
regulation_of_cell_cycle(4)	14	0.769391	0.776216	0.217183	0.0314253	0.323529
regulation_of_cell_cycle_process(5)	9	0.769391	0.980641	0.270875	0.779877	0.28
regulation_of_cellular_metabolic_process(4)	20	0.769391	0.819336	0.181709	0.27486	0.333333
regulation_of_cellular_process(3)	62	0.769391	1.07226	0.103204	2.93465	0.407216
regulation_of_cellular_protein_metabolic_process(5)&regulation_of_protein_metabolic_process(5)	5	0.769391	0.46114	0.363417	-0.848201	0.2
regulation_of_gene_expression(5)	22	0.769391	0.797604	0.173252	0.162843	0.356164
regulation_of_macromolecule_biosynthetic_process(5)&regulation_of_cellular_macromolecule_biosynthetic_process(6)	19	0.769391	0.808318	0.186429	0.208802	0.338983
regulation_of_macromolecule_metabolic_process(4)	22	0.769391	0.797604	0.173252	0.162843	0.356164
regulation_of_metabolic_process(3)	23	0.769391	0.80765	0.169444	0.225793	0.351351
regulation_of_nitrogen_compound_metabolic_process(4)&regulation_of_nucleobase_containing_compound_metabolic_process(5)	14	0.769391	0.93231	0.217183	0.750145	0.367347
regulation_of_primary_metabolic_process(4)	20	0.769391	0.819336	0.181709	0.27486	0.333333
regulation_of_RNA_metabolic_process(5)&regulation_of_transcription_DNA_templated(6)&regulation_of_RNA_biosynthetic_process(6)&regulation_of_nucleic_acid_templated_transcription(7)	14	0.769391	0.93231	0.217183	0.750145	0.367347
regulation_of_translation(6)	5	0.769391	0.46114	0.363417	-0.848201	0.2
replication_fork(5)	5	0.769391	0.422203	0.363417	-0.955341	0.1
response_to_abiotic_stimulus(3)	13	0.769391	0.962993	0.225382	0.858993	0.5
response_to_biotic_stimulus(3)&response_to_other_organism(3)&response_to_external_biotic_stimulus(4)&response_to_defenses_of_other_organism_involved_in_symbiotic_interaction(4)&avoidance_of_defenses_of_other_organism_involved_in_symbiotic_interaction(5)&response_to_immune_response_of_other_organism_involved_in_symbiotic_interaction(5)&evasion_or_tolerance_of_immune_response_of_other_organism_invo…	45	0.769391	1.00685	0.121139	1.96025	0.376238
response_to_chemical(3)	23	0.769391	0.822264	0.169444	0.312039	0.442623
response_to_drug(4)	12	0.769391	0.95602	0.234585	0.795572	0.564103
response_to_external_stimulus(3)	47	0.769391	0.986393	0.118534	1.83072	0.388889
response_to_heat(4)	11	0.769391	0.59011	0.245016	-0.73171	0.333333
response_to_organic_substance(4)&response_to_topologically_incorrect_protein(4)&response_to_unfolded_protein(5)	10	0.769391	0.693041	0.256975	-0.297109	0.238095
response_to_stimulus(2)	101	0.769391	1.00304	0.0808593	2.88956	0.468864
response_to_stress(3)	30	0.769391	0.659019	0.148365	-0.743926	0.381579
response_to_temperature_stimulus(4)	12	0.769391	0.720742	0.234585	-0.207385	0.37037
rhoptry(3)	6	0.769391	3.86512	0.331753	9.33143	0.789474
ribonuclease_activity(6)	8	0.769391	0.914024	0.287307	0.50341	0.0588235
ribonucleoprotein_complex(3)	85	0.769391	0.40423	0.0881417	-4.14289	0.385417
ribonucleoprotein_complex_biogenesis(4)	13	0.769391	0.904327	0.225382	0.598701	0.0416667
ribonucleoside_metabolic_process(6)	12	0.769391	0.72746	0.234585	-0.178746	0.25
ribonucleotide_binding(4)&purine_ribonucleotide_binding(5)	42	0.769391	0.766538	0.125391	-0.0227522	0.276423
ribonucleotide_metabolic_process(6)&purine_ribonucleotide_metabolic_process(7)	10	0.769391	0.67165	0.256975	-0.380351	0.681818
ribose_phosphate_metabolic_process(5)	16	0.769391	0.690723	0.203157	-0.387231	0.457143
ribosomal_subunit(4)	66	0.769391	0.360293	0.100027	-4.08986	0.442857
ribosome(4)	67	0.769391	0.361761	0.0992781	-4.10595	0.444444
ribosome_biogenesis(5)	13	0.769391	0.904327	0.225382	0.598701	0.0416667
RNA_binding(5)	42	0.769391	0.56804	0.125391	-1.60579	0.24359
RNA_biosynthetic_process(6)	29	0.769391	0.905169	0.150901	0.899785	0.261905
RNA_helicase_activity(9)	12	0.769391	0.915571	0.234585	0.623142	0.125
RNA_metabolic_process(5)	87	0.769391	0.751404	0.0871227	-0.206453	0.177033
RNA_methyltransferase_activity(6)	7	0.769391	1.04994	0.307144	0.913408	0.0909091
RNA_modification(6)	5	0.769391	0.995551	0.363417	0.622315	0
RNA_polymerase_activity(6)&DNA_directed_RNA_polymerase_activity(7)	12	0.769391	1.00904	0.234585	1.0216	0.166667
RNA_polymerase_complex(4)&DNA_directed_RNA_polymerase_complex(5)&nuclear_DNA_directed_RNA_polymerase_complex(5)	7	0.769391	1.11858	0.307144	1.1369	0.0555556
RNA_processing(6)	26	0.769391	0.605721	0.159369	-1.02699	0.163265
RNA_splicing(7)	20	0.769391	0.50006	0.181709	-1.48221	0.194444
RNA_splicing_via_transesterification_reactions(8)	15	0.769391	0.482564	0.209819	-1.36702	0.214286
rRNA_processing(6)&rRNA_metabolic_process(7)	7	0.769391	0.716678	0.307144	-0.171623	0.0909091
S_adenosylmethionine_dependent_methyltransferase_activity(6)	11	0.769391	0.997614	0.245016	0.931459	0.151515
secondary_active_transmembrane_transporter_activity(5)	6	0.769391	0.623256	0.331753	-0.440495	0.384615
signaling(2)&single_organism_signaling(3)&signal_transduction(4)	13	0.769391	1.60659	0.225382	3.7146	0.64
single_organism_biosynthetic_process(4)	44	0.769391	0.668837	0.122508	-0.820799	0.303371
single_organism_carbohydrate_metabolic_process(4)	14	0.769391	0.929048	0.217183	0.735126	0.333333
single_organism_catabolic_process(4)	14	0.769391	0.809941	0.217183	0.186706	0.176471
single_organism_cell_adhesion(3)&single_organismal_cell_cell_adhesion(4)	14	0.769391	1.30295	0.217183	2.45672	0.215385
single_organism_cellular_localization(4)&protein_targeting(5)&establishment_of_protein_localization_to_organelle(5)&protein_localization_to_organelle(6)	11	0.769391	0.712055	0.245016	-0.234012	0.25
single_organism_cellular_process(3)	171	0.769391	0.826722	0.0621431	0.922556	0.367483
single_organism_intracellular_transport(4)	18	0.769391	0.612222	0.191538	-0.820564	0.472222
single_organism_metabolic_process(3)	125	0.769391	0.729037	0.0726835	-0.555205	0.277193
single_organism_organelle_organization(4)	11	0.769391	1.0041	0.245016	0.957924	0.315789
single_organism_process(2)	222	0.769391	0.831759	0.0545399	1.14353	0.367647
single_organism_transport(3)&single_organism_localization(3)	34	0.769391	0.599094	0.139364	-1.22196	0.507692
small_molecule_binding(3)	44	0.769391	0.847073	0.122508	0.634093	0.330882
small_molecule_biosynthetic_process(5)	13	0.769391	0.69517	0.225382	-0.329313	0.217391
small_molecule_metabolic_process(4)	84	0.769391	0.746892	0.0886648	-0.253751	0.224599
small_nucleolar_ribonucleoprotein_complex(4)	8	0.769391	0.424344	0.287307	-1.20097	0.111111
small_ribosomal_subunit(5)	27	0.769391	0.330081	0.15639	-2.80907	0.392857
spliceosomal_complex(4)	5	0.769391	0.719093	0.363417	-0.138403	0.142857
structural_constituent_of_ribosome(3)	64	0.769391	0.342979	0.101578	-4.19787	0.449275
structural_molecule_activity(2)	71	0.769391	0.368964	0.096441	-4.15205	0.445783
substrate_specific_transmembrane_transporter_activity(4)	22	0.769391	0.665124	0.173252	-0.601821	0.585366
substrate_specific_transporter_activity(3)	31	0.769391	0.723112	0.145952	-0.317081	0.537313
sulfur_compound_metabolic_process(4)	7	0.769391	0.683051	0.307144	-0.281107	0.166667
symbiont_containing_vacuole_membrane(3)	6	0.769391	0.68509	0.331753	-0.254108	0.0526316
transcription_DNA_templated(6)&nucleic_acid_templated_transcription(7)	27	0.769391	0.929027	0.15639	1.02075	0.2625
transcription_from_RNA_polymerase_II_promoter(7)	7	0.769391	0.751875	0.307144	-0.0570299	0
transferase_activity(3)	96	0.769391	0.9512	0.0829383	2.19209	0.302583
transferase_activity_transferring_acyl_groups(4)	9	0.769391	1.00669	0.270875	0.876027	0.4375
transferase_activity_transferring_acyl_groups_other_than_amino_acyl_groups(5)	8	0.769391	1.1144	0.287307	1.20083	0.357143
transferase_activity_transferring_alkyl_or_aryl_other_than_methyl_groups(4)	7	0.769391	1.01817	0.307144	0.809989	0.0769231
transferase_activity_transferring_one_carbon_groups(4)	18	0.769391	0.955688	0.191538	0.972638	0.133333
transferase_activity_transferring_phosphorus_containing_groups(4)	46	0.769391	0.92952	0.119815	1.33647	0.386364
transferase_complex(5)	14	0.769391	1.37134	0.217183	2.77161	0.188679
transition_metal_ion_binding(6)	12	0.769391	0.72856	0.234585	-0.174059	0.25
translation(6)	108	0.769391	0.48407	0.078195	-3.64884	0.283237
translation_elongation_factor_activity(7)	7	0.769391	0.767642	0.307144	-0.00569514	0.111111
translation_factor_activity_nucleic_acid_binding(6)	20	0.769391	0.6884	0.181709	-0.445717	0.219512
translation_initiation_factor_activity(7)	11	0.769391	0.724194	0.245016	-0.184468	0.333333
translational_elongation(6)	7	0.769391	0.767642	0.307144	-0.00569514	0.111111
translational_initiation(4)	13	0.769391	0.683831	0.225382	-0.379625	0.333333
transmembrane_transport(4)	7	0.769391	0.498207	0.307144	-0.882922	0.555556
transmembrane_transporter_activity(3)	29	0.769391	0.713336	0.150901	-0.371469	0.482759
transporter_activity(2)	43	0.769391	0.773447	0.123924	0.0327248	0.484211
tricarboxylic_acid_cycle(4)&aerobic_respiration(6)&citrate_metabolic_process(8)	10	0.769391	0.624124	0.256975	-0.565295	0.5
tricarboxylic_acid_metabolic_process(7)	11	0.769391	0.620165	0.245016	-0.609046	0.458333
tRNA_metabolic_process(7)	23	0.769391	0.692434	0.169444	-0.454176	0.101695
ubiquitin_dependent_protein_catabolic_process(8)	31	0.769391	0.648124	0.145952	-0.830872	0.4375
ubiquitin_like_protein_transferase_activity(4)	9	0.769391	0.80442	0.270875	0.129319	0.28
ubiquitin_protein_transferase_activity(5)	8	0.769391	0.860697	0.287307	0.317799	0.291667
unfolded_protein_binding(4)	10	0.769391	0.597242	0.256975	-0.669906	0.375
vacuole(5)	22	0.769391	0.688102	0.173252	-0.469195	0.1875
vesicle(3)	22	0.769391	0.68684	0.173252	-0.47648	0.280702
vesicle_mediated_transport(5)	16	0.769391	0.55908	0.203157	-1.03522	0.621622
zinc_ion_binding(7)	9	0.769391	0.917733	0.270875	0.547638	0.266667

## Sheet: t=40
Pathway	nGene	pFC	avg FC	sd FC	z-value	nFC
3_5_exonuclease_activity(7)	6	0.898538	0.865545	0.387896	-0.0850552	0.0666667
actin_cytoskeleton(6)	7	0.898538	0.967482	0.359122	0.19198	0.4
active_transmembrane_transporter_activity(4)	19	0.898538	0.960542	0.217979	0.284451	0.536585
adenyl_nucleotide_binding(6)&adenyl_ribonucleotide_binding(6)	26	0.898538	1.11443	0.186339	1.15862	0.258824
alpha_amino_acid_metabolic_process(5)	9	0.898538	1.4218	0.316716	1.65214	0.105263
amino_acid_activation(5)&tRNA_aminoacylation(6)&tRNA_aminoacylation_for_protein_translation(7)	18	0.898538	0.828124	0.223952	-0.314414	0.18
anion_binding(4)	45	0.898538	1.02965	0.14164	0.925669	0.270677
anion_transmembrane_transporter_activity(6)	4	0.898538	0.862781	0.475074	-0.0752657	0
apical_complex(3)	12	0.898538	2.85939	0.274284	7.14899	0.8
apical_part_of_cell(3)	12	0.898538	2.85939	0.274284	7.14899	0.8
apicoplast(6)	58	0.898538	1.00501	0.12476	0.853413	0.251799
aromatic_compound_biosynthetic_process(5)	47	0.898538	0.882549	0.138593	-0.115366	0.429752
aspartic_type_peptidase_activity(6)&aspartic_type_endopeptidase_activity(7)	9	0.898538	1.85944	0.316716	3.03396	0.555556
ATP_binding(6)	25	0.898538	1.05113	0.190029	0.802992	0.268293
ATP_dependent_RNA_helicase_activity(10)&RNA_dependent_ATPase_activity(10)	10	0.898538	0.891478	0.300463	-0.0234942	0.257143
ATPase_activity(8)	52	0.898538	1.01997	0.131762	0.921578	0.25625
ATPase_activity_coupled(9)	35	0.898538	1.0336	0.160604	0.840963	0.288288
ATPase_activity_coupled_to_movement_of_substances(10)	11	0.898538	1.26185	0.28648	1.2682	0.428571
binding(2)	187	0.898538	1.11873	0.0694816	3.16911	0.388309
biological_adhesion(2)	14	0.898538	1.5811	0.253938	2.6879	0.415385
biological_regulation(2)	74	0.898538	1.0462	0.110452	1.33689	0.441048
biosynthetic_process(3)	202	0.898538	0.767477	0.0668521	-1.96046	0.286802
bounding_membrane_of_organelle(4)	13	0.898538	0.780873	0.263523	-0.446503	0.44
carbohydrate_derivative_binding(3)	42	0.898538	1.01429	0.146611	0.789523	0.260163
carbohydrate_derivative_biosynthetic_process(5)	19	0.898538	1.02779	0.217979	0.59296	0.513514
carbohydrate_derivative_catabolic_process(5)	7	0.898538	1.22182	0.359122	0.900194	0.133333
carbohydrate_derivative_metabolic_process(4)	34	0.898538	1.13407	0.162949	1.44543	0.397059
carbohydrate_metabolic_process(4)	15	0.898538	1.32946	0.245327	1.75652	0.290323
carboxylic_acid_metabolic_process(6)	51	0.898538	1.04659	0.133047	1.11276	0.155738
catabolic_process(3)&organic_substance_catabolic_process(4)	53	0.898538	0.846096	0.130513	-0.401812	0.27907
catalytic_activity(2)	346	0.898538	1.05225	0.0510802	3.00918	0.35615
catalytic_complex(4)	39	0.898538	1.06285	0.152145	1.08	0.385246
cation_binding(4)	19	0.898538	0.879348	0.217979	-0.0880337	0.5
cation_transmembrane_transporter_activity(6)	12	0.898538	0.753433	0.274284	-0.529029	0.851852
cation_transport(5)	8	0.898538	0.70035	0.335928	-0.589972	0.571429
cell_adhesion(3)	14	0.898538	1.5811	0.253938	2.6879	0.415385
cell_adhesion_molecule_binding(4)	5	0.898538	2.05079	0.424919	2.71171	0.666667
cell_communication(4)	14	0.898538	1.20141	0.253938	1.19271	0.615385
cell_cycle(4)	19	0.898538	0.847914	0.217979	-0.232239	0.16
cell_cycle_process(4)	13	0.898538	0.974474	0.263523	0.28816	0.157895
cell_periphery(3)	14	0.898538	1.39882	0.253938	1.9701	0.5
cell_surface(3)	8	0.898538	2.63791	0.335928	5.17781	0.684211
cellular_aldehyde_metabolic_process(4)	8	0.898538	1.09549	0.335928	0.586301	0.125
cellular_amino_acid_metabolic_process(4)	27	0.898538	1.02601	0.182856	0.697145	0.15942
cellular_aromatic_compound_metabolic_process(4)	148	0.898538	0.893453	0.0781016	-0.0651057	0.282913
cellular_biosynthetic_process(4)	200	0.898538	0.769432	0.0671856	-1.92163	0.289003
cellular_catabolic_process(4)	42	0.898538	0.780169	0.146611	-0.807362	0.29703
cellular_component_assembly(4)	7	0.898538	1.04944	0.359122	0.42019	0.277778
cellular_component_biogenesis(3)	20	0.898538	0.812062	0.212459	-0.40702	0.333333
cellular_component_organization(3)	45	0.898538	1.16628	0.14164	1.89031	0.410714
cellular_component_organization_or_biogenesis(2)	57	0.898538	1.04978	0.12585	1.20177	0.410448
cellular_lipid_metabolic_process(4)	18	0.898538	1.1525	0.223952	1.13402	0.294118
cellular_localization(3)&establishment_of_localization_in_cell(4)	27	0.898538	0.877675	0.182856	-0.114092	0.509804
cellular_macromolecular_complex_assembly(6)	3	0.898538	1.19285	0.548568	0.536505	0.8
cellular_macromolecule_catabolic_process(5)	39	0.898538	0.714343	0.152145	-1.21065	0.315789
cellular_macromolecule_localization(4)&cellular_protein_localization(5)&intracellular_protein_transport(6)	19	0.898538	0.944454	0.217979	0.210646	0.454545
cellular_macromolecule_metabolic_process(4)	290	0.898538	0.783528	0.0557946	-2.0613	0.29794
cellular_metabolic_process(3)	367	0.898538	0.84846	0.0495973	-1.00968	0.298602
cellular_nitrogen_compound_biosynthetic_process(5)	53	0.898538	0.855564	0.130513	-0.329268	0.413534
cellular_nitrogen_compound_metabolic_process(4)	155	0.898538	0.888919	0.0763177	-0.126031	0.285714
cellular_protein_metabolic_process(5)	188	0.898538	0.769465	0.0692966	-1.8626	0.307292
cellular_response_to_DNA_damage_stimulus(5)	13	0.898538	1.05163	0.263523	0.580958	0.216216
cellular_response_to_stimulus(3)	27	0.898538	1.1293	0.182856	1.26197	0.449438
cellular_response_to_stress(4)	14	0.898538	1.05438	0.253938	0.613707	0.205128
chromatin(3)	5	0.898538	1.02166	0.424919	0.289752	0.8
chromatin_organization(4)	9	0.898538	1.17518	0.316716	0.873463	0.466667
chromosomal_part(4)	11	0.898538	0.95576	0.28648	0.199743	0.285714
chromosome(5)	12	0.898538	0.916695	0.274284	0.0661994	0.272727
chromosome_organization(4)	19	0.898538	1.03442	0.217979	0.623379	0.396825
coenzyme_metabolic_process(5)	12	0.898538	1.06634	0.274284	0.61179	0.136364
cofactor_metabolic_process(4)	15	0.898538	1.0496	0.245327	0.615763	0.222222
cysteine_type_peptidase_activity(6)	7	0.898538	0.805366	0.359122	-0.259442	0.333333
cytoplasm(4)	290	0.898538	0.864721	0.0557946	-0.606087	0.319643
cytoplasmic_part(4)	256	0.898538	0.833576	0.0593842	-1.09392	0.286885
cytoplasmic_transport(6)	14	0.898538	0.782116	0.253938	-0.458465	0.538462
cytoplasmic_vesicle(4)	21	0.898538	0.854522	0.207339	-0.212289	0.38
cytoskeletal_part(4)	18	0.898538	1.54511	0.223952	2.88711	0.642857
cytoskeleton(5)	19	0.898538	1.52116	0.217979	2.85636	0.62069
cytoskeleton_organization(4)	10	0.898538	1.95499	0.300463	3.51607	0.461538
cytosol(5)	70	0.898538	0.792391	0.113564	-0.934681	0.27619
cytosolic_large_ribosomal_subunit(6)	25	0.898538	0.608582	0.190029	-1.52585	0.192308
cytosolic_part(5)	46	0.898538	0.639501	0.140092	-1.84905	0.185185
cytosolic_ribosome(5)	42	0.898538	0.565314	0.146611	-2.27285	0.232558
cytosolic_small_ribosomal_subunit(6)	17	0.898538	0.501684	0.230445	-1.72212	0.294118
dephosphorylation(6)	8	0.898538	0.84122	0.335928	-0.170625	0.642857
DNA_binding(5)	26	0.898538	0.97031	0.186339	0.385173	0.3125
DNA_conformation_change(5)	7	0.898538	0.872164	0.359122	-0.0734396	0.470588
DNA_dependent_ATPase_activity(10)	8	0.898538	0.938265	0.335928	0.118261	0.37037
DNA_dependent_DNA_replication(7)	9	0.898538	0.599075	0.316716	-0.945525	0.166667
DNA_helicase_activity(9)	7	0.898538	0.98439	0.359122	0.239063	0.217391
DNA_metabolic_process(5)	33	0.898538	0.887404	0.165399	-0.0673132	0.197802
DNA_repair(4)	12	0.898538	0.984399	0.274284	0.313039	0.228571
DNA_replication(6)	18	0.898538	0.751806	0.223952	-0.655194	0.14
electron_carrier_activity(2)	9	0.898538	0.761334	0.316716	-0.433206	0.5
endocytic_vesicle(6)	17	0.898538	0.777786	0.230445	-0.523993	0.365854
endomembrane_system(3)	25	0.898538	1.01234	0.190029	0.598851	0.42029
endonuclease_activity(6)	5	0.898538	1.34506	0.424919	1.05083	0.0909091
endopeptidase_activity(6)	39	0.898538	0.944725	0.152145	0.303575	0.425
endoplasmic_reticulum(4)	17	0.898538	1.16135	0.230445	1.14044	0.446809
energy_derivation_by_oxidation_of_organic_compounds(4)&cellular_respiration(5)	11	0.898538	0.716927	0.28648	-0.633936	0.347826
entry_into_cell_of_other_organism_involved_in_symbiotic_interaction(5)&entry_into_host_cell(6)	4	0.898538	1.87003	0.475074	2.04493	0.666667
entry_into_other_organism_involved_in_symbiotic_interaction(4)&entry_into_host(5)	4	0.898538	1.87003	0.475074	2.04493	0.666667
envelope(3)	25	0.898538	0.948512	0.190029	0.26298	0.421053
enzyme_regulator_activity(2)	6	0.898538	0.945497	0.387896	0.121061	0.444444
establishment_of_localization(3)&transport(4)	64	0.898538	0.958581	0.118768	0.505554	0.560606
exonuclease_activity(6)	8	0.898538	0.747579	0.335928	-0.449378	0.15
extracellular_membrane_bounded_organelle(4)&symbiont_containing_vacuole(5)	15	0.898538	1.37981	0.245327	1.96175	0.558824
extracellular_organelle(3)	15	0.898538	1.37981	0.245327	1.96175	0.558824
extracellular_region(2)&extracellular_region_part(2)	104	0.898538	1.10703	0.0931696	2.23775	0.470085
extraorganismal_space(3)&other_organism_part(3)&other_organism(4)&other_organism_cell(4)&host(5)&host_cell(5)	103	0.898538	1.11348	0.0936208	2.29586	0.469828
fatty_acid_biosynthetic_process(6)	5	0.898538	1.13219	0.424919	0.549879	0
fatty_acid_metabolic_process(5)	6	0.898538	1.13024	0.387896	0.597327	0
gene_expression(5)	164	0.898538	0.718681	0.074194	-2.42414	0.275316
generation_of_precursor_metabolites_and_energy(4)	19	0.898538	0.906748	0.217979	0.0376651	0.214286
glyceraldehyde_3_phosphate_metabolic_process(5)	8	0.898538	1.09549	0.335928	0.586301	0.125
glycolytic_process(4)&carbohydrate_catabolic_process(5)&single_organism_carbohydrate_catabolic_process(5)	8	0.898538	1.18984	0.335928	0.867151	0.190476
glycosyl_compound_biosynthetic_process(5)&nucleoside_biosynthetic_process(6)&ribonucleoside_biosynthetic_process(7)	10	0.898538	0.967963	0.300463	0.231063	0.307692
glycosyl_compound_metabolic_process(4)&nucleoside_metabolic_process(5)	13	0.898538	1.03383	0.263523	0.513394	0.277778
Golgi_apparatus(4)	6	0.898538	1.18699	0.387896	0.743636	0.48
GTP_binding(6)&guanyl_ribonucleotide_binding(6)	16	0.898538	0.851556	0.237537	-0.197788	0.263158
GTPase_activity(8)	9	0.898538	1.84591	0.316716	2.99124	0.45
guanyl_nucleotide_binding(6)	16	0.898538	0.851556	0.237537	-0.197788	0.263158
helicase_activity(8)	28	0.898538	0.919924	0.179561	0.119102	0.278351
heterocycle_biosynthetic_process(5)	53	0.898538	0.86127	0.130513	-0.285547	0.407692
heterocycle_metabolic_process(4)	152	0.898538	0.886233	0.0770671	-0.159658	0.280992
host_cell_cytoplasm_part(6)	56	0.898538	1.37167	0.126969	3.72639	0.522059
host_cell_cytosol(7)	6	0.898538	1.55643	0.387896	1.69604	0.692308
host_cell_part(4)	101	0.898538	1.0948	0.0945432	2.0759	0.462555
host_cell_plasma_membrane(6)	46	0.898538	0.848609	0.140092	-0.356402	0.552083
host_cell_surface_binding(3)	14	0.898538	2.66077	0.253938	6.93963	0.573171
host_intracellular_part(5)&host_cell_cytoplasm(6)	60	0.898538	1.37931	0.122663	3.91943	0.45614
hydrogen_ion_transmembrane_transporter_activity(9)	10	0.898538	0.68882	0.300463	-0.697982	0.9
hydrolase_activity(3)	177	0.898538	1.08885	0.0714174	2.66485	0.366935
hydrolase_activity_acting_on_acid_anhydrides(4)&hydrolase_activity_acting_on_acid_anhydrides_in_phosphorus_containing_anhydrides(5)&pyrophosphatase_activity(6)	88	0.898538	1.14252	0.101286	2.40889	0.377926
hydrolase_activity_acting_on_acid_anhydrides_catalyzing_transmembrane_movement_of_substances(4)&ATPase_activity_coupled_to_transmembrane_movement_of_substances(5)	10	0.898538	1.0556	0.300463	0.522725	0.545455
hydrolase_activity_acting_on_ester_bonds(4)	28	0.898538	1.08397	0.179561	1.03268	0.358209
infected_host_cell_surface_knob(7)	5	0.898538	2.05079	0.424919	2.71171	0.666667
inner_membrane_complex(3)	9	0.898538	2.90672	0.316716	6.34065	0.933333
inorganic_cation_transmembrane_transporter_activity(7)	12	0.898538	0.753433	0.274284	-0.529029	0.851852
integral_component_of_membrane(4)	22	0.898538	0.909171	0.202572	0.0524941	0.430769
interaction_with_host(4)	23	0.898538	1.76676	0.198119	4.38231	0.657534
interspecies_interaction_between_organisms(3)&symbiosis_encompassing_mutualism_through_parasitism(4)	62	0.898538	1.11219	0.120669	1.77055	0.571429
intracellular_membrane_bounded_organelle(4)	242	0.898538	0.881781	0.0610778	-0.274346	0.32197
intracellular_non_membrane_bounded_organelle(4)	104	0.898538	0.783396	0.0931696	-1.23583	0.415205
intracellular_organelle(3)	318	0.898538	0.862783	0.0532816	-0.671044	0.33945
intracellular_organelle_part(3)	174	0.898538	0.769942	0.0720305	-1.78529	0.383648
intracellular_region_of_host(5)	60	0.898538	1.37931	0.122663	3.91943	0.45614
intracellular_transport(5)	26	0.898538	0.875432	0.186339	-0.123997	0.530612
intrinsic_component_of_membrane(3)	23	0.898538	1.1618	0.198119	1.32882	0.455882
intrinsic_component_of_plasma_membrane(4)	7	0.898538	1.59062	0.359122	1.92715	0.481481
ion_binding(3)	62	0.898538	0.969177	0.120669	0.585403	0.310127
ion_transmembrane_transporter_activity(5)	16	0.898538	0.78077	0.237537	-0.495786	0.71875
ion_transport(4)	12	0.898538	0.667452	0.274284	-0.842503	0.45
isomerase_activity(3)	9	0.898538	1.21847	0.316716	1.01015	0.388889
kinase_activity(5)	23	0.898538	1.26374	0.198119	1.84332	0.434211
large_ribosomal_subunit(5)	39	0.898538	0.587466	0.152145	-2.04457	0.261905
ligase_activity(3)	24	0.898538	0.842407	0.193948	-0.289413	0.222222
ligase_activity_forming_carbon_oxygen_bonds(4)&ligase_activity_forming_aminoacyl_tRNA_and_related_compounds(5)&aminoacyl_tRNA_ligase_activity(6)	18	0.898538	0.828124	0.223952	-0.314414	0.18
lipid_biosynthetic_process(5)	15	0.898538	0.990768	0.245327	0.37595	0.25
lipid_metabolic_process(4)	18	0.898538	1.1525	0.223952	1.13402	0.294118
localization(2)	65	0.898538	0.950782	0.117851	0.443312	0.56391
locomotion(2)	6	0.898538	2.16786	0.387896	3.27232	0.733333
lyase_activity(3)	17	0.898538	1.18114	0.230445	1.22632	0.627451
lytic_vacuole(6)&lysosome(7)	17	0.898538	0.777786	0.230445	-0.523993	0.365854
macromolecular_complex(2)	220	0.898538	0.780548	0.0640589	-1.8419	0.374101
macromolecular_complex_assembly(5)	4	0.898538	1.13021	0.475074	0.487656	0.571429
macromolecular_complex_subunit_organization(4)	15	0.898538	1.30716	0.245327	1.66561	0.473684
macromolecule_biosynthetic_process(5)&cellular_macromolecule_biosynthetic_process(5)	159	0.898538	0.723244	0.0753516	-2.32634	0.275641
macromolecule_catabolic_process(5)	39	0.898538	0.714343	0.152145	-1.21065	0.315789
macromolecule_localization(3)	25	0.898538	1.10285	0.190029	1.07514	0.625
macromolecule_metabolic_process(4)	310	0.898538	0.819524	0.0539647	-1.46418	0.296943
macromolecule_modification(5)	47	0.898538	1.08098	0.138593	1.31636	0.367647
Maurer_s_cleft(7)	31	0.898538	1.22404	0.170651	1.90743	0.358491
membrane(2)	96	0.898538	0.990367	0.096974	0.946954	0.408907
membrane_bounded_organelle(3)	254	0.898538	0.912099	0.0596175	0.227469	0.34
membrane_bounded_vesicle(4)&cytoplasmic_membrane_bounded_vesicle(5)	20	0.898538	0.788714	0.212459	-0.516914	0.367347
membrane_coat(3)&coated_membrane(3)	7	0.898538	0.704562	0.359122	-0.540137	0.222222
membrane_enclosed_lumen(2)	41	0.898538	0.7708	0.148388	-0.860836	0.316832
membrane_part(2)	52	0.898538	1.00948	0.131762	0.842024	0.406504
metabolic_process(2)	402	0.898538	0.871256	0.047389	-0.575683	0.299312
metal_ion_binding(5)	18	0.898538	0.832387	0.223952	-0.295379	0.5
metallopeptidase_activity(6)	8	0.898538	0.992346	0.335928	0.279251	0.166667
methyltransferase_activity(5)	16	0.898538	0.932513	0.237537	0.143031	0.219512
microneme(4)	4	0.898538	2.80745	0.475074	4.01815	0.6
microtubule_associated_complex(4)	7	0.898538	1.69715	0.359122	2.2238	0.793103
microtubule_based_movement(5)	6	0.898538	0.731484	0.387896	-0.430665	0.648649
microtubule_based_process(4)	11	0.898538	1.36204	0.28648	1.61791	0.65625
microtubule_cytoskeleton(6)	10	0.898538	1.27522	0.300463	1.25367	0.735294
microtubule_motor_activity(9)	7	0.898538	1.82172	0.359122	2.57066	0.659091
mitochondrial_envelope(5)	20	0.898538	0.725321	0.212459	-0.815294	0.32
mitochondrial_matrix(5)	11	0.898538	0.724498	0.28648	-0.607511	0.176471
mitochondrial_membrane_part(3)	13	0.898538	0.623778	0.263523	-1.04264	0.4
mitochondrial_part(4)	31	0.898538	0.725029	0.170651	-1.01674	0.261905
mitochondrial_transport(5)	7	0.898538	0.88164	0.359122	-0.0470525	0.222222
mitochondrion(5)	61	0.898538	0.814886	0.121654	-0.687618	0.222222
mitochondrion_organization(4)&protein_targeting_to_mitochondrion(5)&establishment_of_protein_localization_to_mitochondrion(6)&protein_localization_to_mitochondrion(7)	6	0.898538	0.893914	0.387896	-0.0119199	0.25
modification_dependent_macromolecule_catabolic_process(6)&cellular_protein_catabolic_process(6)&proteolysis_involved_in_cellular_protein_catabolic_process(6)&modification_dependent_protein_catabolic_process(7)	33	0.898538	0.726666	0.165399	-1.03913	0.280488
modification_of_morphology_or_physiology_of_other_organism(3)	15	0.898538	1.38645	0.245327	1.98883	0.56
modulation_by_symbiont_of_host_cellular_process(4)&modification_of_morphology_or_physiology_of_other_organism_involved_in_symbiotic_interaction(4)&modification_by_symbiont_of_host_morphology_or_physiology(5)	14	0.898538	1.42969	0.253938	2.09168	0.571429
molecular_function_regulator(2)	7	0.898538	0.946309	0.359122	0.133023	0.545455
monocarboxylic_acid_biosynthetic_process(7)	5	0.898538	1.13219	0.424919	0.549879	0
monocarboxylic_acid_metabolic_process(7)	16	0.898538	1.2115	0.237537	1.31753	0.111111
monovalent_inorganic_cation_transmembrane_transporter_activity(8)	11	0.898538	0.744083	0.28648	-0.539147	0.92
motor_activity(8)	12	0.898538	1.41867	0.274284	1.89633	0.621622
movement_in_environment_of_other_organism_involved_in_symbiotic_interaction(3)&movement_in_host_environment(4)	5	0.898538	2.5111	0.424919	3.79499	0.714286
movement_of_cell_or_subcellular_component(4)	9	0.898538	0.746845	0.316716	-0.478956	0.6
mRNA_metabolic_process(6)&mRNA_processing(7)	7	0.898538	0.862435	0.359122	-0.100531	0.277778
multi_organism_process(2)	64	0.898538	1.1124	0.118768	1.80064	0.509317
ncRNA_metabolic_process(6)	30	0.898538	0.746323	0.173472	-0.877455	0.214286
ncRNA_processing(7)	11	0.898538	0.575394	0.28648	-1.12798	0.315789
negative_regulation_of_biological_process(2)	2	0.898538	1.11304	0.671856	0.319274	0
nitrogen_compound_metabolic_process(3)	163	0.898538	0.9071	0.0744213	0.115053	0.283505
non_membrane_bounded_organelle(3)	104	0.898538	0.783396	0.0931696	-1.23583	0.415205
nuclear_lumen(5)	29	0.898538	0.775497	0.176438	-0.697362	0.349398
nuclear_part(4)	43	0.898538	0.74538	0.144896	-1.05702	0.385321
nuclear_periphery(5)	8	0.898538	0.829751	0.335928	-0.204765	0.52
nuclease_activity(5)	14	0.898538	1.00062	0.253938	0.402017	0.117647
nucleic_acid_binding(4)	67	0.898538	0.87424	0.116079	-0.20932	0.248276
nucleic_acid_metabolic_process(5)	116	0.898538	0.830168	0.088219	-0.775	0.261905
nucleobase_containing_compound_biosynthetic_process(5)	43	0.898538	0.870212	0.144896	-0.195492	0.429825
nucleobase_containing_compound_metabolic_process(4)	145	0.898538	0.891608	0.0789054	-0.0878273	0.278409
nucleobase_containing_small_molecule_metabolic_process(4)	30	0.898538	1.09567	0.173472	1.13639	0.377049
nucleoplasm(5)	11	0.898538	0.756768	0.28648	-0.494869	0.233333
nucleoplasm_part(5)	10	0.898538	0.806887	0.300463	-0.305032	0.214286
nucleoside_binding(4)&purine_nucleoside_binding(5)&ribonucleoside_binding(5)&purine_ribonucleoside_triphosphate_binding(5)&purine_ribonucleoside_binding(6)	41	0.898538	0.973247	0.148388	0.503474	0.266667
nucleoside_phosphate_biosynthetic_process(5)&nucleotide_biosynthetic_process(6)	11	0.898538	0.745028	0.28648	-0.535845	0.541667
nucleoside_phosphate_metabolic_process(5)	24	0.898538	1.08494	0.193948	0.961096	0.387755
nucleoside_triphosphatase_activity(7)	84	0.898538	1.14939	0.10367	2.41976	0.371134
nucleotide_binding(4)&nucleoside_phosphate_binding(4)	43	0.898538	1.08388	0.144896	1.27913	0.320896
nucleotide_metabolic_process(6)	23	0.898538	1.1162	0.198119	1.09863	0.395833
nucleotidyltransferase_activity(5)	19	0.898538	0.909482	0.217979	0.0502078	0.326531
nucleus(5)	82	0.898538	0.769787	0.104926	-1.22706	0.362694
organellar_large_ribosomal_subunit(4)	10	0.898538	0.642959	0.300463	-0.850615	0.333333
organellar_ribosome(3)	16	0.898538	0.613296	0.237537	-1.20083	0.368421
organelle(2)	331	0.898538	0.886158	0.0522248	-0.237036	0.352855
organelle_envelope(4)	24	0.898538	0.708045	0.193948	-0.982183	0.371429
organelle_inner_membrane(4)&mitochondrial_membrane(4)&mitochondrial_inner_membrane(5)	19	0.898538	0.703289	0.217979	-0.895721	0.333333
organelle_lumen(3)&intracellular_organelle_lumen(4)	40	0.898538	0.761472	0.150231	-0.912363	0.32
organelle_membrane(3)	33	0.898538	0.712908	0.165399	-1.12231	0.4
organelle_organization(3)	39	0.898538	1.2363	0.152145	2.22003	0.419048
organelle_part(2)	180	0.898538	0.802401	0.0708198	-1.35748	0.388724
organic_acid_biosynthetic_process(5)&carboxylic_acid_biosynthetic_process(6)	8	0.898538	1.06597	0.335928	0.498425	0
organic_acid_metabolic_process(4)&oxoacid_metabolic_process(5)	53	0.898538	1.05791	0.130513	1.22114	0.166667
organic_cyclic_compound_binding(3)&heterocyclic_compound_binding(3)	100	0.898538	0.947193	0.0950147	0.512087	0.300813
organic_cyclic_compound_biosynthetic_process(5)	53	0.898538	0.86127	0.130513	-0.285547	0.407692
organic_cyclic_compound_metabolic_process(4)	152	0.898538	0.886233	0.0770671	-0.159658	0.280992
organic_substance_biosynthetic_process(4)	201	0.898538	0.771219	0.0670182	-1.89976	0.287532
organic_substance_metabolic_process(3)	389	0.898538	0.876292	0.0481744	-0.461768	0.300469
organic_substance_transport(5)	28	0.898538	1.06787	0.179561	0.943029	0.576923
organonitrogen_compound_biosynthetic_process(5)	27	0.898538	0.884502	0.182856	-0.0767579	0.418182
organonitrogen_compound_metabolic_process(4)	59	0.898538	0.948306	0.123699	0.402333	0.288889
organophosphate_biosynthetic_process(5)	19	0.898538	0.833931	0.217979	-0.296387	0.526316
organophosphate_metabolic_process(4)	35	0.898538	1.13626	0.160604	1.48016	0.449275
other_organism_membrane(4)&host_cell_membrane(5)&other_organism_cell_membrane(5)	48	0.898538	0.895243	0.137142	-0.0240249	0.46087
oxidation_reduction_process(4)	19	0.898538	0.724231	0.217979	-0.79965	0.371429
oxidoreductase_activity(3)	31	0.898538	0.891514	0.170651	-0.0411564	0.355932
oxidoreductase_complex(3)	11	0.898538	0.893108	0.28648	-0.0189535	0.238095
oxidoreduction_coenzyme_metabolic_process(6)	7	0.898538	0.950312	0.359122	0.144171	0.142857
passive_evasion_of_immune_response_of_other_organism_involved_in_symbiotic_interaction(7)&antigenic_variation(8)	44	0.898538	0.876686	0.14324	-0.152549	0.545455
pellicle(3)	10	0.898538	2.74011	0.300463	6.12912	0.941176
peptidase_activity(4)	47	0.898538	0.919103	0.138593	0.148384	0.372549
peptidase_activity_acting_on_L_amino_acid_peptides(5)	47	0.898538	0.919103	0.138593	0.148384	0.372549
phagocytic_vesicle(7)&secondary_lysosome(8)&phagolysosome(8)&food_vacuole(9)	17	0.898538	0.777786	0.230445	-0.523993	0.365854
phosphatase_activity(6)	9	0.898538	1.14337	0.316716	0.773036	0.666667
phosphate_containing_compound_metabolic_process(5)	57	0.898538	1.15682	0.12585	2.05228	0.471831
phospholipid_biosynthetic_process(5)	8	0.898538	0.956173	0.335928	0.171571	0.5
phospholipid_metabolic_process(5)	10	0.898538	1.24124	0.300463	1.1406	0.555556
phosphoric_ester_hydrolase_activity(5)	13	0.898538	1.22759	0.263523	1.24868	0.6
phosphorus_metabolic_process(4)	62	0.898538	1.16751	0.120669	2.22905	0.456954
phosphorylation(6)	16	0.898538	1.31121	0.237537	1.7373	0.459016
phosphotransferase_activity_alcohol_group_as_acceptor(5)	21	0.898538	1.30387	0.207339	1.95492	0.445946
plasma_membrane(3)	14	0.898538	1.39882	0.253938	1.9701	0.5
plasma_membrane_part(3)	8	0.898538	1.54211	0.335928	1.91579	0.371429
plastid(5)	60	0.898538	0.982513	0.122663	0.6846	0.248227
posttranscriptional_regulation_of_gene_expression(6)	6	0.898538	0.689035	0.387896	-0.5401	0.466667
primary_active_transmembrane_transporter_activity(5)&P_P_bond_hydrolysis_driven_transmembrane_transporter_activity(6)	13	0.898538	1.0106	0.263523	0.425239	0.535714
primary_metabolic_process(3)	371	0.898538	0.874473	0.0493292	-0.487845	0.297899
proteasomal_protein_catabolic_process(6)&proteasome_mediated_ubiquitin_dependent_protein_catabolic_process(7)&ER_associated_ubiquitin_dependent_protein_catabolic_process(8)	9	0.898538	0.990393	0.316716	0.290025	0.16
proteasome_complex(4)	20	0.898538	0.478743	0.212459	-1.97588	0.5
proteasome_core_complex(4)	9	0.898538	0.327928	0.316716	-1.80165	0.444444
proteasome_regulatory_particle(4)&proteasome_accessory_complex(4)	9	0.898538	0.644042	0.316716	-0.803545	0.578947
protein_binding(3)	66	0.898538	1.32905	0.116955	3.68098	0.433862
protein_catabolic_process(5)	39	0.898538	0.714343	0.152145	-1.21065	0.315789
protein_complex(3)	134	0.898538	0.915028	0.0820802	0.200905	0.403125
protein_complex_biogenesis(4)&protein_complex_assembly(5)	3	0.898538	1.19285	0.548568	0.536505	0.8
protein_complex_subunit_organization(5)	7	0.898538	1.45381	0.359122	1.54621	0.6
protein_DNA_complex(3)	7	0.898538	1.12931	0.359122	0.642601	0.416667
protein_folding(6)	11	0.898538	0.6945	0.28648	-0.712223	0.333333
protein_kinase_activity(6)	14	0.898538	1.4149	0.253938	2.03342	0.473684
protein_localization(4)&establishment_of_protein_localization(4)&protein_transport(5)	24	0.898538	1.11459	0.193948	1.11395	0.608696
protein_metabolic_process(4)	213	0.898538	0.819006	0.065103	-1.22162	0.316143
protein_modification_process(5)&cellular_protein_modification_process(6)	41	0.898538	1.12492	0.148388	1.5256	0.385246
protein_phosphorylation(7)	15	0.898538	1.36754	0.245327	1.91176	0.45
protein_serine_threonine_kinase_activity(7)	7	0.898538	1.88278	0.359122	2.7407	0.6
protein_transporter_activity(4)	8	0.898538	0.743463	0.335928	-0.461631	0.769231
proteolysis(5)	56	0.898538	0.947889	0.126969	0.388687	0.292857
proton_transporting_two_sector_ATPase_complex(3)	11	0.898538	0.660752	0.28648	-0.830024	0.533333
purine_containing_compound_biosynthetic_process(6)	11	0.898538	0.977086	0.28648	0.274185	0.458333
purine_containing_compound_metabolic_process(5)	13	0.898538	1.03041	0.263523	0.500414	0.444444
purine_NTP_dependent_helicase_activity(9)&ATP_dependent_helicase_activity(10)	17	0.898538	0.914667	0.230445	0.0699932	0.213115
purine_nucleoside_biosynthetic_process(7)&purine_ribonucleoside_biosynthetic_process(8)	9	0.898538	1.03298	0.316716	0.424474	0.2
purine_nucleoside_metabolic_process(6)&purine_ribonucleoside_metabolic_process(7)	11	0.898538	1.08583	0.28648	0.653774	0.230769
purine_nucleotide_binding(5)	42	0.898538	1.01429	0.146611	0.789523	0.260163
purine_nucleotide_biosynthetic_process(7)	9	0.898538	0.735462	0.316716	-0.514895	0.52381
purine_nucleotide_metabolic_process(6)	11	0.898538	0.842411	0.28648	-0.195917	0.5
pyridine_containing_compound_metabolic_process(5)	7	0.898538	0.936151	0.359122	0.104737	0.142857
pyrimidine_containing_compound_metabolic_process(5)	4	0.898538	0.949706	0.475074	0.107706	0.285714
pyruvate_metabolic_process(8)	11	0.898538	1.29074	0.28648	1.36903	0.153846
receptor_binding(4)&host_cell_surface_receptor_binding(4)	9	0.898538	2.20614	0.316716	4.12864	0.5
regulation_of_biological_process(2)	66	0.898538	1.08907	0.116955	1.62908	0.442857
regulation_of_biological_quality(3)	22	0.898538	1.16164	0.202572	1.29882	0.529412
regulation_of_biosynthetic_process(4)&regulation_of_cellular_biosynthetic_process(5)	20	0.898538	0.948881	0.212459	0.236955	0.433333
regulation_of_cell_adhesion(4)&modulation_by_symbiont_of_host_erythrocyte_aggregation(5)&regulation_of_cell_cell_adhesion(5)&homotypic_cell_cell_adhesion(5)&regulation_of_homotypic_cell_cell_adhesion(6)&erythrocyte_aggregation(6)&regulation_of_erythrocyte_aggregation(7)	13	0.898538	1.51642	0.263523	2.34471	0.574468
regulation_of_cell_cycle(4)	14	0.898538	0.845771	0.253938	-0.207794	0.176471
regulation_of_cell_cycle_process(5)	9	0.898538	0.990393	0.316716	0.290025	0.16
regulation_of_cellular_metabolic_process(4)	20	0.898538	0.948881	0.212459	0.236955	0.433333
regulation_of_cellular_process(3)	62	0.898538	1.09741	0.120669	1.64809	0.474227
regulation_of_cellular_protein_metabolic_process(5)&regulation_of_protein_metabolic_process(5)	5	0.898538	0.701306	0.424919	-0.464163	0.6
regulation_of_gene_expression(5)	22	0.898538	0.938775	0.202572	0.198635	0.369863
regulation_of_macromolecule_biosynthetic_process(5)&regulation_of_cellular_macromolecule_biosynthetic_process(6)	19	0.898538	0.94233	0.217979	0.200901	0.440678
regulation_of_macromolecule_metabolic_process(4)	22	0.898538	0.938775	0.202572	0.198635	0.369863
regulation_of_metabolic_process(3)	23	0.898538	0.944627	0.198119	0.232633	0.364865
regulation_of_nitrogen_compound_metabolic_process(4)&regulation_of_nucleobase_containing_compound_metabolic_process(5)	14	0.898538	1.02841	0.253938	0.511433	0.408163
regulation_of_primary_metabolic_process(4)	20	0.898538	0.948881	0.212459	0.236955	0.433333
regulation_of_RNA_metabolic_process(5)&regulation_of_transcription_DNA_templated(6)&regulation_of_RNA_biosynthetic_process(6)&regulation_of_nucleic_acid_templated_transcription(7)	14	0.898538	1.02841	0.253938	0.511433	0.408163
regulation_of_translation(6)	5	0.898538	0.701306	0.424919	-0.464163	0.6
replication_fork(5)	5	0.898538	0.836704	0.424919	-0.145519	0.1
response_to_abiotic_stimulus(3)	13	0.898538	1.20374	0.263523	1.15816	0.411765
response_to_biotic_stimulus(3)&response_to_other_organism(3)&response_to_external_biotic_stimulus(4)&response_to_defenses_of_other_organism_involved_in_symbiotic_interaction(4)&avoidance_of_defenses_of_other_organism_involved_in_symbiotic_interaction(5)&response_to_immune_response_of_other_organism_involved_in_symbiotic_interaction(5)&evasion_or_tolerance_of_immune_response_of_other_organism_invo…	45	0.898538	0.86392	0.14164	-0.244407	0.544554
response_to_chemical(3)	23	0.898538	1.27009	0.198119	1.87537	0.47541
response_to_drug(4)	12	0.898538	1.57855	0.274284	2.47923	0.615385
response_to_external_stimulus(3)	47	0.898538	0.863706	0.138593	-0.251324	0.518519
response_to_heat(4)	11	0.898538	1.0209	0.28648	0.427138	0.208333
response_to_organic_substance(4)&response_to_topologically_incorrect_protein(4)&response_to_unfolded_protein(5)	10	0.898538	1.00878	0.300463	0.366925	0.238095
response_to_stimulus(2)	101	0.898538	1.05361	0.0945432	1.64022	0.490842
response_to_stress(3)	30	0.898538	0.995617	0.173472	0.559626	0.210526
response_to_temperature_stimulus(4)	12	0.898538	1.05427	0.274284	0.567777	0.259259
rhoptry(3)	6	0.898538	2.82971	0.387896	4.97858	0.842105
ribonuclease_activity(6)	8	0.898538	1.05205	0.335928	0.456968	0.0588235
ribonucleoprotein_complex(3)	85	0.898538	0.575544	0.103058	-3.1341	0.28125
ribonucleoprotein_complex_biogenesis(4)	13	0.898538	0.684245	0.263523	-0.813182	0.375
ribonucleoside_metabolic_process(6)	12	0.898538	1.02725	0.274284	0.469266	0.3125
ribonucleotide_binding(4)&purine_ribonucleotide_binding(5)	42	0.898538	1.01429	0.146611	0.789523	0.260163
ribonucleotide_metabolic_process(6)&purine_ribonucleotide_metabolic_process(7)	10	0.898538	0.849317	0.300463	-0.163816	0.545455
ribose_phosphate_metabolic_process(5)	16	0.898538	0.929045	0.237537	0.128431	0.4
ribosomal_subunit(4)	66	0.898538	0.545677	0.116955	-3.01707	0.3
ribosome(4)	67	0.898538	0.559899	0.116079	-2.91731	0.291667
ribosome_biogenesis(5)	13	0.898538	0.684245	0.263523	-0.813182	0.375
RNA_binding(5)	42	0.898538	0.791495	0.146611	-0.730113	0.217949
RNA_biosynthetic_process(6)	29	0.898538	0.852143	0.176438	-0.262953	0.404762
RNA_helicase_activity(9)	12	0.898538	0.882204	0.274284	-0.0595501	0.25
RNA_metabolic_process(5)	87	0.898538	0.804761	0.101866	-0.920585	0.287081
RNA_methyltransferase_activity(6)	7	0.898538	0.890186	0.359122	-0.0232557	0.181818
RNA_modification(6)	5	0.898538	0.696563	0.424919	-0.475325	0.25
RNA_polymerase_activity(6)&DNA_directed_RNA_polymerase_activity(7)	12	0.898538	0.657575	0.274284	-0.878516	0.366667
RNA_polymerase_complex(4)&DNA_directed_RNA_polymerase_complex(5)&nuclear_DNA_directed_RNA_polymerase_complex(5)	7	0.898538	0.541606	0.359122	-0.9939	0.444444
RNA_processing(6)	26	0.898538	0.821932	0.186339	-0.411106	0.204082
RNA_splicing(7)	20	0.898538	0.721878	0.212459	-0.831497	0.277778
RNA_splicing_via_transesterification_reactions(8)	15	0.898538	0.681376	0.245327	-0.885193	0.321429
rRNA_processing(6)&rRNA_metabolic_process(7)	7	0.898538	0.513445	0.359122	-1.07232	0.363636
S_adenosylmethionine_dependent_methyltransferase_activity(6)	11	0.898538	0.844351	0.28648	-0.189145	0.242424
secondary_active_transmembrane_transporter_activity(5)	6	0.898538	0.852087	0.387896	-0.119749	0.538462
signaling(2)&single_organism_signaling(3)&signal_transduction(4)	13	0.898538	1.20997	0.263523	1.18182	0.64
single_organism_biosynthetic_process(4)	44	0.898538	0.95145	0.14324	0.369394	0.303371
single_organism_carbohydrate_metabolic_process(4)	14	0.898538	1.34775	0.253938	1.769	0.3
single_organism_catabolic_process(4)	14	0.898538	1.21312	0.253938	1.23882	0.176471
single_organism_cell_adhesion(3)&single_organismal_cell_cell_adhesion(4)	14	0.898538	1.5811	0.253938	2.6879	0.415385
single_organism_cellular_localization(4)&protein_targeting(5)&establishment_of_protein_localization_to_organelle(5)&protein_localization_to_organelle(6)	11	0.898538	0.77404	0.28648	-0.434576	0.4
single_organism_cellular_process(3)	171	0.898538	1.07813	0.0726596	2.47176	0.360802
single_organism_intracellular_transport(4)	18	0.898538	0.740614	0.223952	-0.705167	0.527778
single_organism_metabolic_process(3)	125	0.898538	1.0363	0.0849837	1.62099	0.294737
single_organism_organelle_organization(4)	11	0.898538	1.37575	0.28648	1.66578	0.315789
single_organism_process(2)	222	0.898538	1.05665	0.0637697	2.47938	0.380719
single_organism_transport(3)&single_organism_localization(3)	34	0.898538	0.730962	0.162949	-1.02839	0.507692
small_molecule_binding(3)	44	0.898538	1.09844	0.14324	1.39559	0.323529
small_molecule_biosynthetic_process(5)	13	0.898538	0.912182	0.263523	0.0517775	0.130435
small_molecule_metabolic_process(4)	84	0.898538	1.05091	0.10367	1.46981	0.245989
small_nucleolar_ribonucleoprotein_complex(4)	8	0.898538	0.731155	0.335928	-0.498269	0.111111
small_ribosomal_subunit(5)	27	0.898538	0.485314	0.182856	-2.25983	0.357143
spliceosomal_complex(4)	5	0.898538	0.43115	0.424919	-1.09995	0.285714
structural_constituent_of_ribosome(3)	64	0.898538	0.5563	0.118768	-2.88156	0.275362
structural_molecule_activity(2)	71	0.898538	0.577617	0.112762	-2.84601	0.301205
substrate_specific_transmembrane_transporter_activity(4)	22	0.898538	0.832122	0.202572	-0.327862	0.585366
substrate_specific_transporter_activity(3)	31	0.898538	0.895562	0.170651	-0.0174363	0.626866
sulfur_compound_metabolic_process(4)	7	0.898538	1.04515	0.359122	0.40826	0
symbiont_containing_vacuole_membrane(3)	6	0.898538	1.74371	0.387896	2.17886	0.473684
transcription_DNA_templated(6)&nucleic_acid_templated_transcription(7)	27	0.898538	0.853807	0.182856	-0.24462	0.4125
transcription_from_RNA_polymerase_II_promoter(7)	7	0.898538	0.728751	0.359122	-0.472781	0.181818
transferase_activity(3)	96	0.898538	1.03284	0.096974	1.38493	0.313653
transferase_activity_transferring_acyl_groups(4)	9	0.898538	0.863207	0.316716	-0.111554	0.375
transferase_activity_transferring_acyl_groups_other_than_amino_acyl_groups(5)	8	0.898538	0.907686	0.335928	0.027232	0.357143
transferase_activity_transferring_alkyl_or_aryl_other_than_methyl_groups(4)	7	0.898538	1.09732	0.359122	0.553528	0.153846
transferase_activity_transferring_one_carbon_groups(4)	18	0.898538	0.954613	0.223952	0.250392	0.222222
transferase_activity_transferring_phosphorus_containing_groups(4)	46	0.898538	1.07156	0.140092	1.2351	0.393939
transferase_complex(5)	14	0.898538	1.27205	0.253938	1.47089	0.377358
transition_metal_ion_binding(6)	12	0.898538	0.855366	0.274284	-0.157398	0.55
translation(6)	108	0.898538	0.654554	0.091428	-2.66859	0.248555
translation_elongation_factor_activity(7)	7	0.898538	1.09074	0.359122	0.535189	0.222222
translation_factor_activity_nucleic_acid_binding(6)	20	0.898538	0.812242	0.212459	-0.406175	0.195122
translation_initiation_factor_activity(7)	11	0.898538	0.665242	0.28648	-0.814352	0.190476
translational_elongation(6)	7	0.898538	1.09074	0.359122	0.535189	0.222222
translational_initiation(4)	13	0.898538	0.673564	0.263523	-0.853715	0.259259
transmembrane_transport(4)	7	0.898538	0.832239	0.359122	-0.184613	0.444444
transmembrane_transporter_activity(3)	29	0.898538	0.879676	0.176438	-0.106902	0.551724
transporter_activity(2)	43	0.898538	0.98137	0.144896	0.571667	0.621053
tricarboxylic_acid_cycle(4)&aerobic_respiration(6)&citrate_metabolic_process(8)	10	0.898538	0.742002	0.300463	-0.520983	0.318182
tricarboxylic_acid_metabolic_process(7)	11	0.898538	0.740524	0.28648	-0.551571	0.291667
tRNA_metabolic_process(7)	23	0.898538	0.817199	0.198119	-0.410551	0.186441
ubiquitin_dependent_protein_catabolic_process(8)	31	0.898538	0.770531	0.170651	-0.750106	0.275
ubiquitin_like_protein_transferase_activity(4)	9	0.898538	0.988409	0.316716	0.283759	0.24
ubiquitin_protein_transferase_activity(5)	8	0.898538	1.0414	0.335928	0.425266	0.25
unfolded_protein_binding(4)	10	0.898538	0.968141	0.300463	0.231655	0.3125
vacuole(5)	22	0.898538	0.734796	0.202572	-0.808311	0.395833
vesicle(3)	22	0.898538	0.846195	0.202572	-0.25839	0.368421
vesicle_mediated_transport(5)	16	0.898538	0.833312	0.237537	-0.274593	0.621622
zinc_ion_binding(7)	9	0.898538	1.07182	0.316716	0.547123	0.466667

## Sheet: t=48
Pathway	nGene	pFC	avg FC	sd FC	z-value	nFC
3_5_exonuclease_activity(7)	6	1.11221	0.973416	0.41509	-0.334381	0.4
actin_cytoskeleton(6)	7	1.11221	1.09843	0.384298	-0.0358678	0.45
active_transmembrane_transporter_activity(4)	19	1.11221	1.27645	0.23326	0.704079	0.560976
adenyl_nucleotide_binding(6)&adenyl_ribonucleotide_binding(6)	26	1.11221	1.56304	0.199403	2.2609	0.470588
alpha_amino_acid_metabolic_process(5)	9	1.11221	1.67502	0.338919	1.66059	0.421053
amino_acid_activation(5)&tRNA_aminoacylation(6)&tRNA_aminoacylation_for_protein_translation(7)	18	1.11221	0.990574	0.239652	-0.507568	0.52
anion_binding(4)	45	1.11221	1.33056	0.151569	1.44055	0.421053
anion_transmembrane_transporter_activity(6)	4	1.11221	1.26781	0.508379	0.306064	0
apical_complex(3)	12	1.11221	2.56719	0.293513	4.9571	0.857143
apical_part_of_cell(3)	12	1.11221	2.56719	0.293513	4.9571	0.857143
apicoplast(6)	58	1.11221	1.2351	0.133507	0.920423	0.359712
aromatic_compound_biosynthetic_process(5)	47	1.11221	1.35003	0.148309	1.60351	0.595041
aspartic_type_peptidase_activity(6)&aspartic_type_endopeptidase_activity(7)	9	1.11221	2.00172	0.338919	2.62453	0.722222
ATP_binding(6)	25	1.11221	1.44969	0.203352	1.65958	0.487805
ATP_dependent_RNA_helicase_activity(10)&RNA_dependent_ATPase_activity(10)	10	1.11221	1.28053	0.321527	0.523495	0.6
ATPase_activity(8)	52	1.11221	1.44953	0.140999	2.39237	0.425
ATPase_activity_coupled(9)	35	1.11221	1.43562	0.171863	1.88179	0.468468
ATPase_activity_coupled_to_movement_of_substances(10)	11	1.11221	1.71164	0.306564	1.95531	0.464286
binding(2)	187	1.11221	1.39058	0.0743527	3.74384	0.521921
biological_adhesion(2)	14	1.11221	1.71056	0.27174	2.20193	0.553846
biological_regulation(2)	74	1.11221	1.40255	0.118196	2.45638	0.558952
biosynthetic_process(3)	202	1.11221	1.1251	0.0715388	0.180075	0.494924
bounding_membrane_of_organelle(4)	13	1.11221	1.14785	0.281998	0.126386	0.48
carbohydrate_derivative_binding(3)	42	1.11221	1.31049	0.156889	1.26377	0.430894
carbohydrate_derivative_biosynthetic_process(5)	19	1.11221	1.20966	0.23326	0.417756	0.297297
carbohydrate_derivative_catabolic_process(5)	7	1.11221	1.1242	0.384298	0.0311912	0.333333
carbohydrate_derivative_metabolic_process(4)	34	1.11221	1.24654	0.174372	0.770326	0.308824
carbohydrate_metabolic_process(4)	15	1.11221	1.19009	0.262526	0.296634	0.387097
carboxylic_acid_metabolic_process(6)	51	1.11221	1.20905	0.142375	0.680185	0.401639
catabolic_process(3)&organic_substance_catabolic_process(4)	53	1.11221	1.17549	0.139662	0.453075	0.395349
catalytic_activity(2)	346	1.11221	1.3262	0.0546612	3.91472	0.448128
catalytic_complex(4)	39	1.11221	1.3771	0.162812	1.62695	0.483607
cation_binding(4)	19	1.11221	1.22451	0.23326	0.481417	0.535714
cation_transmembrane_transporter_activity(6)	12	1.11221	1.02927	0.293513	-0.282578	0.592593
cation_transport(5)	8	1.11221	1.00679	0.359478	-0.293267	0.214286
cell_adhesion(3)	14	1.11221	1.71056	0.27174	2.20193	0.553846
cell_adhesion_molecule_binding(4)	5	1.11221	3.44562	0.454708	5.13166	0.820513
cell_communication(4)	14	1.11221	1.3142	0.27174	0.743303	0.442308
cell_cycle(4)	19	1.11221	1.44692	0.23326	1.43492	0.32
cell_cycle_process(4)	13	1.11221	1.64316	0.281998	1.88279	0.263158
cell_periphery(3)	14	1.11221	1.59309	0.27174	1.76962	0.458333
cell_surface(3)	8	1.11221	3.065	0.359478	5.43228	0.789474
cellular_aldehyde_metabolic_process(4)	8	1.11221	1.02165	0.359478	-0.251917	0.375
cellular_amino_acid_metabolic_process(4)	27	1.11221	1.21872	0.195675	0.544316	0.492754
cellular_aromatic_compound_metabolic_process(4)	148	1.11221	1.25837	0.083577	1.74879	0.473389
cellular_biosynthetic_process(4)	200	1.11221	1.12959	0.0718956	0.241699	0.496164
cellular_catabolic_process(4)	42	1.11221	1.22052	0.156889	0.690329	0.405941
cellular_component_assembly(4)	7	1.11221	1.54179	0.384298	1.11782	0.333333
cellular_component_biogenesis(3)	20	1.11221	1.39587	0.227354	1.24763	0.642857
cellular_component_organization(3)	45	1.11221	1.50811	0.151569	2.61195	0.491071
cellular_component_organization_or_biogenesis(2)	57	1.11221	1.47024	0.134673	2.65847	0.559701
cellular_lipid_metabolic_process(4)	18	1.11221	1.41614	0.239652	1.2682	0.470588
cellular_localization(3)&establishment_of_localization_in_cell(4)	27	1.11221	1.0775	0.195675	-0.177398	0.54902
cellular_macromolecular_complex_assembly(6)	3	1.11221	1.76227	0.587025	1.10738	0.2
cellular_macromolecule_catabolic_process(5)	39	1.11221	1.17887	0.162812	0.409382	0.410526
cellular_macromolecule_localization(4)&cellular_protein_localization(5)&intracellular_protein_transport(6)	19	1.11221	1.10698	0.23326	-0.0224232	0.606061
cellular_macromolecule_metabolic_process(4)	290	1.11221	1.11996	0.0597061	0.129769	0.481775
cellular_metabolic_process(3)	367	1.11221	1.17283	0.0530743	1.14203	0.463787
cellular_nitrogen_compound_biosynthetic_process(5)	53	1.11221	1.31008	0.139662	1.41677	0.586466
cellular_nitrogen_compound_metabolic_process(4)	155	1.11221	1.2429	0.0816679	1.6002	0.479784
cellular_protein_metabolic_process(5)	188	1.11221	1.03463	0.0741547	-1.04618	0.466146
cellular_response_to_DNA_damage_stimulus(5)	13	1.11221	1.43027	0.281998	1.12788	0.216216
cellular_response_to_stimulus(3)	27	1.11221	1.37009	0.195675	1.31786	0.348315
cellular_response_to_stress(4)	14	1.11221	1.42159	0.27174	1.13849	0.25641
chromatin(3)	5	1.11221	0.643254	0.454708	-1.03134	0.6
chromatin_organization(4)	9	1.11221	1.29358	0.338919	0.53512	0.7
chromosomal_part(4)	11	1.11221	1.14862	0.306564	0.11876	0.238095
chromosome(5)	12	1.11221	1.17699	0.293513	0.220692	0.227273
chromosome_organization(4)	19	1.11221	1.40006	0.23326	1.234	0.47619
coenzyme_metabolic_process(5)	12	1.11221	0.981659	0.293513	-0.444799	0.409091
cofactor_metabolic_process(4)	15	1.11221	1.09993	0.262526	-0.0467996	0.444444
cysteine_type_peptidase_activity(6)	7	1.11221	1.8011	0.384298	1.79259	0.555556
cytoplasm(4)	290	1.11221	1.15803	0.0597061	0.767294	0.475
cytoplasmic_part(4)	256	1.11221	1.14036	0.0635474	0.442849	0.45082
cytoplasmic_transport(6)	14	1.11221	1.01815	0.27174	-0.34615	0.730769
cytoplasmic_vesicle(4)	21	1.11221	1.49855	0.221875	1.74125	0.7
cytoskeletal_part(4)	18	1.11221	1.59523	0.239652	2.0155	0.589286
cytoskeleton(5)	19	1.11221	1.58015	0.23326	2.00607	0.603448
cytoskeleton_organization(4)	10	1.11221	2.00367	0.321527	2.77257	0.5
cytosol(5)	70	1.11221	0.918969	0.121526	-1.59015	0.685714
cytosolic_large_ribosomal_subunit(6)	25	1.11221	0.831858	0.203352	-1.37868	0.807692
cytosolic_part(5)	46	1.11221	0.883756	0.149913	-1.52394	0.796296
cytosolic_ribosome(5)	42	1.11221	0.868947	0.156889	-1.55056	0.860465
cytosolic_small_ribosomal_subunit(6)	17	1.11221	0.923491	0.2466	-0.765297	0.941176
dephosphorylation(6)	8	1.11221	0.471633	0.359478	-1.78197	0.642857
DNA_binding(5)	26	1.11221	1.2663	0.199403	0.772764	0.4375
DNA_conformation_change(5)	7	1.11221	1.4774	0.384298	0.950277	0.352941
DNA_dependent_ATPase_activity(10)	8	1.11221	1.66122	0.359478	1.52724	0.37037
DNA_dependent_DNA_replication(7)	9	1.11221	1.54476	0.338919	1.27625	0.0555556
DNA_helicase_activity(9)	7	1.11221	1.30579	0.384298	0.503708	0.217391
DNA_metabolic_process(5)	33	1.11221	1.51906	0.176995	2.29863	0.175824
DNA_repair(4)	12	1.11221	1.38788	0.293513	0.93919	0.228571
DNA_replication(6)	18	1.11221	1.56443	0.239652	1.88698	0.1
electron_carrier_activity(2)	9	1.11221	0.851739	0.338919	-0.768545	0.428571
endocytic_vesicle(6)	17	1.11221	1.59993	0.2466	1.97775	0.756098
endomembrane_system(3)	25	1.11221	1.50449	0.203352	1.92908	0.42029
endonuclease_activity(6)	5	1.11221	1.50549	0.454708	0.864904	0.0909091
endopeptidase_activity(6)	39	1.11221	1.28036	0.162812	1.03275	0.45
endoplasmic_reticulum(4)	17	1.11221	1.59268	0.2466	1.94835	0.468085
energy_derivation_by_oxidation_of_organic_compounds(4)&cellular_respiration(5)	11	1.11221	1.04079	0.306564	-0.232986	0.26087
entry_into_cell_of_other_organism_involved_in_symbiotic_interaction(5)&entry_into_host_cell(6)	4	1.11221	2.57756	0.508379	2.88239	0.666667
entry_into_other_organism_involved_in_symbiotic_interaction(4)&entry_into_host(5)	4	1.11221	2.57756	0.508379	2.88239	0.666667
envelope(3)	25	1.11221	1.16372	0.203352	0.25327	0.447368
enzyme_regulator_activity(2)	6	1.11221	0.768514	0.41509	-0.828013	0.333333
establishment_of_localization(3)&transport(4)	64	1.11221	1.32982	0.127095	1.71217	0.530303
exonuclease_activity(6)	8	1.11221	0.858374	0.359478	-0.706134	0.3
extracellular_membrane_bounded_organelle(4)&symbiont_containing_vacuole(5)	15	1.11221	1.81167	0.262526	2.66433	0.794118
extracellular_organelle(3)	15	1.11221	1.81167	0.262526	2.66433	0.794118
extracellular_region(2)&extracellular_region_part(2)	104	1.11221	1.43117	0.0997013	3.19916	0.602564
extraorganismal_space(3)&other_organism_part(3)&other_organism(4)&other_organism_cell(4)&host(5)&host_cell(5)	103	1.11221	1.43361	0.100184	3.20805	0.599138
fatty_acid_biosynthetic_process(6)	5	1.11221	1.03189	0.454708	-0.176651	0.5
fatty_acid_metabolic_process(5)	6	1.11221	1.12249	0.41509	0.0247656	0.416667
gene_expression(5)	164	1.11221	1.02305	0.0793954	-1.123	0.582278
generation_of_precursor_metabolites_and_energy(4)	19	1.11221	1.02527	0.23326	-0.37271	0.309524
glyceraldehyde_3_phosphate_metabolic_process(5)	8	1.11221	1.02165	0.359478	-0.251917	0.375
glycolytic_process(4)&carbohydrate_catabolic_process(5)&single_organism_carbohydrate_catabolic_process(5)	8	1.11221	1.12052	0.359478	0.0230987	0.333333
glycosyl_compound_biosynthetic_process(5)&nucleoside_biosynthetic_process(6)&ribonucleoside_biosynthetic_process(7)	10	1.11221	0.989907	0.321527	-0.380391	0.461538
glycosyl_compound_metabolic_process(4)&nucleoside_metabolic_process(5)	13	1.11221	0.969222	0.281998	-0.507066	0.5
Golgi_apparatus(4)	6	1.11221	1.21529	0.41509	0.248326	0.28
GTP_binding(6)&guanyl_ribonucleotide_binding(6)	16	1.11221	0.900082	0.254189	-0.834541	0.342105
GTPase_activity(8)	9	1.11221	1.51358	0.338919	1.18425	0.4
guanyl_nucleotide_binding(6)	16	1.11221	0.900082	0.254189	-0.834541	0.342105
helicase_activity(8)	28	1.11221	1.18506	0.192149	0.37913	0.546392
heterocycle_biosynthetic_process(5)	53	1.11221	1.29451	0.139662	1.30527	0.607692
heterocycle_metabolic_process(4)	152	1.11221	1.24869	0.0824699	1.65484	0.482094
host_cell_cytoplasm_part(6)	56	1.11221	1.90221	0.13587	5.81439	0.683824
host_cell_cytosol(7)	6	1.11221	1.64383	0.41509	1.28072	0.692308
host_cell_part(4)	101	1.11221	1.40016	0.101171	2.84617	0.594714
host_cell_plasma_membrane(6)	46	1.11221	1.01483	0.149913	-0.649582	0.697917
host_cell_surface_binding(3)	14	1.11221	2.9219	0.27174	6.65962	0.646341
host_intracellular_part(5)&host_cell_cytoplasm(6)	60	1.11221	1.85845	0.131263	5.68509	0.578947
hydrogen_ion_transmembrane_transporter_activity(9)	10	1.11221	0.849725	0.321527	-0.816382	0.55
hydrolase_activity(3)	177	1.11221	1.40918	0.0764242	3.88574	0.457661
hydrolase_activity_acting_on_acid_anhydrides(4)&hydrolase_activity_acting_on_acid_anhydrides_in_phosphorus_containing_anhydrides(5)&pyrophosphatase_activity(6)	88	1.11221	1.49913	0.108387	3.56976	0.481605
hydrolase_activity_acting_on_acid_anhydrides_catalyzing_transmembrane_movement_of_substances(4)&ATPase_activity_coupled_to_transmembrane_movement_of_substances(5)	10	1.11221	1.38317	0.321527	0.842707	0.590909
hydrolase_activity_acting_on_ester_bonds(4)	28	1.11221	1.20313	0.192149	0.47316	0.328358
infected_host_cell_surface_knob(7)	5	1.11221	3.44562	0.454708	5.13166	0.820513
inner_membrane_complex(3)	9	1.11221	1.77804	0.338919	1.96455	0.933333
inorganic_cation_transmembrane_transporter_activity(7)	12	1.11221	1.02927	0.293513	-0.282578	0.592593
integral_component_of_membrane(4)	22	1.11221	1.34567	0.216773	1.07698	0.292308
interaction_with_host(4)	23	1.11221	2.34818	0.212009	5.82981	0.753425
interspecies_interaction_between_organisms(3)&symbiosis_encompassing_mutualism_through_parasitism(4)	62	1.11221	1.35023	0.129128	1.84326	0.721805
intracellular_membrane_bounded_organelle(4)	242	1.11221	1.24942	0.0653597	2.09933	0.456439
intracellular_non_membrane_bounded_organelle(4)	104	1.11221	1.13388	0.0997013	0.217322	0.608187
intracellular_organelle(3)	318	1.11221	1.20668	0.0570169	1.65684	0.489297
intracellular_organelle_part(3)	174	1.11221	1.13016	0.0770802	0.232827	0.54717
intracellular_region_of_host(5)	60	1.11221	1.85845	0.131263	5.68509	0.578947
intracellular_transport(5)	26	1.11221	1.08058	0.199403	-0.158618	0.55102
intrinsic_component_of_membrane(3)	23	1.11221	1.53897	0.212009	2.0129	0.323529
intrinsic_component_of_plasma_membrane(4)	7	1.11221	2.08116	0.384298	2.52134	0.185185
ion_binding(3)	62	1.11221	1.30469	0.129128	1.49057	0.436709
ion_transmembrane_transporter_activity(5)	16	1.11221	1.08891	0.254189	-0.0916877	0.5
ion_transport(4)	12	1.11221	1.08617	0.293513	-0.0887396	0.25
isomerase_activity(3)	9	1.11221	1.51388	0.338919	1.18514	0.444444
kinase_activity(5)	23	1.11221	1.35968	0.212009	1.16726	0.434211
large_ribosomal_subunit(5)	39	1.11221	0.876344	0.162812	-1.44873	0.666667
ligase_activity(3)	24	1.11221	1.09037	0.207545	-0.105238	0.52381
ligase_activity_forming_carbon_oxygen_bonds(4)&ligase_activity_forming_aminoacyl_tRNA_and_related_compounds(5)&aminoacyl_tRNA_ligase_activity(6)	18	1.11221	0.990574	0.239652	-0.507568	0.52
lipid_biosynthetic_process(5)	15	1.11221	1.13303	0.262526	0.0793078	0.5
lipid_metabolic_process(4)	18	1.11221	1.41614	0.239652	1.2682	0.470588
localization(2)	65	1.11221	1.32434	0.126113	1.68202	0.533835
locomotion(2)	6	1.11221	2.81923	0.41509	4.11241	0.733333
lyase_activity(3)	17	1.11221	1.18699	0.2466	0.303217	0.431373
lytic_vacuole(6)&lysosome(7)	17	1.11221	1.59993	0.2466	1.97775	0.756098
macromolecular_complex(2)	220	1.11221	1.06508	0.0685498	-0.687529	0.52518
macromolecular_complex_assembly(5)	4	1.11221	1.66954	0.508379	1.09629	0.142857
macromolecular_complex_subunit_organization(4)	15	1.11221	1.58866	0.262526	1.81488	0.631579
macromolecule_biosynthetic_process(5)&cellular_macromolecule_biosynthetic_process(5)	159	1.11221	1.12182	0.0806341	0.119136	0.50641
macromolecule_catabolic_process(5)	39	1.11221	1.17887	0.162812	0.409382	0.410526
macromolecule_localization(3)	25	1.11221	1.50038	0.203352	1.90887	0.6875
macromolecule_metabolic_process(4)	310	1.11221	1.1522	0.057748	0.692409	0.475983
macromolecule_modification(5)	47	1.11221	1.26283	0.148309	1.01553	0.455882
Maurer_s_cleft(7)	31	1.11221	1.70685	0.182615	3.25621	0.490566
membrane(2)	96	1.11221	1.25879	0.103772	1.4125	0.421053
membrane_bounded_organelle(3)	254	1.11221	1.28333	0.063797	2.68226	0.472727
membrane_bounded_vesicle(4)&cytoplasmic_membrane_bounded_vesicle(5)	20	1.11221	1.5356	0.227354	1.86221	0.693878
membrane_coat(3)&coated_membrane(3)	7	1.11221	1.11629	0.384298	0.0106164	0.222222
membrane_enclosed_lumen(2)	41	1.11221	1.41944	0.158791	1.9348	0.564356
membrane_part(2)	52	1.11221	1.2799	0.140999	1.18931	0.382114
metabolic_process(2)	402	1.11221	1.19199	0.0507113	1.57313	0.454128
metal_ion_binding(5)	18	1.11221	1.26317	0.239652	0.629907	0.5
metallopeptidase_activity(6)	8	1.11221	1.28373	0.359478	0.477116	0.625
methyltransferase_activity(5)	16	1.11221	1.19972	0.254189	0.344271	0.560976
microneme(4)	4	1.11221	2.72757	0.508379	3.17746	1
microtubule_associated_complex(4)	7	1.11221	1.71873	0.384298	1.57824	0.758621
microtubule_based_movement(5)	6	1.11221	1.57756	0.41509	1.12108	0.459459
microtubule_based_process(4)	11	1.11221	1.70039	0.306564	1.91861	0.609375
microtubule_cytoskeleton(6)	10	1.11221	1.50848	0.321527	1.23244	0.647059
microtubule_motor_activity(9)	7	1.11221	2.01566	0.384298	2.35089	0.613636
mitochondrial_envelope(5)	20	1.11221	0.867949	0.227354	-1.07438	0.28
mitochondrial_matrix(5)	11	1.11221	1.09422	0.306564	-0.0586852	0.294118
mitochondrial_membrane_part(3)	13	1.11221	0.718	0.281998	-1.39793	0.266667
mitochondrial_part(4)	31	1.11221	0.94824	0.182615	-0.897919	0.285714
mitochondrial_transport(5)	7	1.11221	0.956561	0.384298	-0.40503	0.444444
mitochondrion(5)	61	1.11221	1.08311	0.130182	-0.223581	0.282828
mitochondrion_organization(4)&protein_targeting_to_mitochondrion(5)&establishment_of_protein_localization_to_mitochondrion(6)&protein_localization_to_mitochondrion(7)	6	1.11221	0.859838	0.41509	-0.608003	0.5
modification_dependent_macromolecule_catabolic_process(6)&cellular_protein_catabolic_process(6)&proteolysis_involved_in_cellular_protein_catabolic_process(6)&modification_dependent_protein_catabolic_process(7)	33	1.11221	1.04651	0.176995	-0.371244	0.317073
modification_of_morphology_or_physiology_of_other_organism(3)	15	1.11221	1.58119	0.262526	1.78641	0.7
modulation_by_symbiont_of_host_cellular_process(4)&modification_of_morphology_or_physiology_of_other_organism_involved_in_symbiotic_interaction(4)&modification_by_symbiont_of_host_morphology_or_physiology(5)	14	1.11221	1.67937	0.27174	2.08714	0.714286
molecular_function_regulator(2)	7	1.11221	0.821634	0.384298	-0.75613	0.363636
monocarboxylic_acid_biosynthetic_process(7)	5	1.11221	1.03189	0.454708	-0.176651	0.5
monocarboxylic_acid_metabolic_process(7)	16	1.11221	1.23926	0.254189	0.499817	0.361111
monovalent_inorganic_cation_transmembrane_transporter_activity(8)	11	1.11221	0.959293	0.306564	-0.498821	0.64
motor_activity(8)	12	1.11221	1.78004	0.293513	2.2753	0.581081
movement_in_environment_of_other_organism_involved_in_symbiotic_interaction(3)&movement_in_host_environment(4)	5	1.11221	3.18839	0.454708	4.56595	0.714286
movement_of_cell_or_subcellular_component(4)	9	1.11221	1.49952	0.338919	1.14277	0.4
mRNA_metabolic_process(6)&mRNA_processing(7)	7	1.11221	1.0433	0.384298	-0.179322	0.555556
multi_organism_process(2)	64	1.11221	1.33737	0.127095	1.77158	0.621118
ncRNA_metabolic_process(6)	30	1.11221	1.04528	0.185634	-0.360542	0.6
ncRNA_processing(7)	11	1.11221	1.09255	0.306564	-0.0641571	0.842105
negative_regulation_of_biological_process(2)	2	1.11221	0.584963	0.718956	-0.733355	0.666667
nitrogen_compound_metabolic_process(3)	163	1.11221	1.25865	0.0796386	1.83881	0.479381
non_membrane_bounded_organelle(3)	104	1.11221	1.13388	0.0997013	0.217322	0.608187
nuclear_lumen(5)	29	1.11221	1.57672	0.188807	2.46021	0.614458
nuclear_part(4)	43	1.11221	1.39904	0.155054	1.84982	0.614679
nuclear_periphery(5)	8	1.11221	1.32062	0.359478	0.579741	0.6
nuclease_activity(5)	14	1.11221	1.1703	0.27174	0.213758	0.205882
nucleic_acid_binding(4)	67	1.11221	1.13024	0.124217	0.145154	0.441379
nucleic_acid_metabolic_process(5)	116	1.11221	1.21128	0.0944036	1.04944	0.496599
nucleobase_containing_compound_biosynthetic_process(5)	43	1.11221	1.36037	0.155054	1.60048	0.587719
nucleobase_containing_compound_metabolic_process(4)	145	1.11221	1.25186	0.0844371	1.65388	0.471591
nucleobase_containing_small_molecule_metabolic_process(4)	30	1.11221	1.36278	0.185634	1.34977	0.409836
nucleoplasm(5)	11	1.11221	1.40036	0.306564	0.939911	0.733333
nucleoplasm_part(5)	10	1.11221	1.37353	0.321527	0.812724	0.714286
nucleoside_binding(4)&purine_nucleoside_binding(5)&ribonucleoside_binding(5)&purine_ribonucleoside_triphosphate_binding(5)&purine_ribonucleoside_binding(6)	41	1.11221	1.23521	0.158791	0.774579	0.441667
nucleoside_phosphate_biosynthetic_process(5)&nucleotide_biosynthetic_process(6)	11	1.11221	1.26666	0.306564	0.503805	0.291667
nucleoside_phosphate_metabolic_process(5)	24	1.11221	1.38341	0.207545	1.30668	0.326531
nucleoside_triphosphatase_activity(7)	84	1.11221	1.48596	0.110937	3.36902	0.474227
nucleotide_binding(4)&nucleoside_phosphate_binding(4)	43	1.11221	1.3459	0.155054	1.50715	0.470149
nucleotide_metabolic_process(6)	23	1.11221	1.40745	0.212009	1.39258	0.333333
nucleotidyltransferase_activity(5)	19	1.11221	1.64831	0.23326	2.29829	0.44898
nucleus(5)	82	1.11221	1.15736	0.112282	0.40212	0.559585
organellar_large_ribosomal_subunit(4)	10	1.11221	0.913538	0.321527	-0.617912	0.25
organellar_ribosome(3)	16	1.11221	0.922607	0.254189	-0.745927	0.368421
organelle(2)	331	1.11221	1.23502	0.0558861	2.19745	0.49634
organelle_envelope(4)	24	1.11221	0.970897	0.207545	-0.680896	0.4
organelle_inner_membrane(4)&mitochondrial_membrane(4)&mitochondrial_inner_membrane(5)	19	1.11221	0.890693	0.23326	-0.949671	0.25
organelle_lumen(3)&intracellular_organelle_lumen(4)	40	1.11221	1.44403	0.160763	2.06402	0.56
organelle_membrane(3)	33	1.11221	1.00191	0.176995	-0.623209	0.36
organelle_organization(3)	39	1.11221	1.50254	0.162812	2.39741	0.514286
organelle_part(2)	180	1.11221	1.17971	0.0757846	0.890684	0.563798
organic_acid_biosynthetic_process(5)&carboxylic_acid_biosynthetic_process(6)	8	1.11221	0.99042	0.359478	-0.338806	0.533333
organic_acid_metabolic_process(4)&oxoacid_metabolic_process(5)	53	1.11221	1.23009	0.139662	0.843999	0.412698
organic_cyclic_compound_binding(3)&heterocyclic_compound_binding(3)	100	1.11221	1.22033	0.101676	1.06332	0.463415
organic_cyclic_compound_biosynthetic_process(5)	53	1.11221	1.29451	0.139662	1.30527	0.607692
organic_cyclic_compound_metabolic_process(4)	152	1.11221	1.24869	0.0824699	1.65484	0.482094
organic_substance_biosynthetic_process(4)	201	1.11221	1.12942	0.0717166	0.239961	0.493639
organic_substance_metabolic_process(3)	389	1.11221	1.1996	0.0515517	1.6952	0.456573
organic_substance_transport(5)	28	1.11221	1.48577	0.192149	1.9441	0.634615
organonitrogen_compound_biosynthetic_process(5)	27	1.11221	1.03901	0.195675	-0.374132	0.454545
organonitrogen_compound_metabolic_process(4)	59	1.11221	1.13708	0.132371	0.187883	0.481481
organophosphate_biosynthetic_process(5)	19	1.11221	1.2095	0.23326	0.41709	0.394737
organophosphate_metabolic_process(4)	35	1.11221	1.4371	0.171863	1.89036	0.376812
other_organism_membrane(4)&host_cell_membrane(5)&other_organism_cell_membrane(5)	48	1.11221	1.02296	0.146756	-0.608195	0.591304
oxidation_reduction_process(4)	19	1.11221	1.01379	0.23326	-0.421951	0.314286
oxidoreductase_activity(3)	31	1.11221	1.21154	0.182615	0.543895	0.372881
oxidoreductase_complex(3)	11	1.11221	1.28377	0.306564	0.559615	0.190476
oxidoreduction_coenzyme_metabolic_process(6)	7	1.11221	0.812921	0.384298	-0.778803	0.428571
passive_evasion_of_immune_response_of_other_organism_involved_in_symbiotic_interaction(7)&antigenic_variation(8)	44	1.11221	1.06669	0.153282	-0.297016	0.737374
pellicle(3)	10	1.11221	1.75607	0.321527	2.00249	0.941176
peptidase_activity(4)	47	1.11221	1.31321	0.148309	1.35527	0.470588
peptidase_activity_acting_on_L_amino_acid_peptides(5)	47	1.11221	1.31321	0.148309	1.35527	0.470588
phagocytic_vesicle(7)&secondary_lysosome(8)&phagolysosome(8)&food_vacuole(9)	17	1.11221	1.59993	0.2466	1.97775	0.756098
phosphatase_activity(6)	9	1.11221	0.770489	0.338919	-1.00828	0.611111
phosphate_containing_compound_metabolic_process(5)	57	1.11221	1.39666	0.134673	2.11214	0.408451
phospholipid_biosynthetic_process(5)	8	1.11221	1.13091	0.359478	0.0520156	0.571429
phospholipid_metabolic_process(5)	10	1.11221	1.59668	0.321527	1.50677	0.555556
phosphoric_ester_hydrolase_activity(5)	13	1.11221	1.25251	0.281998	0.497498	0.433333
phosphorus_metabolic_process(4)	62	1.11221	1.42933	0.129128	2.4558	0.403974
phosphorylation(6)	16	1.11221	1.62198	0.254189	2.00548	0.409836
phosphotransferase_activity_alcohol_group_as_acceptor(5)	21	1.11221	1.40561	0.221875	1.32233	0.445946
plasma_membrane(3)	14	1.11221	1.59309	0.27174	1.76962	0.458333
plasma_membrane_part(3)	8	1.11221	1.9452	0.359478	2.31722	0.285714
plastid(5)	60	1.11221	1.20815	0.131263	0.730885	0.361702
posttranscriptional_regulation_of_gene_expression(6)	6	1.11221	1.35098	0.41509	0.575226	0.733333
primary_active_transmembrane_transporter_activity(5)&P_P_bond_hydrolysis_driven_transmembrane_transporter_activity(6)	13	1.11221	1.38313	0.281998	0.960687	0.678571
primary_metabolic_process(3)	371	1.11221	1.1975	0.0527874	1.6157	0.462299
proteasomal_protein_catabolic_process(6)&proteasome_mediated_ubiquitin_dependent_protein_catabolic_process(7)&ER_associated_ubiquitin_dependent_protein_catabolic_process(8)	9	1.11221	1.70479	0.338919	1.74842	0.32
proteasome_complex(4)	20	1.11221	0.814606	0.227354	-1.309	0.25
proteasome_core_complex(4)	9	1.11221	0.60139	0.338919	-1.50721	0.222222
proteasome_regulatory_particle(4)&proteasome_accessory_complex(4)	9	1.11221	1.01661	0.338919	-0.282089	0.210526
protein_binding(3)	66	1.11221	1.5807	0.125154	3.74326	0.57672
protein_catabolic_process(5)	39	1.11221	1.17887	0.162812	0.409382	0.410526
protein_complex(3)	134	1.11221	1.19449	0.0878345	0.936755	0.48125
protein_complex_biogenesis(4)&protein_complex_assembly(5)	3	1.11221	1.76227	0.587025	1.10738	0.2
protein_complex_subunit_organization(5)	7	1.11221	1.82461	0.384298	1.85376	0.4
protein_DNA_complex(3)	7	1.11221	1.1313	0.384298	0.0496624	0.333333
protein_folding(6)	11	1.11221	0.730942	0.306564	-1.24369	0.611111
protein_kinase_activity(6)	14	1.11221	1.7777	0.27174	2.44899	0.421053
protein_localization(4)&establishment_of_protein_localization(4)&protein_transport(5)	24	1.11221	1.52987	0.207545	2.01238	0.717391
protein_metabolic_process(4)	213	1.11221	1.11252	0.0696671	0.00441849	0.479821
protein_modification_process(5)&cellular_protein_modification_process(6)	41	1.11221	1.32721	0.158791	1.35398	0.418033
protein_phosphorylation(7)	15	1.11221	1.71884	0.262526	2.31074	0.4
protein_serine_threonine_kinase_activity(7)	7	1.11221	1.97008	0.384298	2.23229	0.6
protein_transporter_activity(4)	8	1.11221	1.08285	0.359478	-0.0816695	0.923077
proteolysis(5)	56	1.11221	1.26617	0.13587	1.13314	0.407143
proton_transporting_two_sector_ATPase_complex(3)	11	1.11221	1.13186	0.306564	0.064076	0.6
purine_containing_compound_biosynthetic_process(6)	11	1.11221	1.13108	0.306564	0.0615431	0.208333
purine_containing_compound_metabolic_process(5)	13	1.11221	1.14665	0.281998	0.122111	0.222222
purine_NTP_dependent_helicase_activity(9)&ATP_dependent_helicase_activity(10)	17	1.11221	1.19409	0.2466	0.332022	0.52459
purine_nucleoside_biosynthetic_process(7)&purine_ribonucleoside_biosynthetic_process(8)	9	1.11221	1.01915	0.338919	-0.274591	0.3
purine_nucleoside_metabolic_process(6)&purine_ribonucleoside_metabolic_process(7)	11	1.11221	1.0579	0.306564	-0.177172	0.307692
purine_nucleotide_binding(5)	42	1.11221	1.31049	0.156889	1.26377	0.430894
purine_nucleotide_biosynthetic_process(7)	9	1.11221	1.09968	0.338919	-0.0369936	0.190476
purine_nucleotide_metabolic_process(6)	11	1.11221	1.12378	0.306564	0.0377431	0.208333
pyridine_containing_compound_metabolic_process(5)	7	1.11221	1.00463	0.384298	-0.279942	0.428571
pyrimidine_containing_compound_metabolic_process(5)	4	1.11221	1.53408	0.508379	0.829832	0.571429
pyruvate_metabolic_process(8)	11	1.11221	1.28978	0.306564	0.579219	0.307692
receptor_binding(4)&host_cell_surface_receptor_binding(4)	9	1.11221	2.72383	0.338919	4.75518	0.609375
regulation_of_biological_process(2)	66	1.11221	1.40863	0.125154	2.36838	0.557143
regulation_of_biological_quality(3)	22	1.11221	1.56047	0.216773	2.06787	0.676471
regulation_of_biosynthetic_process(4)&regulation_of_cellular_biosynthetic_process(5)	20	1.11221	1.29244	0.227354	0.792697	0.683333
regulation_of_cell_adhesion(4)&modulation_by_symbiont_of_host_erythrocyte_aggregation(5)&regulation_of_cell_cell_adhesion(5)&homotypic_cell_cell_adhesion(5)&regulation_of_homotypic_cell_cell_adhesion(6)&erythrocyte_aggregation(6)&regulation_of_erythrocyte_aggregation(7)	13	1.11221	1.66728	0.281998	1.96833	0.744681
regulation_of_cell_cycle(4)	14	1.11221	1.46393	0.27174	1.29433	0.382353
regulation_of_cell_cycle_process(5)	9	1.11221	1.70479	0.338919	1.74842	0.32
regulation_of_cellular_metabolic_process(4)	20	1.11221	1.29244	0.227354	0.792697	0.683333
regulation_of_cellular_process(3)	62	1.11221	1.42038	0.129128	2.38651	0.56701
regulation_of_cellular_protein_metabolic_process(5)&regulation_of_protein_metabolic_process(5)	5	1.11221	1.26443	0.454708	0.334747	0.7
regulation_of_gene_expression(5)	22	1.11221	1.32733	0.216773	0.992377	0.616438
regulation_of_macromolecule_biosynthetic_process(5)&regulation_of_cellular_macromolecule_biosynthetic_process(6)	19	1.11221	1.34759	0.23326	1.00909	0.677966
regulation_of_macromolecule_metabolic_process(4)	22	1.11221	1.32733	0.216773	0.992377	0.616438
regulation_of_metabolic_process(3)	23	1.11221	1.28025	0.212009	0.792605	0.621622
regulation_of_nitrogen_compound_metabolic_process(4)&regulation_of_nucleobase_containing_compound_metabolic_process(5)	14	1.11221	1.3773	0.27174	0.975501	0.673469
regulation_of_primary_metabolic_process(4)	20	1.11221	1.29244	0.227354	0.792697	0.683333
regulation_of_RNA_metabolic_process(5)&regulation_of_transcription_DNA_templated(6)&regulation_of_RNA_biosynthetic_process(6)&regulation_of_nucleic_acid_templated_transcription(7)	14	1.11221	1.3773	0.27174	0.975501	0.673469
regulation_of_translation(6)	5	1.11221	1.26443	0.454708	0.334747	0.7
replication_fork(5)	5	1.11221	1.45146	0.454708	0.746077	0.1
response_to_abiotic_stimulus(3)	13	1.11221	1.15782	0.281998	0.161709	0.558824
response_to_biotic_stimulus(3)&response_to_other_organism(3)&response_to_external_biotic_stimulus(4)&response_to_defenses_of_other_organism_involved_in_symbiotic_interaction(4)&avoidance_of_defenses_of_other_organism_involved_in_symbiotic_interaction(5)&response_to_immune_response_of_other_organism_involved_in_symbiotic_interaction(5)&evasion_or_tolerance_of_immune_response_of_other_organism_invo…	45	1.11221	1.0838	0.151569	-0.187489	0.722772
response_to_chemical(3)	23	1.11221	1.39238	0.212009	1.32149	0.590164
response_to_drug(4)	12	1.11221	1.60946	0.293513	1.69411	0.564103
response_to_external_stimulus(3)	47	1.11221	1.10347	0.148309	-0.0589299	0.731481
response_to_heat(4)	11	1.11221	1.21979	0.306564	0.350918	0.541667
response_to_organic_substance(4)&response_to_topologically_incorrect_protein(4)&response_to_unfolded_protein(5)	10	1.11221	1.12528	0.321527	0.0406439	0.619048
response_to_stimulus(2)	101	1.11221	1.23099	0.101171	1.17405	0.549451
response_to_stress(3)	30	1.11221	1.27255	0.185634	0.863702	0.381579
response_to_temperature_stimulus(4)	12	1.11221	1.17267	0.293513	0.205981	0.518519
rhoptry(3)	6	1.11221	1.73318	0.41509	1.49598	0.736842
ribonuclease_activity(6)	8	1.11221	0.995424	0.359478	-0.324887	0.411765
ribonucleoprotein_complex(3)	85	1.11221	0.867683	0.110283	-2.2173	0.677083
ribonucleoprotein_complex_biogenesis(4)	13	1.11221	1.31729	0.281998	0.727241	0.875
ribonucleoside_metabolic_process(6)	12	1.11221	1.0303	0.293513	-0.279074	0.4375
ribonucleotide_binding(4)&purine_ribonucleotide_binding(5)	42	1.11221	1.31049	0.156889	1.26377	0.430894
ribonucleotide_metabolic_process(6)&purine_ribonucleotide_metabolic_process(7)	10	1.11221	1.09901	0.321527	-0.0410507	0.136364
ribose_phosphate_metabolic_process(5)	16	1.11221	1.03526	0.254189	-0.302749	0.228571
ribosomal_subunit(4)	66	1.11221	0.896433	0.125154	-1.72412	0.714286
ribosome(4)	67	1.11221	0.906209	0.124217	-1.65843	0.708333
ribosome_biogenesis(5)	13	1.11221	1.31729	0.281998	0.727241	0.875
RNA_binding(5)	42	1.11221	0.993073	0.156889	-0.759392	0.461538
RNA_biosynthetic_process(6)	29	1.11221	1.42384	0.188807	1.65048	0.666667
RNA_helicase_activity(9)	12	1.11221	1.21258	0.293513	0.34194	0.625
RNA_metabolic_process(5)	87	1.11221	1.10074	0.109008	-0.105253	0.626794
RNA_methyltransferase_activity(6)	7	1.11221	1.2795	0.384298	0.435311	0.590909
RNA_modification(6)	5	1.11221	0.900381	0.454708	-0.465866	0.916667
RNA_polymerase_activity(6)&DNA_directed_RNA_polymerase_activity(7)	12	1.11221	1.47487	0.293513	1.23556	0.6
RNA_polymerase_complex(4)&DNA_directed_RNA_polymerase_complex(5)&nuclear_DNA_directed_RNA_polymerase_complex(5)	7	1.11221	1.56147	0.384298	1.16904	0.888889
RNA_processing(6)	26	1.11221	0.840473	0.199403	-1.36277	0.571429
RNA_splicing(7)	20	1.11221	0.74769	0.227354	-1.60333	0.583333
RNA_splicing_via_transesterification_reactions(8)	15	1.11221	0.738768	0.262526	-1.42251	0.571429
rRNA_processing(6)&rRNA_metabolic_process(7)	7	1.11221	1.09964	0.384298	-0.0327141	0.818182
S_adenosylmethionine_dependent_methyltransferase_activity(6)	11	1.11221	1.20367	0.306564	0.29833	0.575758
secondary_active_transmembrane_transporter_activity(5)	6	1.11221	1.04531	0.41509	-0.161176	0.307692
signaling(2)&single_organism_signaling(3)&signal_transduction(4)	13	1.11221	1.31462	0.281998	0.717773	0.42
single_organism_biosynthetic_process(4)	44	1.11221	1.21282	0.153282	0.656327	0.449438
single_organism_carbohydrate_metabolic_process(4)	14	1.11221	1.25763	0.27174	0.535142	0.366667
single_organism_catabolic_process(4)	14	1.11221	1.16609	0.27174	0.198267	0.352941
single_organism_cell_adhesion(3)&single_organismal_cell_cell_adhesion(4)	14	1.11221	1.71056	0.27174	2.20193	0.553846
single_organism_cellular_localization(4)&protein_targeting(5)&establishment_of_protein_localization_to_organelle(5)&protein_localization_to_organelle(6)	11	1.11221	1.01091	0.306564	-0.330458	0.7
single_organism_cellular_process(3)	171	1.11221	1.37368	0.0777534	3.36281	0.447661
single_organism_intracellular_transport(4)	18	1.11221	1.01014	0.239652	-0.425929	0.583333
single_organism_metabolic_process(3)	125	1.11221	1.31433	0.0909416	2.22252	0.410526
single_organism_organelle_organization(4)	11	1.11221	1.83398	0.306564	2.35439	0.421053
single_organism_process(2)	222	1.11221	1.33889	0.0682403	3.32169	0.444444
single_organism_transport(3)&single_organism_localization(3)	34	1.11221	1.02412	0.174372	-0.505195	0.461538
small_molecule_binding(3)	44	1.11221	1.32733	0.153282	1.40339	0.477941
small_molecule_biosynthetic_process(5)	13	1.11221	0.883702	0.281998	-0.810331	0.652174
small_molecule_metabolic_process(4)	84	1.11221	1.26472	0.110937	1.3747	0.427807
small_nucleolar_ribonucleoprotein_complex(4)	8	1.11221	0.673204	0.359478	-1.22124	0.777778
small_ribosomal_subunit(5)	27	1.11221	0.92545	0.195675	-0.954455	0.785714
spliceosomal_complex(4)	5	1.11221	0.653546	0.454708	-1.00871	0.714286
structural_constituent_of_ribosome(3)	64	1.11221	0.902003	0.127095	-1.65397	0.695652
structural_molecule_activity(2)	71	1.11221	0.926519	0.120667	-1.5389	0.686747
substrate_specific_transmembrane_transporter_activity(4)	22	1.11221	1.14442	0.216773	0.148588	0.487805
substrate_specific_transporter_activity(3)	31	1.11221	1.28969	0.182615	0.971842	0.492537
sulfur_compound_metabolic_process(4)	7	1.11221	1.18539	0.384298	0.19041	0.416667
symbiont_containing_vacuole_membrane(3)	6	1.11221	2.61678	0.41509	3.62467	0.842105
transcription_DNA_templated(6)&nucleic_acid_templated_transcription(7)	27	1.11221	1.40446	0.195675	1.49353	0.6875
transcription_from_RNA_polymerase_II_promoter(7)	7	1.11221	1.49402	0.384298	0.993523	0.636364
transferase_activity(3)	96	1.11221	1.30682	0.103772	1.87529	0.435424
transferase_activity_transferring_acyl_groups(4)	9	1.11221	1.32376	0.338919	0.62418	0.4375
transferase_activity_transferring_acyl_groups_other_than_amino_acyl_groups(5)	8	1.11221	1.41356	0.359478	0.838288	0.357143
transferase_activity_transferring_alkyl_or_aryl_other_than_methyl_groups(4)	7	1.11221	0.825125	0.384298	-0.747046	0.461538
transferase_activity_transferring_one_carbon_groups(4)	18	1.11221	1.2522	0.239652	0.584119	0.555556
transferase_activity_transferring_phosphorus_containing_groups(4)	46	1.11221	1.40046	0.149913	1.92277	0.454545
transferase_complex(5)	14	1.11221	1.60436	0.27174	1.8111	0.54717
transition_metal_ion_binding(6)	12	1.11221	1.27745	0.293513	0.562952	0.6
translation(6)	108	1.11221	0.966767	0.0978375	-1.48662	0.554913
translation_elongation_factor_activity(7)	7	1.11221	1.21435	0.384298	0.265787	0.388889
translation_factor_activity_nucleic_acid_binding(6)	20	1.11221	1.11951	0.227354	0.0320786	0.341463
translation_initiation_factor_activity(7)	11	1.11221	0.975962	0.306564	-0.444447	0.333333
translational_elongation(6)	7	1.11221	1.21435	0.384298	0.265787	0.388889
translational_initiation(4)	13	1.11221	0.953306	0.281998	-0.563507	0.333333
transmembrane_transport(4)	7	1.11221	0.997633	0.384298	-0.298154	0.444444
transmembrane_transporter_activity(3)	29	1.11221	1.23167	0.188807	0.6327	0.517241
transporter_activity(2)	43	1.11221	1.32403	0.155054	1.36608	0.568421
tricarboxylic_acid_cycle(4)&aerobic_respiration(6)&citrate_metabolic_process(8)	10	1.11221	1.12795	0.321527	0.0489578	0.227273
tricarboxylic_acid_metabolic_process(7)	11	1.11221	1.09314	0.306564	-0.0622266	0.208333
tRNA_metabolic_process(7)	23	1.11221	1.02874	0.212009	-0.393721	0.559322
ubiquitin_dependent_protein_catabolic_process(8)	31	1.11221	1.09317	0.182615	-0.104269	0.325
ubiquitin_like_protein_transferase_activity(4)	9	1.11221	1.34863	0.338919	0.697571	0.34
ubiquitin_protein_transferase_activity(5)	8	1.11221	1.45423	0.359478	0.95143	0.354167
unfolded_protein_binding(4)	10	1.11221	0.885644	0.321527	-0.704666	0.5625
vacuole(5)	22	1.11221	1.5453	0.216773	1.99789	0.75
vesicle(3)	22	1.11221	1.49685	0.216773	1.77438	0.614035
vesicle_mediated_transport(5)	16	1.11221	1.04808	0.254189	-0.252305	0.432432
zinc_ion_binding(7)	9	1.11221	1.4526	0.338919	1.00433	0.666667

## Sheet: nFC
Fraction of genes that are down-regulated: 1 means all are down-regulated and 0 means all are up-regulated
Pathway	nGene	t=0	t=8	t=16	t=24	t=32	t=40	t=48	Notes
negative_regulation_of_biological_process(2)	2	1	0	0	0	0	0	1
cellular_macromolecular_complex_assembly(6)	3	0.333333	0.666667	0.666667	0.333333	0.666667	0.666667	0.333333
protein_complex_biogenesis(4)&protein_complex_assembly(5)	3	0.333333	0.666667	0.666667	0.333333	0.666667	0.666667	0.333333
anion_transmembrane_transporter_activity(6)	4	0.75	1	0.5	0.25	0	0	0
entry_into_cell_of_other_organism_involved_in_symbiotic_interaction(5)&entry_into_host_cell(6)	4	0.25	0.25	0	0.25	0.5	0.75	0.75
entry_into_other_organism_involved_in_symbiotic_interaction(4)&entry_into_host(5)	4	0.25	0.25	0	0.25	0.5	0.75	0.75
macromolecular_complex_assembly(5)	4	0.5	0.5	0.5	0.5	0.5	0.5	0.25
microneme(4)	4	0.25	0.5	0.25	0.75	0.5	0.75	1
pyrimidine_containing_compound_metabolic_process(5)	4	0.75	0.5	0.75	0.5	0	0	0.5
cell_adhesion_molecule_binding(4)	5	0.8	0.4	0.2	0	0.2	0.8	0.8	PfEMP1
chromatin(3)	5	0.6	0.8	0.6	0.8	0.8	0.8	0.6
endonuclease_activity(6)	5	0.6	0.2	0.4	0.4	0	0	0
fatty_acid_biosynthetic_process(6)	5	0.6	0.2	0.8	0.4	0.2	0	0.4
infected_host_cell_surface_knob(7)	5	0.8	0.4	0.2	0	0.2	0.8	0.8	PfEMP1
monocarboxylic_acid_biosynthetic_process(7)	5	0.6	0.2	0.8	0.4	0.2	0	0.4
movement_in_environment_of_other_organism_involved_in_symbiotic_interaction(3)&movement_in_host_environment(4)	5	0.2	0.2	0	0.2	0.6	0.8	0.8
regulation_of_cellular_protein_metabolic_process(5)&regulation_of_protein_metabolic_process(5)	5	0.8	0.8	0.2	0.4	0	0.6	0.8
regulation_of_translation(6)	5	0.8	0.8	0.2	0.4	0	0.6	0.8
replication_fork(5)	5	0	0.6	1	0.8	0	0	0
RNA_modification(6)	5	0.2	0.2	0.2	0	0	0.2	1
spliceosomal_complex(4)	5	0.6	0.2	0.4	0.6	0.2	0.4	0.6
3_5_exonuclease_activity(7)	6	0.5	0.666667	0.5	0.5	0.166667	0.166667	0.333333
enzyme_regulator_activity(2)	6	0.5	0.666667	0.666667	0.666667	0.5	0.5	0.333333
fatty_acid_metabolic_process(5)	6	0.5	0.166667	0.833333	0.5	0.166667	0	0.333333
Golgi_apparatus(4)	6	0.666667	0.5	0.166667	0.166667	0.333333	0.5	0.333333
host_cell_cytosol(7)	6	0.666667	0.333333	0.5	0.833333	0.5	0.833333	0.833333
locomotion(2)	6	0.166667	0.166667	0.166667	0.166667	0.5	0.833333	0.833333
microtubule_based_movement(5)	6	0.5	0.5	0.333333	0.666667	0.5	0.666667	0.333333
mitochondrion_organization(4)&protein_targeting_to_mitochondrion(5)&establishment_of_protein_localization_to_mitochondrion(6)&protein_localization_to_mitochondrion(7)	6	0.833333	1	0.833333	0	0	0.333333	0.5
posttranscriptional_regulation_of_gene_expression(6)	6	0.833333	0.666667	0.166667	0.333333	0.166667	0.5	0.666667
rhoptry(3)	6	0.5	0.333333	0.166667	0.666667	0.833333	0.833333	0.833333
secondary_active_transmembrane_transporter_activity(5)	6	0.666667	0.833333	0.333333	0.166667	0.166667	0.333333	0.333333
symbiont_containing_vacuole_membrane(3)	6	0.166667	0.333333	0	0.166667	0.166667	0.5	0.833333
actin_cytoskeleton(6)	7	0.428571	0.285714	0	0.571429	0.428571	0.571429	0.714286
carbohydrate_derivative_catabolic_process(5)	7	0.714286	0.428571	0.428571	0.142857	0	0.142857	0.428571
cellular_component_assembly(4)	7	0.571429	0.428571	0.571429	0.428571	0.285714	0.285714	0.428571
cysteine_type_peptidase_activity(6)	7	0.428571	0.285714	0.285714	0.428571	0.285714	0.428571	0.571429
DNA_conformation_change(5)	7	0.428571	0.285714	0.428571	0.714286	0.428571	0.285714	0.285714
DNA_helicase_activity(9)	7	0.428571	0.285714	0.428571	0.285714	0.142857	0.285714	0.142857
intrinsic_component_of_plasma_membrane(4)	7	0.142857	0.571429	0.285714	0.571429	0.428571	0.428571	0.285714
membrane_coat(3)&coated_membrane(3)	7	0.857143	0.428571	0.285714	0.428571	0.285714	0.142857	0.285714
microtubule_associated_complex(4)	7	0.142857	0.285714	0.142857	0.428571	0.571429	0.714286	0.714286
microtubule_motor_activity(9)	7	0.285714	0.285714	0	0.285714	0.714286	0.857143	0.571429
mitochondrial_transport(5)	7	0.857143	1	0.857143	0	0	0.285714	0.428571
molecular_function_regulator(2)	7	0.571429	0.714286	0.571429	0.571429	0.428571	0.571429	0.428571
mRNA_metabolic_process(6)&mRNA_processing(7)	7	0.714286	0.428571	0.142857	0.428571	0.285714	0.285714	0.714286
oxidoreduction_coenzyme_metabolic_process(6)	7	0.714286	0.428571	0.428571	0.142857	0	0.142857	0.571429
protein_complex_subunit_organization(5)	7	0.285714	0.714286	0.714286	0.285714	0.428571	0.571429	0.428571
protein_DNA_complex(3)	7	0.285714	1	0.857143	0.714286	0.571429	0.571429	0.428571
protein_serine_threonine_kinase_activity(7)	7	0.428571	0.428571	0.285714	0.428571	0.571429	0.285714	0.571429
pyridine_containing_compound_metabolic_process(5)	7	0.714286	0.428571	0.428571	0.285714	0	0.142857	0.571429
RNA_methyltransferase_activity(6)	7	0.571429	0.285714	0.428571	0.142857	0	0.142857	0.714286
RNA_polymerase_complex(4)&DNA_directed_RNA_polymerase_complex(5)&nuclear_DNA_directed_RNA_polymerase_complex(5)	7	0.571429	0.428571	0.285714	0.285714	0	0.285714	1
rRNA_processing(6)&rRNA_metabolic_process(7)	7	0.571429	0.285714	0.285714	0.285714	0.142857	0.428571	0.714286
sulfur_compound_metabolic_process(4)	7	0.428571	0.571429	0.714286	0.571429	0.142857	0	0.428571
transcription_from_RNA_polymerase_II_promoter(7)	7	0.571429	0.428571	0.142857	0.285714	0	0.142857	0.714286
transferase_activity_transferring_alkyl_or_aryl_other_than_methyl_groups(4)	7	0.714286	0.571429	0.285714	0.142857	0	0	0.571429
translation_elongation_factor_activity(7)	7	0.714286	0.571429	0.285714	0.428571	0.142857	0.142857	0.571429
translational_elongation(6)	7	0.714286	0.571429	0.285714	0.428571	0.142857	0.142857	0.571429
transmembrane_transport(4)	7	0.571429	0.571429	0.714286	0.714286	0.428571	0.285714	0.285714
cation_transport(5)	8	0.375	0.5	0.875	0.75	0.625	0.375	0.25
cell_surface(3)	8	0.375	0.5	0.25	0.375	0.5	0.625	0.75
cellular_aldehyde_metabolic_process(4)	8	0.625	0.25	0.5	0.25	0	0.125	0.5
dephosphorylation(6)	8	0.5	0.375	0.625	0.625	0.5	0.75	0.75
DNA_dependent_ATPase_activity(10)	8	0.125	0.25	0.375	0.5	0.5	0.5	0.375
exonuclease_activity(6)	8	0.625	0.625	0.5	0.5	0.25	0.125	0.25
glyceraldehyde_3_phosphate_metabolic_process(5)	8	0.625	0.25	0.5	0.25	0	0.125	0.5
glycolytic_process(4)&carbohydrate_catabolic_process(5)&single_organism_carbohydrate_catabolic_process(5)	8	0.625	0.75	0.5	0.25	0.125	0.25	0.375
metallopeptidase_activity(6)	8	0.5	0.75	0.375	0.375	0.125	0.125	0.625
nuclear_periphery(5)	8	0.5	0.375	0.25	0.5	0.375	0.375	0.625
organic_acid_biosynthetic_process(5)&carboxylic_acid_biosynthetic_process(6)	8	0.625	0.375	0.75	0.375	0.125	0	0.5
phospholipid_biosynthetic_process(5)	8	0.375	0.5	0.5	0.5	0.375	0.625	0.5
plasma_membrane_part(3)	8	0.25	0.625	0.25	0.625	0.375	0.375	0.25
protein_transporter_activity(4)	8	0.875	0.75	0.5	0.375	0.375	0.75	0.875
ribonuclease_activity(6)	8	0.5	0.5	0.375	0.375	0.125	0.125	0.25
small_nucleolar_ribonucleoprotein_complex(4)	8	0.125	0.125	0.125	0.375	0.125	0.125	0.75
transferase_activity_transferring_acyl_groups_other_than_amino_acyl_groups(5)	8	0.25	0.375	0.5	0.375	0.25	0.375	0.375
ubiquitin_protein_transferase_activity(5)	8	0.5	0.625	0.5	0.75	0.5	0.375	0.375
alpha_amino_acid_metabolic_process(5)	9	0.444444	0.666667	0.555556	0.222222	0	0.111111	0.444444
aspartic_type_peptidase_activity(6)&aspartic_type_endopeptidase_activity(7)	9	0.222222	0.444444	0.222222	0.555556	0.333333	0.555556	0.666667	Plasmepsin: hemoglobin-degrading activity; S-glutathionylated protein
chromatin_organization(4)	9	0.444444	0.444444	0.222222	0.222222	0.444444	0.666667	0.777778
DNA_dependent_DNA_replication(7)	9	0.111111	0.333333	0.888889	0.888889	0.333333	0.111111	0
electron_carrier_activity(2)	9	0.444444	0.555556	0.666667	0.777778	0.444444	0.555556	0.333333
GTPase_activity(8)	9	0.444444	0.444444	0.333333	0.333333	0.444444	0.555556	0.555556
inner_membrane_complex(3)	9	0.222222	0.222222	0.444444	0.555556	1	1	0.888889
isomerase_activity(3)	9	0.555556	0.333333	0.333333	0.222222	0.333333	0.333333	0.333333
movement_of_cell_or_subcellular_component(4)	9	0.333333	0.444444	0.333333	0.555556	0.444444	0.777778	0.333333
phosphatase_activity(6)	9	0.555556	0.222222	0.333333	0.333333	0.444444	0.555556	0.888889
proteasomal_protein_catabolic_process(6)&proteasome_mediated_ubiquitin_dependent_protein_catabolic_process(7)&ER_associated_ubiquitin_dependent_protein_catabolic_process(8)	9	0.333333	0.555556	0.555556	0.555556	0.333333	0.111111	0.222222
proteasome_core_complex(4)	9	0.888889	0.888889	0.777778	0.888889	0.777778	0.444444	0.222222
proteasome_regulatory_particle(4)&proteasome_accessory_complex(4)	9	0.666667	0.555556	0.444444	0.666667	0.777778	0.555556	0.333333
purine_nucleoside_biosynthetic_process(7)&purine_ribonucleoside_biosynthetic_process(8)	9	0.444444	0.555556	0.888889	0.666667	0.333333	0.222222	0.333333
purine_nucleotide_biosynthetic_process(7)	9	0.333333	0.444444	0.777778	0.777778	0.444444	0.333333	0.333333
receptor_binding(4)&host_cell_surface_receptor_binding(4)	9	0.666667	0.555556	0.111111	0.333333	0.444444	0.777778	0.777778	PfEMP1
regulation_of_cell_cycle_process(5)	9	0.333333	0.555556	0.555556	0.555556	0.333333	0.111111	0.222222
transferase_activity_transferring_acyl_groups(4)	9	0.222222	0.333333	0.444444	0.444444	0.333333	0.444444	0.444444
ubiquitin_like_protein_transferase_activity(4)	9	0.444444	0.555556	0.444444	0.666667	0.444444	0.333333	0.333333
zinc_ion_binding(7)	9	0.444444	0.666667	0.333333	0.333333	0.333333	0.555556	0.777778
ATP_dependent_RNA_helicase_activity(10)&RNA_dependent_ATPase_activity(10)	10	0.3	0.3	0.3	0.1	0.1	0.2	0.5
cytoskeleton_organization(4)	10	0.3	0.5	0.3	0.5	0.6	0.7	0.7
glycosyl_compound_biosynthetic_process(5)&nucleoside_biosynthetic_process(6)&ribonucleoside_biosynthetic_process(7)	10	0.4	0.6	0.8	0.6	0.3	0.3	0.4
hydrogen_ion_transmembrane_transporter_activity(9)	10	0.5	0.4	0.5	0.8	0.8	0.8	0.5
hydrolase_activity_acting_on_acid_anhydrides_catalyzing_transmembrane_movement_of_substances(4)&ATPase_activity_coupled_to_transmembrane_movement_of_substances(5)	10	0.6	0.5	0.4	0.7	0.5	0.5	0.5
microtubule_cytoskeleton(6)	10	0.2	0.5	0.4	0.6	0.6	0.6	0.5
nucleoplasm_part(5)	10	0.5	0.3	0.1	0.2	0	0.1	0.8
organellar_large_ribosomal_subunit(4)	10	0.7	0.5	0.9	0.7	0.6	0.3	0.1
pellicle(3)	10	0.2	0.3	0.4	0.5	0.9	1	0.9	Periodicity genes?
phospholipid_metabolic_process(5)	10	0.3	0.5	0.4	0.5	0.4	0.7	0.5
response_to_organic_substance(4)&response_to_topologically_incorrect_protein(4)&response_to_unfolded_protein(5)	10	0.4	0.6	0.7	0.4	0.3	0.2	0.6
ribonucleotide_metabolic_process(6)&purine_ribonucleotide_metabolic_process(7)	10	0.4	0.6	0.8	0.8	0.5	0.4	0.3
tricarboxylic_acid_cycle(4)&aerobic_respiration(6)&citrate_metabolic_process(8)	10	0.5	0.3	0.7	0.7	0.4	0.3	0.2
unfolded_protein_binding(4)	10	0.6	0.5	0.2	0.3	0.3	0.3	0.7
ATPase_activity_coupled_to_movement_of_substances(10)	11	0.636364	0.545455	0.454545	0.636364	0.454545	0.454545	0.454545
chromosomal_part(4)	11	0.363636	0.727273	0.818182	0.818182	0.363636	0.363636	0.272727
energy_derivation_by_oxidation_of_organic_compounds(4)&cellular_respiration(5)	11	0.454545	0.363636	0.727273	0.727273	0.454545	0.363636	0.272727
microtubule_based_process(4)	11	0.363636	0.454545	0.272727	0.545455	0.545455	0.636364	0.545455
mitochondrial_matrix(5)	11	0.636364	0.363636	0.636364	0.727273	0.363636	0.181818	0.272727
monovalent_inorganic_cation_transmembrane_transporter_activity(8)	11	0.454545	0.363636	0.545455	0.727273	0.818182	0.818182	0.545455
ncRNA_processing(7)	11	0.545455	0.454545	0.363636	0.272727	0.0909091	0.363636	0.727273
nucleoplasm(5)	11	0.545455	0.272727	0.181818	0.181818	0	0.0909091	0.818182
nucleoside_phosphate_biosynthetic_process(5)&nucleotide_biosynthetic_process(6)	11	0.454545	0.454545	0.727273	0.727273	0.363636	0.363636	0.454545
oxidoreductase_complex(3)	11	0.545455	0.454545	0.636364	0.727273	0.545455	0.272727	0.181818
protein_folding(6)	11	0.636364	0.454545	0.363636	0.363636	0.272727	0.363636	0.727273
proton_transporting_two_sector_ATPase_complex(3)	11	0.454545	0.454545	0.636364	0.636364	0.454545	0.363636	0.454545
purine_containing_compound_biosynthetic_process(6)	11	0.363636	0.454545	0.727273	0.636364	0.363636	0.272727	0.363636
purine_nucleoside_metabolic_process(6)&purine_ribonucleoside_metabolic_process(7)	11	0.454545	0.636364	0.818182	0.636364	0.363636	0.272727	0.363636
purine_nucleotide_metabolic_process(6)	11	0.363636	0.545455	0.727273	0.727273	0.454545	0.363636	0.363636
pyruvate_metabolic_process(8)	11	0.636364	0.636364	0.545455	0.363636	0.0909091	0.181818	0.363636
response_to_heat(4)	11	0.454545	0.636364	0.636364	0.454545	0.363636	0.181818	0.545455
S_adenosylmethionine_dependent_methyltransferase_activity(6)	11	0.727273	0.454545	0.272727	0.0909091	0.0909091	0.0909091	0.545455
single_organism_cellular_localization(4)&protein_targeting(5)&establishment_of_protein_localization_to_organelle(5)&protein_localization_to_organelle(6)	11	0.818182	0.818182	0.636364	0.272727	0.272727	0.363636	0.636364
single_organism_organelle_organization(4)	11	0.454545	0.454545	0.636364	0.272727	0.272727	0.363636	0.363636
translation_initiation_factor_activity(7)	11	0.545455	0.363636	0.545455	0.454545	0.454545	0.181818	0.363636
tricarboxylic_acid_metabolic_process(7)	11	0.545455	0.363636	0.727273	0.727273	0.363636	0.272727	0.181818
apical_complex(3)	12	0.333333	0.333333	0.166667	0.583333	0.583333	0.833333	0.916667	Rhoptry; Transport proteins
apical_part_of_cell(3)	12	0.333333	0.333333	0.166667	0.583333	0.583333	0.833333	0.916667	Rhoptry; Transport proteins
cation_transmembrane_transporter_activity(6)	12	0.416667	0.416667	0.583333	0.75	0.833333	0.75	0.5
chromosome(5)	12	0.333333	0.666667	0.75	0.75	0.416667	0.333333	0.25
coenzyme_metabolic_process(5)	12	0.75	0.5	0.666667	0.5	0.166667	0.166667	0.5
DNA_repair(4)	12	0.75	0.333333	0.666667	0.666667	0.25	0.0833333	0.166667
inorganic_cation_transmembrane_transporter_activity(7)	12	0.416667	0.416667	0.583333	0.75	0.833333	0.75	0.5
ion_transport(4)	12	0.333333	0.583333	0.75	0.583333	0.5	0.333333	0.25
motor_activity(8)	12	0.333333	0.5	0.166667	0.333333	0.5	0.75	0.583333	Centrosome: cell division
response_to_drug(4)	12	0.5	0.416667	0.333333	0.333333	0.583333	0.5	0.833333
response_to_temperature_stimulus(4)	12	0.5	0.583333	0.666667	0.5	0.416667	0.25	0.583333
ribonucleoside_metabolic_process(6)	12	0.416667	0.666667	0.75	0.583333	0.333333	0.333333	0.416667
RNA_helicase_activity(9)	12	0.333333	0.25	0.25	0.166667	0.166667	0.25	0.583333
RNA_polymerase_activity(6)&DNA_directed_RNA_polymerase_activity(7)	12	0.5	0.416667	0.5	0.333333	0.166667	0.25	0.75
transition_metal_ion_binding(6)	12	0.333333	0.583333	0.333333	0.333333	0.25	0.583333	0.75
bounding_membrane_of_organelle(4)	13	0.615385	0.384615	0.461538	0.384615	0.384615	0.384615	0.538462
cell_cycle_process(4)	13	0.384615	0.461538	0.538462	0.461538	0.307692	0.0769231	0.230769
cellular_response_to_DNA_damage_stimulus(5)	13	0.769231	0.307692	0.615385	0.615385	0.230769	0.0769231	0.153846
glycosyl_compound_metabolic_process(4)&nucleoside_metabolic_process(5)	13	0.461538	0.615385	0.692308	0.538462	0.307692	0.307692	0.461538
mitochondrial_membrane_part(3)	13	0.615385	0.692308	0.846154	0.615385	0.384615	0.461538	0.307692
phosphoric_ester_hydrolase_activity(5)	13	0.384615	0.153846	0.461538	0.538462	0.538462	0.461538	0.615385
primary_active_transmembrane_transporter_activity(5)&P_P_bond_hydrolysis_driven_transmembrane_transporter_activity(6)	13	0.692308	0.538462	0.461538	0.538462	0.384615	0.461538	0.615385
purine_containing_compound_metabolic_process(5)	13	0.384615	0.538462	0.692308	0.615385	0.384615	0.307692	0.384615
regulation_of_cell_adhesion(4)&modulation_by_symbiont_of_host_erythrocyte_aggregation(5)&regulation_of_cell_cell_adhesion(5)&homotypic_cell_cell_adhesion(5)&regulation_of_homotypic_cell_cell_adhesion(6)&erythrocyte_aggregation(6)&regulation_of_erythrocyte_aggregation(7)	13	0.769231	0.615385	0.153846	0	0.0769231	0.384615	0.538462	Rosette formation; PfEMP1;
response_to_abiotic_stimulus(3)	13	0.461538	0.538462	0.615385	0.538462	0.461538	0.307692	0.615385
ribonucleoprotein_complex_biogenesis(4)	13	0.615385	0.307692	0.384615	0.153846	0.0769231	0.307692	0.769231
ribosome_biogenesis(5)	13	0.615385	0.307692	0.384615	0.153846	0.0769231	0.307692	0.769231
signaling(2)&single_organism_signaling(3)&signal_transduction(4)	13	0.384615	0.461538	0.461538	0.692308	0.615385	0.461538	0.384615	Rab cycle; ER stress; Centrosome;
small_molecule_biosynthetic_process(5)	13	0.769231	0.461538	0.538462	0.384615	0.230769	0.230769	0.615385
translational_initiation(4)	13	0.461538	0.384615	0.461538	0.615385	0.384615	0.230769	0.461538
biological_adhesion(2)	14	0.785714	0.642857	0.142857	0	0.0714286	0.357143	0.5	PfEMP1; Rosette formation
cell_adhesion(3)	14	0.785714	0.642857	0.142857	0	0.0714286	0.357143	0.5	PfEMP1; Rosette formation
cell_communication(4)	14	0.428571	0.5	0.5	0.714286	0.571429	0.428571	0.428571
cell_periphery(3)	14	0.285714	0.571429	0.5	0.714286	0.5	0.571429	0.5	Transport proteins
cellular_response_to_stress(4)	14	0.785714	0.357143	0.642857	0.642857	0.214286	0.0714286	0.214286
cytoplasmic_transport(6)	14	0.785714	0.714286	0.5	0.357143	0.357143	0.5	0.714286
host_cell_surface_binding(3)	14	0.571429	0.5	0.142857	0.428571	0.571429	0.785714	0.785714	PfEMP1; Rhoptry
modulation_by_symbiont_of_host_cellular_process(4)&modification_of_morphology_or_physiology_of_other_organism_involved_in_symbiotic_interaction(4)&modification_by_symbiont_of_host_morphology_or_physiology(5)	14	0.785714	0.571429	0.142857	0.0714286	0.142857	0.357143	0.5	Rosette formation; PfEMP1;
nuclease_activity(5)	14	0.571429	0.5	0.5	0.428571	0.142857	0.0714286	0.142857
plasma_membrane(3)	14	0.285714	0.571429	0.5	0.714286	0.5	0.571429	0.5	Transport proteins
protein_kinase_activity(6)	14	0.357143	0.428571	0.428571	0.428571	0.571429	0.285714	0.357143	ER stress: triggers gametocytogenesis
regulation_of_cell_cycle(4)	14	0.5	0.5	0.642857	0.5	0.357143	0.142857	0.428571
regulation_of_nitrogen_compound_metabolic_process(4)&regulation_of_nucleobase_containing_compound_metabolic_process(5)	14	0.571429	0.428571	0.285714	0.142857	0.285714	0.357143	0.571429
regulation_of_RNA_metabolic_process(5)&regulation_of_transcription_DNA_templated(6)&regulation_of_RNA_biosynthetic_process(6)&regulation_of_nucleic_acid_templated_transcription(7)	14	0.571429	0.428571	0.285714	0.142857	0.285714	0.357143	0.571429
single_organism_carbohydrate_metabolic_process(4)	14	0.5	0.642857	0.571429	0.357143	0.357143	0.428571	0.428571
single_organism_catabolic_process(4)	14	0.642857	0.642857	0.5	0.214286	0.0714286	0.214286	0.428571
single_organism_cell_adhesion(3)&single_organismal_cell_cell_adhesion(4)	14	0.785714	0.642857	0.142857	0	0.0714286	0.357143	0.5	Rosette formation; PfEMP1;
transferase_complex(5)	14	0.428571	0.5	0.357143	0.285714	0.0714286	0.214286	0.642857
carbohydrate_metabolic_process(4)	15	0.533333	0.6	0.533333	0.333333	0.333333	0.4	0.466667
cofactor_metabolic_process(4)	15	0.733333	0.533333	0.666667	0.533333	0.2	0.266667	0.533333
extracellular_membrane_bounded_organelle(4)&symbiont_containing_vacuole(5)	15	0.4	0.333333	0.266667	0.533333	0.4	0.666667	0.8	PTEX machinery
extracellular_organelle(3)	15	0.4	0.333333	0.266667	0.533333	0.4	0.666667	0.8	PTEX machinery
lipid_biosynthetic_process(5)	15	0.533333	0.466667	0.666667	0.533333	0.333333	0.333333	0.4
macromolecular_complex_subunit_organization(4)	15	0.4	0.533333	0.466667	0.266667	0.4	0.6	0.6
modification_of_morphology_or_physiology_of_other_organism(3)	15	0.733333	0.533333	0.133333	0.0666667	0.133333	0.333333	0.466667	Rosette formation; PfEMP1;
protein_phosphorylation(7)	15	0.4	0.533333	0.4	0.4	0.6	0.333333	0.333333
RNA_splicing_via_transesterification_reactions(8)	15	0.6	0.4	0.266667	0.4	0.133333	0.333333	0.6
GTP_binding(6)&guanyl_ribonucleotide_binding(6)	16	0.5625	0.5625	0.375	0.5	0.1875	0.3125	0.375
guanyl_nucleotide_binding(6)	16	0.5625	0.5625	0.375	0.5	0.1875	0.3125	0.375
ion_transmembrane_transporter_activity(5)	16	0.5	0.5625	0.5625	0.625	0.625	0.5625	0.375
methyltransferase_activity(5)	16	0.8125	0.5625	0.4375	0.1875	0.0625	0.125	0.5
monocarboxylic_acid_metabolic_process(7)	16	0.5625	0.5	0.625	0.4375	0.125	0.125	0.375
organellar_ribosome(3)	16	0.6875	0.625	0.8125	0.625	0.5	0.3125	0.25
phosphorylation(6)	16	0.375	0.5625	0.4375	0.4375	0.625	0.375	0.375
ribose_phosphate_metabolic_process(5)	16	0.5	0.5	0.6875	0.5625	0.3125	0.3125	0.375
vesicle_mediated_transport(5)	16	0.75	0.4375	0.1875	0.375	0.5625	0.5625	0.5
cytosolic_small_ribosomal_subunit(6)	17	0.882353	0.588235	0.588235	0.882353	0.470588	0.294118	0.941176
endocytic_vesicle(6)	17	0.352941	0.588235	0.176471	0.588235	0.117647	0.470588	0.705882
endoplasmic_reticulum(4)	17	0.588235	0.352941	0.411765	0.470588	0.470588	0.411765	0.529412
lyase_activity(3)	17	0.411765	0.470588	0.470588	0.705882	0.352941	0.529412	0.647059
lytic_vacuole(6)&lysosome(7)	17	0.352941	0.588235	0.176471	0.588235	0.117647	0.470588	0.705882
phagocytic_vesicle(7)&secondary_lysosome(8)&phagolysosome(8)&food_vacuole(9)	17	0.352941	0.588235	0.176471	0.588235	0.117647	0.470588	0.705882
purine_NTP_dependent_helicase_activity(9)&ATP_dependent_helicase_activity(10)	17	0.352941	0.294118	0.235294	0.117647	0.117647	0.235294	0.529412
amino_acid_activation(5)&tRNA_aminoacylation(6)&tRNA_aminoacylation_for_protein_translation(7)	18	0.555556	0.388889	0.277778	0.388889	0.222222	0.111111	0.5
cellular_lipid_metabolic_process(4)	18	0.444444	0.444444	0.611111	0.555556	0.333333	0.388889	0.388889
cytoskeletal_part(4)	18	0.277778	0.5	0.222222	0.5	0.555556	0.666667	0.611111	Mitosis proteins
DNA_replication(6)	18	0.277778	0.333333	0.944444	0.833333	0.388889	0.0555556	0
ligase_activity_forming_carbon_oxygen_bonds(4)&ligase_activity_forming_aminoacyl_tRNA_and_related_compounds(5)&aminoacyl_tRNA_ligase_activity(6)	18	0.555556	0.388889	0.277778	0.388889	0.222222	0.111111	0.5
lipid_metabolic_process(4)	18	0.444444	0.444444	0.611111	0.555556	0.333333	0.388889	0.388889
metal_ion_binding(5)	18	0.277778	0.555556	0.444444	0.444444	0.333333	0.5	0.555556
single_organism_intracellular_transport(4)	18	0.777778	0.666667	0.555556	0.388889	0.444444	0.5	0.611111
transferase_activity_transferring_one_carbon_groups(4)	18	0.833333	0.611111	0.444444	0.222222	0.111111	0.166667	0.5
active_transmembrane_transporter_activity(4)	19	0.684211	0.631579	0.421053	0.421053	0.315789	0.421053	0.526316
carbohydrate_derivative_biosynthetic_process(5)	19	0.368421	0.631579	0.684211	0.526316	0.368421	0.473684	0.421053
cation_binding(4)	19	0.315789	0.526316	0.421053	0.421053	0.368421	0.526316	0.578947
cell_cycle(4)	19	0.526316	0.473684	0.631579	0.421053	0.315789	0.105263	0.368421
cellular_macromolecule_localization(4)&cellular_protein_localization(5)&intracellular_protein_transport(6)	19	0.842105	0.789474	0.578947	0.421053	0.421053	0.526316	0.631579
chromosome_organization(4)	19	0.473684	0.421053	0.526316	0.473684	0.421053	0.473684	0.473684
cytoskeleton(5)	19	0.315789	0.526316	0.263158	0.526316	0.526316	0.631579	0.631579
generation_of_precursor_metabolites_and_energy(4)	19	0.578947	0.578947	0.631579	0.526316	0.315789	0.263158	0.315789
nucleotidyltransferase_activity(5)	19	0.368421	0.421053	0.578947	0.263158	0.157895	0.315789	0.578947
organelle_inner_membrane(4)&mitochondrial_membrane(4)&mitochondrial_inner_membrane(5)	19	0.684211	0.736842	0.842105	0.578947	0.315789	0.368421	0.263158
organophosphate_biosynthetic_process(5)	19	0.421053	0.473684	0.631579	0.631579	0.368421	0.473684	0.473684
oxidation_reduction_process(4)	19	0.526316	0.421053	0.631579	0.684211	0.368421	0.421053	0.315789
regulation_of_macromolecule_biosynthetic_process(5)&regulation_of_cellular_macromolecule_biosynthetic_process(6)	19	0.631579	0.526316	0.263158	0.210526	0.210526	0.421053	0.631579
cellular_component_biogenesis(3)	20	0.6	0.35	0.45	0.25	0.15	0.3	0.65
membrane_bounded_vesicle(4)&cytoplasmic_membrane_bounded_vesicle(5)	20	0.4	0.55	0.2	0.55	0.15	0.45	0.65
mitochondrial_envelope(5)	20	0.7	0.75	0.85	0.55	0.3	0.35	0.3
proteasome_complex(4)	20	0.8	0.65	0.55	0.75	0.75	0.5	0.25
regulation_of_biosynthetic_process(4)&regulation_of_cellular_biosynthetic_process(5)	20	0.65	0.5	0.25	0.2	0.2	0.4	0.65
regulation_of_cellular_metabolic_process(4)	20	0.65	0.5	0.25	0.2	0.2	0.4	0.65
regulation_of_primary_metabolic_process(4)	20	0.65	0.5	0.25	0.2	0.2	0.4	0.65
RNA_splicing(7)	20	0.5	0.4	0.35	0.45	0.15	0.3	0.6
translation_factor_activity_nucleic_acid_binding(6)	20	0.6	0.5	0.5	0.4	0.3	0.15	0.4
cytoplasmic_vesicle(4)	21	0.380952	0.571429	0.238095	0.52381	0.190476	0.47619	0.666667
phosphotransferase_activity_alcohol_group_as_acceptor(5)	21	0.52381	0.47619	0.47619	0.428571	0.571429	0.428571	0.47619
integral_component_of_membrane(4)	22	0.590909	0.545455	0.272727	0.545455	0.363636	0.409091	0.409091
regulation_of_biological_quality(3)	22	0.727273	0.5	0.181818	0.136364	0.181818	0.363636	0.545455	Rosette formation; PfEMP1;
regulation_of_gene_expression(5)	22	0.681818	0.5	0.272727	0.181818	0.227273	0.363636	0.545455
regulation_of_macromolecule_metabolic_process(4)	22	0.681818	0.5	0.272727	0.181818	0.227273	0.363636	0.545455
substrate_specific_transmembrane_transporter_activity(4)	22	0.545455	0.636364	0.590909	0.545455	0.545455	0.454545	0.409091
vacuole(5)	22	0.409091	0.545455	0.227273	0.545455	0.181818	0.454545	0.681818
vesicle(3)	22	0.409091	0.545455	0.227273	0.5	0.227273	0.454545	0.636364
interaction_with_host(4)	23	0.565217	0.434783	0.0869565	0.0869565	0.217391	0.565217	0.652174	Rosette formation; PTEX machinery
intrinsic_component_of_membrane(3)	23	0.565217	0.521739	0.26087	0.565217	0.391304	0.434783	0.434783
kinase_activity(5)	23	0.521739	0.478261	0.521739	0.478261	0.565217	0.391304	0.434783
nucleotide_metabolic_process(6)	23	0.478261	0.391304	0.695652	0.521739	0.304348	0.347826	0.478261
regulation_of_metabolic_process(3)	23	0.695652	0.478261	0.26087	0.173913	0.217391	0.347826	0.565217
response_to_chemical(3)	23	0.478261	0.521739	0.478261	0.391304	0.434783	0.347826	0.73913
tRNA_metabolic_process(7)	23	0.521739	0.434783	0.347826	0.391304	0.173913	0.130435	0.521739
ligase_activity(3)	24	0.541667	0.375	0.416667	0.458333	0.25	0.125	0.5
nucleoside_phosphate_metabolic_process(5)	24	0.5	0.375	0.708333	0.541667	0.333333	0.333333	0.458333
organelle_envelope(4)	24	0.708333	0.75	0.791667	0.583333	0.333333	0.375	0.333333
protein_localization(4)&establishment_of_protein_localization(4)&protein_transport(5)	24	0.75	0.666667	0.458333	0.375	0.375	0.625	0.708333
ATP_binding(6)	25	0.56	0.4	0.4	0.48	0.32	0.24	0.44
cytosolic_large_ribosomal_subunit(6)	25	1	0.68	0.56	0.84	0.4	0.2	0.8
endomembrane_system(3)	25	0.64	0.44	0.4	0.48	0.44	0.4	0.44
envelope(3)	25	0.68	0.72	0.76	0.6	0.36	0.4	0.36
macromolecule_localization(3)	25	0.72	0.64	0.44	0.36	0.4	0.64	0.68
adenyl_nucleotide_binding(6)&adenyl_ribonucleotide_binding(6)	26	0.538462	0.384615	0.423077	0.5	0.307692	0.230769	0.423077
DNA_binding(5)	26	0.653846	0.615385	0.653846	0.538462	0.384615	0.346154	0.461538
intracellular_transport(5)	26	0.807692	0.692308	0.538462	0.461538	0.5	0.576923	0.615385
RNA_processing(6)	26	0.461538	0.346154	0.346154	0.423077	0.115385	0.230769	0.576923
cellular_amino_acid_metabolic_process(4)	27	0.518519	0.481481	0.37037	0.333333	0.148148	0.111111	0.481481
cellular_localization(3)&establishment_of_localization_in_cell(4)	27	0.814815	0.666667	0.518519	0.444444	0.481481	0.555556	0.62963
cellular_response_to_stimulus(3)	27	0.592593	0.407407	0.555556	0.666667	0.407407	0.259259	0.296296	Rab cycle; DNA repair; Centrosome
organonitrogen_compound_biosynthetic_process(5)	27	0.555556	0.518519	0.518519	0.481481	0.259259	0.37037	0.555556
small_ribosomal_subunit(5)	27	0.814815	0.703704	0.555556	0.814815	0.407407	0.333333	0.777778
transcription_DNA_templated(6)&nucleic_acid_templated_transcription(7)	27	0.592593	0.481481	0.37037	0.296296	0.185185	0.37037	0.703704
helicase_activity(8)	28	0.392857	0.321429	0.321429	0.25	0.214286	0.357143	0.571429
hydrolase_activity_acting_on_ester_bonds(4)	28	0.464286	0.321429	0.464286	0.464286	0.321429	0.285714	0.392857
organic_substance_transport(5)	28	0.714286	0.642857	0.5	0.357143	0.392857	0.571429	0.607143
nuclear_lumen(5)	29	0.482759	0.37931	0.37931	0.275862	0.137931	0.206897	0.655172
RNA_biosynthetic_process(6)	29	0.551724	0.517241	0.413793	0.310345	0.172414	0.344828	0.655172
transmembrane_transporter_activity(3)	29	0.551724	0.62069	0.517241	0.517241	0.482759	0.482759	0.448276
ncRNA_metabolic_process(6)	30	0.533333	0.4	0.333333	0.366667	0.166667	0.2	0.566667
nucleobase_containing_small_molecule_metabolic_process(4)	30	0.566667	0.433333	0.633333	0.466667	0.266667	0.3	0.5
response_to_stress(3)	30	0.633333	0.5	0.633333	0.566667	0.3	0.133333	0.366667	DNA repair; Heat shock proteins
Maurer_s_cleft(7)	31	0.774194	0.774194	0.322581	0.129032	0.16129	0.483871	0.677419
mitochondrial_part(4)	31	0.677419	0.612903	0.774194	0.612903	0.322581	0.290323	0.290323
oxidoreductase_activity(3)	31	0.483871	0.419355	0.548387	0.612903	0.483871	0.419355	0.354839	Compensatory response
substrate_specific_transporter_activity(3)	31	0.580645	0.612903	0.516129	0.483871	0.516129	0.548387	0.451613
ubiquitin_dependent_protein_catabolic_process(8)	31	0.645161	0.645161	0.548387	0.677419	0.580645	0.354839	0.322581
DNA_metabolic_process(5)	33	0.454545	0.333333	0.757576	0.69697	0.363636	0.0909091	0.0909091
modification_dependent_macromolecule_catabolic_process(6)&cellular_protein_catabolic_process(6)&proteolysis_involved_in_cellular_protein_catabolic_process(6)&modification_dependent_protein_catabolic_process(7)	33	0.636364	0.606061	0.545455	0.636364	0.575758	0.363636	0.30303
organelle_membrane(3)	33	0.636364	0.606061	0.69697	0.515152	0.363636	0.393939	0.363636
carbohydrate_derivative_metabolic_process(4)	34	0.470588	0.470588	0.558824	0.470588	0.323529	0.382353	0.411765
single_organism_transport(3)&single_organism_localization(3)	34	0.588235	0.558824	0.588235	0.441176	0.470588	0.441176	0.470588
ATPase_activity_coupled(9)	35	0.371429	0.4	0.4	0.342857	0.285714	0.342857	0.457143
organophosphate_metabolic_process(4)	35	0.457143	0.4	0.6	0.542857	0.371429	0.457143	0.457143
catalytic_complex(4)	39	0.512821	0.538462	0.538462	0.538462	0.25641	0.282051	0.435897	Compensatory response
cellular_macromolecule_catabolic_process(5)	39	0.564103	0.564103	0.487179	0.589744	0.512821	0.410256	0.410256
endopeptidase_activity(6)	39	0.564103	0.615385	0.487179	0.692308	0.538462	0.435897	0.384615
large_ribosomal_subunit(5)	39	0.923077	0.666667	0.666667	0.820513	0.487179	0.25641	0.641026
macromolecule_catabolic_process(5)	39	0.564103	0.564103	0.487179	0.589744	0.512821	0.410256	0.410256
organelle_organization(3)	39	0.512821	0.564103	0.487179	0.410256	0.435897	0.512821	0.564103
protein_catabolic_process(5)	39	0.564103	0.564103	0.487179	0.589744	0.512821	0.410256	0.410256
organelle_lumen(3)&intracellular_organelle_lumen(4)	40	0.525	0.375	0.45	0.4	0.2	0.2	0.55
membrane_enclosed_lumen(2)	41	0.536585	0.390244	0.463415	0.390244	0.195122	0.195122	0.560976
nucleoside_binding(4)&purine_nucleoside_binding(5)&ribonucleoside_binding(5)&purine_ribonucleoside_triphosphate_binding(5)&purine_ribonucleoside_binding(6)	41	0.560976	0.463415	0.390244	0.487805	0.268293	0.268293	0.414634
protein_modification_process(5)&cellular_protein_modification_process(6)	41	0.487805	0.512195	0.487805	0.414634	0.414634	0.414634	0.439024
carbohydrate_derivative_binding(3)	42	0.547619	0.452381	0.404762	0.5	0.261905	0.261905	0.404762
cellular_catabolic_process(4)	42	0.595238	0.595238	0.5	0.571429	0.47619	0.380952	0.404762
cytosolic_ribosome(5)	42	0.952381	0.642857	0.571429	0.857143	0.428571	0.238095	0.857143
purine_nucleotide_binding(5)	42	0.547619	0.452381	0.404762	0.5	0.261905	0.261905	0.404762
ribonucleotide_binding(4)&purine_ribonucleotide_binding(5)	42	0.547619	0.452381	0.404762	0.5	0.261905	0.261905	0.404762
RNA_binding(5)	42	0.642857	0.5	0.452381	0.428571	0.261905	0.238095	0.47619
nuclear_part(4)	43	0.488372	0.418605	0.372093	0.395349	0.209302	0.302326	0.604651
nucleobase_containing_compound_biosynthetic_process(5)	43	0.511628	0.511628	0.488372	0.395349	0.209302	0.348837	0.604651
nucleotide_binding(4)&nucleoside_phosphate_binding(4)	43	0.534884	0.44186	0.395349	0.511628	0.27907	0.27907	0.418605
transporter_activity(2)	43	0.55814	0.581395	0.44186	0.488372	0.465116	0.581395	0.511628
passive_evasion_of_immune_response_of_other_organism_involved_in_symbiotic_interaction(7)&antigenic_variation(8)	44	0.863636	0.772727	0.204545	0.113636	0.363636	0.454545	0.659091	PfEMP1; Rosette formation
single_organism_biosynthetic_process(4)	44	0.613636	0.545455	0.613636	0.522727	0.227273	0.295455	0.5
small_molecule_binding(3)	44	0.545455	0.431818	0.386364	0.5	0.295455	0.295455	0.431818
anion_binding(4)	45	0.555556	0.422222	0.377778	0.466667	0.288889	0.288889	0.422222
cellular_component_organization(3)	45	0.511111	0.577778	0.511111	0.377778	0.4	0.466667	0.511111
response_to_biotic_stimulus(3)&response_to_other_organism(3)&response_to_external_biotic_stimulus(4)&response_to_defenses_of_other_organism_involved_in_symbiotic_interaction(4)&avoidance_of_defenses_of_other_organism_involved_in_symbiotic_interaction(5)&response_to_immune_response_of_other_organism_involved_in_symbiotic_interaction(5)&evasion_or_tolerance_of_immune_response_of_other_organism_invo…	45	0.866667	0.755556	0.2	0.133333	0.377778	0.444444	0.644444
cytosolic_part(5)	46	0.913043	0.630435	0.565217	0.804348	0.391304	0.217391	0.847826
host_cell_plasma_membrane(6)	46	0.847826	0.76087	0.23913	0.152174	0.391304	0.478261	0.630435	Rosette formation; PfEMP1;
transferase_activity_transferring_phosphorus_containing_groups(4)	46	0.434783	0.456522	0.543478	0.369565	0.369565	0.369565	0.521739
aromatic_compound_biosynthetic_process(5)	47	0.531915	0.510638	0.489362	0.404255	0.212766	0.361702	0.617021
macromolecule_modification(5)	47	0.468085	0.468085	0.446809	0.361702	0.361702	0.382979	0.489362
peptidase_activity(4)	47	0.531915	0.574468	0.446809	0.595745	0.468085	0.425532	0.446809
peptidase_activity_acting_on_L_amino_acid_peptides(5)	47	0.531915	0.574468	0.446809	0.595745	0.468085	0.425532	0.446809
response_to_external_stimulus(3)	47	0.87234	0.744681	0.212766	0.148936	0.382979	0.425532	0.638298	Maurer's cleft; Rosette formation;
other_organism_membrane(4)&host_cell_membrane(5)&other_organism_cell_membrane(5)	48	0.854167	0.770833	0.229167	0.145833	0.375	0.458333	0.604167	Rosette formation; PfEMP1;
carboxylic_acid_metabolic_process(6)	51	0.529412	0.470588	0.509804	0.45098	0.156863	0.137255	0.392157
ATPase_activity(8)	52	0.403846	0.442308	0.480769	0.442308	0.288462	0.288462	0.384615
membrane_part(2)	52	0.596154	0.519231	0.442308	0.538462	0.384615	0.384615	0.423077
catabolic_process(3)&organic_substance_catabolic_process(4)	53	0.584906	0.584906	0.490566	0.490566	0.396226	0.358491	0.415094
cellular_nitrogen_compound_biosynthetic_process(5)	53	0.566038	0.490566	0.45283	0.396226	0.188679	0.339623	0.622642
heterocycle_biosynthetic_process(5)	53	0.566038	0.509434	0.490566	0.415094	0.188679	0.339623	0.641509
organic_acid_metabolic_process(4)&oxoacid_metabolic_process(5)	53	0.528302	0.490566	0.528302	0.471698	0.150943	0.150943	0.415094
organic_cyclic_compound_biosynthetic_process(5)	53	0.566038	0.509434	0.490566	0.415094	0.188679	0.339623	0.641509
host_cell_cytoplasm_part(6)	56	0.660714	0.589286	0.303571	0.285714	0.25	0.589286	0.732143
proteolysis(5)	56	0.553571	0.535714	0.464286	0.589286	0.5	0.339286	0.375
cellular_component_organization_or_biogenesis(2)	57	0.526316	0.508772	0.473684	0.333333	0.333333	0.438596	0.578947
phosphate_containing_compound_metabolic_process(5)	57	0.438596	0.438596	0.561404	0.526316	0.45614	0.473684	0.45614
apicoplast(6)	58	0.448276	0.603448	0.655172	0.568966	0.431034	0.241379	0.327586
organonitrogen_compound_metabolic_process(4)	59	0.542373	0.508475	0.423729	0.372881	0.20339	0.254237	0.525424
host_intracellular_part(5)&host_cell_cytoplasm(6)	60	0.666667	0.6	0.316667	0.266667	0.25	0.566667	0.683333
intracellular_region_of_host(5)	60	0.666667	0.6	0.316667	0.266667	0.25	0.566667	0.683333
plastid(5)	60	0.466667	0.6	0.65	0.566667	0.433333	0.233333	0.333333
mitochondrion(5)	61	0.557377	0.557377	0.770492	0.590164	0.295082	0.245902	0.278689
interspecies_interaction_between_organisms(3)&symbiosis_encompassing_mutualism_through_parasitism(4)	62	0.758065	0.677419	0.16129	0.112903	0.322581	0.467742	0.645161	Rosette formation; PfEMP1;
ion_binding(3)	62	0.483871	0.467742	0.387097	0.451613	0.306452	0.354839	0.467742
phosphorus_metabolic_process(4)	62	0.467742	0.467742	0.596774	0.564516	0.435484	0.451613	0.451613	Phosphate related processes
regulation_of_cellular_process(3)	62	0.580645	0.516129	0.370968	0.33871	0.306452	0.33871	0.5
establishment_of_localization(3)&transport(4)	64	0.609375	0.546875	0.4375	0.421875	0.421875	0.5	0.515625
multi_organism_process(2)	64	0.734375	0.65625	0.15625	0.109375	0.3125	0.453125	0.625	Rosette formation; PfEMP1;
structural_constituent_of_ribosome(3)	64	0.859375	0.65625	0.625	0.84375	0.453125	0.265625	0.671875
localization(2)	65	0.6	0.538462	0.446154	0.415385	0.415385	0.507692	0.523077
protein_binding(3)	66	0.515152	0.530303	0.439394	0.363636	0.363636	0.378788	0.590909
regulation_of_biological_process(2)	66	0.606061	0.515152	0.378788	0.333333	0.30303	0.318182	0.484848
ribosomal_subunit(4)	66	0.878788	0.681818	0.621212	0.818182	0.454545	0.287879	0.69697
nucleic_acid_binding(4)	67	0.641791	0.522388	0.507463	0.462687	0.298507	0.268657	0.447761
ribosome(4)	67	0.865672	0.671642	0.61194	0.820896	0.447761	0.283582	0.686567
cytosol(5)	70	0.814286	0.571429	0.485714	0.671429	0.385714	0.285714	0.771429
structural_molecule_activity(2)	71	0.830986	0.661972	0.605634	0.816901	0.43662	0.28169	0.676056
biological_regulation(2)	74	0.608108	0.5	0.364865	0.324324	0.297297	0.324324	0.5
nucleus(5)	82	0.585366	0.52439	0.512195	0.414634	0.304878	0.292683	0.536585
nucleoside_triphosphatase_activity(7)	84	0.416667	0.452381	0.428571	0.416667	0.333333	0.404762	0.452381
small_molecule_metabolic_process(4)	84	0.547619	0.488095	0.559524	0.47619	0.214286	0.238095	0.464286
ribonucleoprotein_complex(3)	85	0.741176	0.576471	0.529412	0.729412	0.388235	0.282353	0.658824
RNA_metabolic_process(5)	87	0.505747	0.402299	0.344828	0.344828	0.149425	0.252874	0.609195
hydrolase_activity_acting_on_acid_anhydrides(4)&hydrolase_activity_acting_on_acid_anhydrides_in_phosphorus_containing_anhydrides(5)&pyrophosphatase_activity(6)	88	0.420455	0.454545	0.443182	0.431818	0.318182	0.409091	0.465909
membrane(2)	96	0.510417	0.510417	0.5	0.5	0.395833	0.40625	0.4375
transferase_activity(3)	96	0.510417	0.489583	0.458333	0.34375	0.28125	0.291667	0.46875
organic_cyclic_compound_binding(3)&heterocyclic_compound_binding(3)	100	0.6	0.49	0.47	0.49	0.31	0.29	0.45
host_cell_part(4)	101	0.742574	0.683168	0.287129	0.217822	0.316832	0.514851	0.653465
response_to_stimulus(2)	101	0.683168	0.594059	0.376238	0.366337	0.415842	0.366337	0.554455	DNA Repair; PfEMP1; Rosette formation
extraorganismal_space(3)&other_organism_part(3)&other_organism(4)&other_organism_cell(4)&host(5)&host_cell(5)	103	0.737864	0.679612	0.291262	0.213592	0.31068	0.514563	0.650485	PTEX machinery
extracellular_region(2)&extracellular_region_part(2)	104	0.740385	0.682692	0.298077	0.221154	0.307692	0.519231	0.653846	PTEX machinery
intracellular_non_membrane_bounded_organelle(4)	104	0.692308	0.625	0.567308	0.711538	0.432692	0.355769	0.634615
non_membrane_bounded_organelle(3)	104	0.692308	0.625	0.567308	0.711538	0.432692	0.355769	0.634615
translation(6)	108	0.75	0.592593	0.509259	0.666667	0.361111	0.240741	0.601852
nucleic_acid_metabolic_process(5)	116	0.5	0.37931	0.448276	0.431034	0.215517	0.215517	0.482759
single_organism_metabolic_process(3)	125	0.56	0.496	0.552	0.496	0.248	0.296	0.416
protein_complex(3)	134	0.552239	0.485075	0.485075	0.537313	0.373134	0.365672	0.470149
nucleobase_containing_compound_metabolic_process(4)	145	0.503448	0.386207	0.489655	0.441379	0.234483	0.234483	0.475862
cellular_aromatic_compound_metabolic_process(4)	148	0.506757	0.391892	0.493243	0.445946	0.236486	0.243243	0.47973
heterocycle_metabolic_process(4)	152	0.513158	0.394737	0.493421	0.447368	0.230263	0.243421	0.493421
organic_cyclic_compound_metabolic_process(4)	152	0.513158	0.394737	0.493421	0.447368	0.230263	0.243421	0.493421
cellular_nitrogen_compound_metabolic_process(4)	155	0.516129	0.393548	0.477419	0.43871	0.23871	0.251613	0.490323
macromolecule_biosynthetic_process(5)&cellular_macromolecule_biosynthetic_process(5)	159	0.654088	0.553459	0.540881	0.610063	0.339623	0.251572	0.540881
nitrogen_compound_metabolic_process(3)	163	0.503067	0.411043	0.478528	0.423313	0.226994	0.251534	0.490798
gene_expression(5)	164	0.682927	0.530488	0.457317	0.554878	0.292683	0.256098	0.603659
single_organism_cellular_process(3)	171	0.520468	0.48538	0.520468	0.48538	0.298246	0.309942	0.438596
intracellular_organelle_part(3)	174	0.66092	0.557471	0.534483	0.614943	0.373563	0.33908	0.568966
hydrolase_activity(3)	177	0.457627	0.480226	0.423729	0.468927	0.344633	0.372881	0.435028
organelle_part(2)	180	0.644444	0.55	0.516667	0.6	0.366667	0.344444	0.577778
binding(2)	187	0.540107	0.508021	0.44385	0.438503	0.342246	0.368984	0.524064
cellular_protein_metabolic_process(5)	188	0.664894	0.574468	0.505319	0.601064	0.414894	0.308511	0.521277
cellular_biosynthetic_process(4)	200	0.64	0.545	0.55	0.585	0.32	0.265	0.535
organic_substance_biosynthetic_process(4)	201	0.641791	0.547264	0.547264	0.58209	0.318408	0.263682	0.532338
biosynthetic_process(3)	202	0.638614	0.544554	0.544554	0.579208	0.316832	0.262376	0.534653
protein_metabolic_process(4)	213	0.633803	0.558685	0.488263	0.591549	0.408451	0.319249	0.521127
macromolecular_complex(2)	220	0.627273	0.518182	0.5	0.613636	0.377273	0.331818	0.540909
single_organism_process(2)	222	0.545045	0.509009	0.5	0.445946	0.306306	0.342342	0.441441
intracellular_membrane_bounded_organelle(4)	242	0.528926	0.541322	0.57438	0.508264	0.338843	0.297521	0.429752
membrane_bounded_organelle(3)	254	0.519685	0.527559	0.559055	0.503937	0.34252	0.318898	0.452756
cytoplasmic_part(4)	256	0.621094	0.550781	0.554688	0.601562	0.367188	0.285156	0.484375
cellular_macromolecule_metabolic_process(4)	290	0.593103	0.503448	0.489655	0.544828	0.344828	0.289655	0.517241
cytoplasm(4)	290	0.603448	0.541379	0.555172	0.582759	0.375862	0.306897	0.5
macromolecule_metabolic_process(4)	310	0.587097	0.503226	0.487097	0.545161	0.348387	0.290323	0.506452
intracellular_organelle(3)	318	0.581761	0.559748	0.556604	0.575472	0.361635	0.314465	0.5
organelle(2)	331	0.574018	0.546828	0.543807	0.567976	0.365559	0.329305	0.513595
catalytic_activity(2)	346	0.482659	0.471098	0.439306	0.450867	0.33237	0.343931	0.447977
cellular_metabolic_process(3)	367	0.577657	0.504087	0.509537	0.536785	0.326975	0.294278	0.501362
primary_metabolic_process(3)	371	0.568733	0.498652	0.506739	0.536388	0.336927	0.293801	0.490566
organic_substance_metabolic_process(3)	389	0.570694	0.501285	0.501285	0.537275	0.33162	0.29563	0.491003
metabolic_process(2)	402	0.572139	0.502488	0.502488	0.539801	0.330846	0.29602	0.487562

## Sheet: z-values
Enrichment of gene ontologies in response to hypoxanthine deprivation
nGene	Concept/Class	t=0	t=8	t=16	t=24	t=32	t=40	t=48	Notes
2	negative_regulation_of_biological_process(2)	-0.536557	-0.413398	-0.86753	-0.783584	-0.0528578	0.319274	-0.733355				Color codes
3	cellular_macromolecular_complex_assembly(6)	1.2885	3.27771	1.79073	0.609075	-0.0792132	0.536505	1.10738					z-value greater than 1.96				z-value between 1.65 and 1.96
3	protein_complex_biogenesis(4)&protein_complex_assembly(5)	1.2885	3.27771	1.79073	0.609075	-0.0792132	0.536505	1.10738
4	anion_transmembrane_transporter_activity(6)	-0.0991803	-0.790365	-1.30791	-1.59356	-0.944476	-0.0752657	0.306064					z-value less than -1.96				z-value between -1.96 and -1.65
4	entry_into_cell_of_other_organism_involved_in_symbiotic_interaction(5)&entry_into_host_cell(6)	3.35412	2.39978	4.07689	2.16105	1.22971	2.04493	2.88239
4	entry_into_other_organism_involved_in_symbiotic_interaction(4)&entry_into_host(5)	3.35412	2.39978	4.07689	2.16105	1.22971	2.04493	2.88239
4	macromolecular_complex_assembly(5)	0.819233	3.04952	1.15723	0.702767	-0.293889	0.487656	1.09629
4	microneme(4)	-0.0139734	-0.150031	0.311397	0.681385	1.60105	4.01815	3.17746
4	pyrimidine_containing_compound_metabolic_process(5)	0.496821	-1.22986	0.355637	-0.946648	0.0589522	0.107706	0.829832
5	cell_adhesion_molecule_binding(4)	6.07347	3.86323	3.21111	4.41922	1.86486	2.71171	5.13166	PfEMP1
5	chromatin(3)	-0.435437	0.886178	0.174162	0.449263	0.678596	0.289752	-1.03134
5	endonuclease_activity(6)	0.815393	-0.5541	1.49402	-0.464458	0.260724	1.05083	0.864904
5	fatty_acid_biosynthetic_process(6)	2.24502	-0.797051	0.400285	0.173912	-0.0547994	0.549879	-0.176651
5	infected_host_cell_surface_knob(7)	6.07347	3.86323	3.21111	4.41922	1.86486	2.71171	5.13166	PfEMP1
5	monocarboxylic_acid_biosynthetic_process(7)	2.24502	-0.797051	0.400285	0.173912	-0.0547994	0.549879	-0.176651
5	movement_in_environment_of_other_organism_involved_in_symbiotic_interaction(3)&movement_in_host_environment(4)	4.0198	2.78892	4.67663	3.28895	1.62803	3.79499	4.56595
5	regulation_of_cellular_protein_metabolic_process(5)&regulation_of_protein_metabolic_process(5)	0.136251	-0.680387	-0.312954	-1.12305	-0.848201	-0.464163	0.334747
5	regulation_of_translation(6)	0.136251	-0.680387	-0.312954	-1.12305	-0.848201	-0.464163	0.334747
5	replication_fork(5)	1.47258	1.09483	3.32733	-0.221719	-0.955341	-0.145519	0.746077
5	RNA_modification(6)	-1.59604	-0.669687	-0.471711	-0.254087	0.622315	-0.475325	-0.465866
5	spliceosomal_complex(4)	-1.3957	-0.865891	-0.0137277	-0.893599	-0.138403	-1.09995	-1.00871
6	3_5_exonuclease_activity(7)	0.961916	2.75057	-0.712598	-0.884261	0.152625	-0.0850552	-0.334381
6	enzyme_regulator_activity(2)	0.552804	-0.306465	0.951292	0.160736	0.0402407	0.121061	-0.828013
6	fatty_acid_metabolic_process(5)	2.32166	-0.287048	2.009	-0.0415779	0.148447	0.597327	0.0247656
6	Golgi_apparatus(4)	0.460946	-0.687369	-0.66636	-0.654296	0.340926	0.743636	0.248326
6	host_cell_cytosol(7)	-0.171591	0.854915	0.244025	1.94752	3.17654	1.69604	1.28072
6	locomotion(2)	3.2076	2.37397	3.90771	3.41485	1.13992	3.27232	4.11241
6	microtubule_based_movement(5)	1.93771	1.90931	1.78901	1.23389	0.163916	-0.430665	1.12108
6	mitochondrion_organization(4)&protein_targeting_to_mitochondrion(5)&establishment_of_protein_localization_to_mitochondrion(6)&protein_localization_to_mitochondrion(7)	1.38718	2.1588	-1.09606	-1.19112	0.605095	-0.0119199	-0.608003
6	posttranscriptional_regulation_of_gene_expression(6)	-0.0376085	-0.574551	-0.238782	-1.12917	-0.841417	-0.5401	0.575226
6	rhoptry(3)	1.48566	-0.408159	1.61872	5.899	9.33143	4.97858	1.49598
6	secondary_active_transmembrane_transporter_activity(5)	-0.10438	-0.829429	-0.216325	-0.366274	-0.440495	-0.119749	-0.161176
6	symbiont_containing_vacuole_membrane(3)	1.02036	0.0274304	-0.420568	0.342535	-0.254108	2.17886	3.62467
7	actin_cytoskeleton(6)	1.28045	0.659038	0.00768919	1.58904	1.6583	0.19198	-0.0358678
7	carbohydrate_derivative_catabolic_process(5)	0.468998	1.50042	0.236426	-0.113578	0.085795	0.900194	0.0311912
7	cellular_component_assembly(4)	0.922721	2.61046	2.27459	0.726109	-0.696397	0.42019	1.11782
7	cysteine_type_peptidase_activity(6)	1.15725	2.53167	1.68007	0.776166	1.21039	-0.259442	1.79259
7	DNA_conformation_change(5)	1.66287	3.1183	1.66701	-0.258361	-1.09517	-0.0734396	0.950277
7	DNA_helicase_activity(9)	0.0796535	1.22348	0.62041	-0.715071	0.466444	0.239063	0.503708
7	intrinsic_component_of_plasma_membrane(4)	1.79694	1.66289	2.54086	1.28247	1.37221	1.92715	2.52134
7	membrane_coat(3)&coated_membrane(3)	-0.690718	-0.391987	0.764694	-0.761312	-0.955149	-0.540137	0.0106164
7	microtubule_associated_complex(4)	1.20312	1.59625	1.61857	1.78831	0.813428	2.2238	1.57824
7	microtubule_motor_activity(9)	1.51634	2.89702	2.16643	2.03039	1.3498	2.57066	2.35089
7	mitochondrial_transport(5)	1.49103	1.80375	-1.39678	-1.29432	0.398477	-0.0470525	-0.40503
7	molecular_function_regulator(2)	0.369222	-0.588641	0.63482	0.076929	-0.127747	0.133023	-0.75613
7	mRNA_metabolic_process(6)&mRNA_processing(7)	0.188175	1.42619	-0.0274288	-0.35524	-0.277108	-0.100531	-0.179322
7	oxidoreduction_coenzyme_metabolic_process(6)	0.253593	0.888561	0.648395	0.0159877	-0.243221	0.144171	-0.778803
7	protein_complex_subunit_organization(5)	0.0852679	2.54824	0.565462	-0.331965	0.343029	1.54621	1.85376
7	protein_DNA_complex(3)	1.22873	1.36507	2.18087	0.544591	0.626494	0.642601	0.0496624
7	protein_serine_threonine_kinase_activity(7)	2.48785	1.01049	0.513129	3.73262	2.39801	2.7407	2.23229
7	pyridine_containing_compound_metabolic_process(5)	0.48198	0.72875	-0.179688	-0.544055	-0.251748	0.104737	-0.279942
7	RNA_methyltransferase_activity(6)	-0.157893	1.29638	0.783261	1.08174	0.913408	-0.0232557	0.435311
7	RNA_polymerase_complex(4)&DNA_directed_RNA_polymerase_complex(5)&nuclear_DNA_directed_RNA_polymerase_complex(5)	-0.484527	-0.182296	-0.871458	0.0522034	1.1369	-0.9939	1.16904
7	rRNA_processing(6)&rRNA_metabolic_process(7)	-1.22165	-0.86454	-1.33887	0.0216656	-0.171623	-1.07232	-0.0327141
7	sulfur_compound_metabolic_process(4)	-0.104814	0.979474	-0.416819	0.854671	-0.281107	0.40826	0.19041
7	transcription_from_RNA_polymerase_II_promoter(7)	-0.393801	-0.354456	-0.382722	-0.570824	-0.0570299	-0.472781	0.993523
7	transferase_activity_transferring_alkyl_or_aryl_other_than_methyl_groups(4)	0.61409	-0.639611	-1.10197	0.529161	0.809989	0.553528	-0.747046
7	translation_elongation_factor_activity(7)	0.401024	0.188557	0.917743	0.979731	-0.00569514	0.535189	0.265787
7	translational_elongation(6)	0.401024	0.188557	0.917743	0.979731	-0.00569514	0.535189	0.265787
7	transmembrane_transport(4)	-0.426867	0.0932739	1.22664	-0.329153	-0.882922	-0.184613	-0.298154
8	cation_transport(5)	0.767744	0.553369	3.07593	1.01611	-0.938491	-0.589972	-0.293267
8	cell_surface(3)	2.18127	1.92731	3.17258	2.30958	2.37701	5.17781	5.43228
8	cellular_aldehyde_metabolic_process(4)	0.0161448	1.58362	0.0348818	-0.296244	-0.247135	0.586301	-0.251917
8	dephosphorylation(6)	0.127405	0.247307	2.70876	1.25664	1.13875	-0.170625	-1.78197
8	DNA_dependent_ATPase_activity(10)	0.951874	2.14097	1.832	-0.399521	-0.00994613	0.118261	1.52724
8	exonuclease_activity(6)	0.897065	2.23387	-0.673578	-0.987029	0.0681912	-0.449378	-0.706134
8	glyceraldehyde_3_phosphate_metabolic_process(5)	0.0161448	1.58362	0.0348818	-0.296244	-0.247135	0.586301	-0.251917
8	glycolytic_process(4)&carbohydrate_catabolic_process(5)&single_organism_carbohydrate_catabolic_process(5)	0.373554	0.210146	-0.265505	0.242117	0.0603002	0.867151	0.0230987
8	metallopeptidase_activity(6)	0.745036	1.48699	-0.146141	0.842643	0.710709	0.279251	0.477116
8	nuclear_periphery(5)	1.17495	0.652955	-0.220178	-0.432583	-0.0557231	-0.204765	0.579741
8	organic_acid_biosynthetic_process(5)&carboxylic_acid_biosynthetic_process(6)	1.77463	-0.737789	1.12582	0.167852	-0.0324879	0.498425	-0.338806
8	phospholipid_biosynthetic_process(5)	0.553512	1.2718	2.10387	0.687257	-0.950815	0.171571	0.0520156
8	plasma_membrane_part(3)	2.20073	1.48889	2.41729	1.12723	1.29494	1.91579	2.31722
8	protein_transporter_activity(4)	1.13203	0.173881	-0.739641	-1.19743	-0.46476	-0.461631	-0.0816695
8	ribonuclease_activity(6)	0.592915	1.2131	0.359838	-0.569852	0.50341	0.456968	-0.324887
8	small_nucleolar_ribonucleoprotein_complex(4)	-1.08675	-1.15048	-0.366515	-1.00427	-1.20097	-0.498269	-1.22124
8	transferase_activity_transferring_acyl_groups_other_than_amino_acyl_groups(5)	0.812412	0.861332	3.32076	0.844647	1.20083	0.027232	0.838288
8	ubiquitin_protein_transferase_activity(5)	0.692067	0.45667	0.624052	1.06631	0.317799	0.425266	0.95143
9	alpha_amino_acid_metabolic_process(5)	0.672726	0.426103	1.04825	0.35184	0.541931	1.65214	1.66059
9	aspartic_type_peptidase_activity(6)&aspartic_type_endopeptidase_activity(7)	0.390986	1.27194	0.410321	1.90896	2.15908	3.03396	2.62453	Plasmepsin: hemoglobin-degrading activity; S-glutathionylated protein
9	chromatin_organization(4)	1.09424	1.26714	0.0740755	0.314931	0.460128	0.873463	0.53512
9	DNA_dependent_DNA_replication(7)	-0.0251721	2.07367	4.37169	0.210685	-1.23278	-0.945525	1.27625
9	electron_carrier_activity(2)	-0.703083	-0.310185	1.98231	-0.041683	-0.612605	-0.433206	-0.768545
9	GTPase_activity(8)	-0.0553121	-0.792256	0.365901	0.449598	1.90356	2.99124	1.18425
9	inner_membrane_complex(3)	-0.0348845	1.54259	0.449982	3.23074	5.9477	6.34065	1.96455
9	isomerase_activity(3)	1.69774	0.324472	0.813243	-0.325095	-0.651833	1.01015	1.18514
9	movement_of_cell_or_subcellular_component(4)	1.63666	2.1374	1.94698	1.9306	0.0441492	-0.478956	1.14277
9	phosphatase_activity(6)	0.52727	0.741776	1.29555	0.878501	1.30932	0.773036	-1.00828
9	proteasomal_protein_catabolic_process(6)&proteasome_mediated_ubiquitin_dependent_protein_catabolic_process(7)&ER_associated_ubiquitin_dependent_protein_catabolic_process(8)	2.83127	1.3888	0.171997	-0.0774317	0.779877	0.290025	1.74842
9	proteasome_core_complex(4)	-1.0766	-0.991124	-1.93108	-0.835777	-1.71672	-1.80165	-1.50721
9	proteasome_regulatory_particle(4)&proteasome_accessory_complex(4)	-0.37612	-0.715095	-1.65567	-1.34805	-0.702597	-0.803545	-0.282089
9	purine_nucleoside_biosynthetic_process(7)&purine_ribonucleoside_biosynthetic_process(8)	-0.0895444	0.315682	1.81874	-0.829248	-0.800585	0.424474	-0.274591
9	purine_nucleotide_biosynthetic_process(7)	0.47647	1.20616	2.96101	0.347879	-0.608365	-0.514895	-0.0369936
9	receptor_binding(4)&host_cell_surface_receptor_binding(4)	5.41354	4.26207	3.04425	4.81475	4.06102	4.12864	4.75518	PfEMP1
9	regulation_of_cell_cycle_process(5)	2.83127	1.3888	0.171997	-0.0774317	0.779877	0.290025	1.74842
9	transferase_activity_transferring_acyl_groups(4)	1.65658	1.35598	3.05124	0.83101	0.876027	-0.111554	0.62418
9	ubiquitin_like_protein_transferase_activity(4)	0.420999	0.302235	0.405277	0.72731	0.129319	0.283759	0.697571
9	zinc_ion_binding(7)	0.0892446	-1.77692	-1.17482	0.490622	0.547638	0.547123	1.00433
10	ATP_dependent_RNA_helicase_activity(10)&RNA_dependent_ATPase_activity(10)	0.964805	0.678312	1.04881	0.734582	0.613138	-0.0234942	0.523495
10	cytoskeleton_organization(4)	0.896318	0.472612	0.50515	0.325892	2.27951	3.51607	2.77257
10	glycosyl_compound_biosynthetic_process(5)&nucleoside_biosynthetic_process(6)&ribonucleoside_biosynthetic_process(7)	-0.268853	0.158952	1.57118	-0.52918	-0.488761	0.231063	-0.380391
10	hydrogen_ion_transmembrane_transporter_activity(9)	-0.574924	-0.501852	2.74796	0.872246	-0.430448	-0.697982	-0.816382
10	hydrolase_activity_acting_on_acid_anhydrides_catalyzing_transmembrane_movement_of_substances(4)&ATPase_activity_coupled_to_transmembrane_movement_of_substances(5)	0.365006	0.843458	0.243614	-0.787184	-0.454376	0.522725	0.842707
10	microtubule_cytoskeleton(6)	0.617857	1.16426	2.09701	2.14418	0.515688	1.25367	1.23244
10	nucleoplasm_part(5)	-0.215746	0.668705	-0.00165341	0.164706	1.00729	-0.305032	0.812724
10	organellar_large_ribosomal_subunit(4)	0.531887	-0.853248	2.31395	0.13885	-0.926725	-0.850615	-0.617912
10	pellicle(3)	-0.192856	1.64182	0.144684	2.98748	5.39888	6.12912	2.00249	Periodicity genes?
10	phospholipid_metabolic_process(5)	0.239935	0.98408	1.77352	0.861847	-0.864462	1.1406	1.50677
10	response_to_organic_substance(4)&response_to_topologically_incorrect_protein(4)&response_to_unfolded_protein(5)	-0.192617	2.33169	0.0421888	-0.173793	-0.297109	0.366925	0.0406439
10	ribonucleotide_metabolic_process(6)&purine_ribonucleotide_metabolic_process(7)	-0.0206673	1.62018	3.62404	0.846526	-0.380351	-0.163816	-0.0410507
10	tricarboxylic_acid_cycle(4)&aerobic_respiration(6)&citrate_metabolic_process(8)	2.40299	1.38553	0.957514	1.05668	-0.565295	-0.520983	0.0489578
10	unfolded_protein_binding(4)	1.16944	-0.414116	-1.605	-0.438291	-0.669906	0.231655	-0.704666
11	ATPase_activity_coupled_to_movement_of_substances(10)	0.794184	0.839998	0.6002	-0.290074	-0.0307097	1.2682	1.95531
11	chromosomal_part(4)	1.03512	1.98548	2.91657	0.302243	-0.286932	0.199743	0.11876
11	energy_derivation_by_oxidation_of_organic_compounds(4)&cellular_respiration(5)	1.96357	1.28976	1.49171	1.29084	-0.432475	-0.633936	-0.232986
11	microtubule_based_process(4)	1.92161	2.5373	3.19839	2.04668	0.612201	1.61791	1.91861
11	mitochondrial_matrix(5)	1.88192	1.54706	-1.21922	-0.11822	-0.667756	-0.607511	-0.0586852
11	monovalent_inorganic_cation_transmembrane_transporter_activity(8)	0.778486	0.321172	3.0856	0.79865	-0.140974	-0.539147	-0.498821
11	ncRNA_processing(7)	-1.76089	-1.61001	-0.558194	-0.214842	-0.0579699	-1.12798	-0.0641571
11	nucleoplasm(5)	-0.199796	0.499248	0.222444	0.416663	0.917228	-0.494869	0.939911
11	nucleoside_phosphate_biosynthetic_process(5)&nucleotide_biosynthetic_process(6)	0.599396	0.679658	2.25337	-0.0998265	-0.816264	-0.535845	0.503805
11	oxidoreductase_complex(3)	2.16991	0.225749	3.16169	1.63403	0.0799482	-0.0189535	0.559615
11	protein_folding(6)	1.22786	-0.48503	-0.473246	-0.604982	-0.72946	-0.712223	-1.24369
11	proton_transporting_two_sector_ATPase_complex(3)	-0.149954	0.0380062	0.844077	-0.761133	-1.4414	-0.830024	0.064076
11	purine_containing_compound_biosynthetic_process(6)	0.431562	0.962146	2.16339	0.401454	-0.0540184	0.274185	0.0615431
11	purine_nucleoside_metabolic_process(6)&purine_ribonucleoside_metabolic_process(7)	-0.586758	0.650543	2.27987	-0.366257	-0.444835	0.653774	-0.177172
11	purine_nucleotide_metabolic_process(6)	-0.074779	1.45601	3.3131	0.698495	-0.270965	-0.195917	0.0377431
11	pyruvate_metabolic_process(8)	-0.0208076	0.904155	0.0783164	0.679113	-0.159965	1.36903	0.579219
11	response_to_heat(4)	1.13797	1.24456	-0.207098	-0.331834	-0.73171	0.427138	0.350918
11	S_adenosylmethionine_dependent_methyltransferase_activity(6)	0.0365494	0.800397	1.63545	0.947154	0.931459	-0.189145	0.29833
11	single_organism_cellular_localization(4)&protein_targeting(5)&establishment_of_protein_localization_to_organelle(5)&protein_localization_to_organelle(6)	1.00809	1.51541	-0.619338	-0.482116	-0.234012	-0.434576	-0.330458
11	single_organism_organelle_organization(4)	1.7077	2.03063	3.44011	1.04534	0.957924	1.66578	2.35439
11	translation_initiation_factor_activity(7)	-0.957345	-1.20398	0.557228	0.0220381	-0.184468	-0.814352	-0.444447
11	tricarboxylic_acid_metabolic_process(7)	2.10534	1.20773	0.956087	0.852985	-0.609046	-0.551571	-0.0622266
12	apical_complex(3)	1.444	-0.438323	1.50897	4.79595	7.42627	7.14899	4.9571	Rhoptry; Transport proteins
12	apical_part_of_cell(3)	1.444	-0.438323	1.50897	4.79595	7.42627	7.14899	4.9571	Rhoptry; Transport proteins
12	cation_transmembrane_transporter_activity(6)	1.18997	0.317269	3.75725	0.912604	-0.327579	-0.529029	-0.282578
12	chromosome(5)	0.739369	2.02249	3.23431	0.427681	-0.495615	0.0661994	0.220692
12	coenzyme_metabolic_process(5)	0.217919	1.26675	1.00358	0.637007	-0.690936	0.61179	-0.444799
12	DNA_repair(4)	1.42536	1.98295	2.02127	-0.0851679	-0.819385	0.313039	0.93919
12	inorganic_cation_transmembrane_transporter_activity(7)	1.18997	0.317269	3.75725	0.912604	-0.327579	-0.529029	-0.282578
12	ion_transport(4)	0.593404	-0.399347	2.38531	0.703239	-1.13195	-0.842503	-0.0887396
12	motor_activity(8)	2.66958	2.88696	3.109	2.98008	1.19604	1.89633	2.2753	Centrosome: cell division
12	response_to_drug(4)	1.68202	0.613241	1.34196	1.89115	0.795572	2.47923	1.69411
12	response_to_temperature_stimulus(4)	1.58067	1.39377	-0.21402	-0.0279484	-0.207385	0.567777	0.205981
12	ribonucleoside_metabolic_process(6)	-0.729658	0.494562	2.04202	-0.115587	-0.178746	0.469266	-0.279074
12	RNA_helicase_activity(9)	0.742283	0.188366	0.593371	0.583849	0.623142	-0.0595501	0.34194
12	RNA_polymerase_activity(6)&DNA_directed_RNA_polymerase_activity(7)	1.16795	-0.529575	0.335704	0.727008	1.0216	-0.878516	1.23556
12	transition_metal_ion_binding(6)	0.211904	-1.76718	-1.10615	0.317653	-0.174059	-0.157398	0.562952
13	bounding_membrane_of_organelle(4)	-0.692385	-0.33044	0.184839	-0.138773	-0.595146	-0.446503	0.126386
13	cell_cycle_process(4)	2.92853	2.69372	1.61844	0.532944	0.644808	0.28816	1.88279
13	cellular_response_to_DNA_damage_stimulus(5)	1.32783	2.00258	1.82339	-0.152884	-0.604737	0.580958	1.12788
13	glycosyl_compound_metabolic_process(4)&nucleoside_metabolic_process(5)	-0.902748	0.335371	1.88279	-0.0882799	-0.0392353	0.513394	-0.507066
13	mitochondrial_membrane_part(3)	-0.327113	1.1962	2.82898	-0.474015	-0.958044	-1.04264	-1.39793
13	phosphoric_ester_hydrolase_activity(5)	1.85728	1.4683	1.62662	1.67699	2.059	1.24868	0.497498
13	primary_active_transmembrane_transporter_activity(5)&P_P_bond_hydrolysis_driven_transmembrane_transporter_activity(6)	1.19464	0.918912	0.348367	-1.17296	-0.291546	0.425239	0.960687
13	purine_containing_compound_metabolic_process(5)	-0.0682538	1.22079	2.57393	0.722353	0.207249	0.500414	0.122111
13	regulation_of_cell_adhesion(4)&modulation_by_symbiont_of_host_erythrocyte_aggregation(5)&regulation_of_cell_cell_adhesion(5)&homotypic_cell_cell_adhesion(5)&regulation_of_homotypic_cell_cell_adhesion(6)&erythrocyte_aggregation(6)&regulation_of_erythrocyte_aggregation(7)	4.29975	4.92195	1.39722	6.22948	2.09555	2.34471	1.96833	Rosette formation; PfEMP1;
13	response_to_abiotic_stimulus(3)	1.81598	1.3305	-0.117755	0.527137	0.858993	1.15816	0.161709
13	ribonucleoprotein_complex_biogenesis(4)	-1.1122	-1.33451	-1.2607	0.462983	0.598701	-0.813182	0.727241
13	ribosome_biogenesis(5)	-1.1122	-1.33451	-1.2607	0.462983	0.598701	-0.813182	0.727241
13	signaling(2)&single_organism_signaling(3)&signal_transduction(4)	2.9855	0.663103	1.91131	3.95001	3.7146	1.18182	0.717773	Rab cycle; ER stress; Centrosome;
13	small_molecule_biosynthetic_process(5)	1.40676	-0.5941	1.76817	0.70197	-0.329313	0.0517775	-0.810331
13	translational_initiation(4)	-0.423149	-1.16614	0.679239	0.0739461	-0.379625	-0.853715	-0.563507
14	biological_adhesion(2)	4.49954	6.20564	1.48901	6.58841	2.45672	2.6879	2.20193	PfEMP1; Rosette formation
14	cell_adhesion(3)	4.49954	6.20564	1.48901	6.58841	2.45672	2.6879	2.20193	PfEMP1; Rosette formation
14	cell_communication(4)	2.99613	0.484311	1.7141	3.7133	3.46333	1.19271	0.743303
14	cell_periphery(3)	3.93095	1.47626	2.22235	2.05482	1.85886	1.9701	1.76962	Transport proteins
14	cellular_response_to_stress(4)	1.39876	1.77506	1.62938	-0.240345	-0.698888	0.613707	1.13849
14	cytoplasmic_transport(6)	0.62758	0.79887	-0.819772	-0.481847	-0.567718	-0.458465	-0.34615
14	host_cell_surface_binding(3)	6.54245	5.03262	5.73875	6.17396	6.38285	6.93963	6.65962	PfEMP1; Rhoptry
14	modulation_by_symbiont_of_host_cellular_process(4)&modification_of_morphology_or_physiology_of_other_organism_involved_in_symbiotic_interaction(4)&modification_by_symbiont_of_host_morphology_or_physiology(5)	4.15283	5.09134	1.28905	6.34884	1.95324	2.09168	2.08714	Rosette formation; PfEMP1;
14	nuclease_activity(5)	2.03238	1.27224	0.509119	-1.08825	0.23191	0.402017	0.213758
14	plasma_membrane(3)	3.93095	1.47626	2.22235	2.05482	1.85886	1.9701	1.76962	Transport proteins
14	protein_kinase_activity(6)	2.39219	1.60078	3.22428	3.32906	1.22321	2.03342	2.44899	ER stress: triggers gametocytogenesis
14	regulation_of_cell_cycle(4)	2.03021	0.641571	0.288668	-0.313465	0.0314253	-0.207794	1.29433
14	regulation_of_nitrogen_compound_metabolic_process(4)&regulation_of_nucleobase_containing_compound_metabolic_process(5)	0.464404	1.89756	0.748195	-0.280336	0.750145	0.511433	0.975501
14	regulation_of_RNA_metabolic_process(5)&regulation_of_transcription_DNA_templated(6)&regulation_of_RNA_biosynthetic_process(6)&regulation_of_nucleic_acid_templated_transcription(7)	0.464404	1.89756	0.748195	-0.280336	0.750145	0.511433	0.975501
14	single_organism_carbohydrate_metabolic_process(4)	1.54134	1.3212	-0.229693	0.375804	0.735126	1.769	0.535142
14	single_organism_catabolic_process(4)	0.350787	1.32602	-0.071742	0.186999	0.186706	1.23882	0.198267
14	single_organism_cell_adhesion(3)&single_organismal_cell_cell_adhesion(4)	4.49954	6.20564	1.48901	6.58841	2.45672	2.6879	2.20193	Rosette formation; PfEMP1;
14	transferase_complex(5)	2.20743	2.37825	0.11862	0.428326	2.77161	1.47089	1.8111
15	carbohydrate_metabolic_process(4)	1.20683	1.03098	-0.374268	0.274649	0.792581	1.75652	0.296634
15	cofactor_metabolic_process(4)	1.07946	0.78333	0.868913	0.394513	-0.969006	0.615763	-0.0467996
15	extracellular_membrane_bounded_organelle(4)&symbiont_containing_vacuole(5)	0.936727	-0.532615	-1.49738	1.91162	1.53447	1.96175	2.66433	PTEX machinery
15	extracellular_organelle(3)	0.936727	-0.532615	-1.49738	1.91162	1.53447	1.96175	2.66433	PTEX machinery
15	lipid_biosynthetic_process(5)	1.96963	0.439256	2.23982	1.05147	-0.510486	0.37595	0.0793078
15	macromolecular_complex_subunit_organization(4)	0.527589	2.36305	0.425144	-0.0752453	0.735731	1.66561	1.81488
15	modification_of_morphology_or_physiology_of_other_organism(3)	3.81191	4.82772	1.31341	5.97961	1.86563	1.98883	1.78641	Rosette formation; PfEMP1;
15	protein_phosphorylation(7)	2.94256	1.55735	3.39911	2.79146	1.29312	1.91176	2.31074
15	RNA_splicing_via_transesterification_reactions(8)	-0.659633	-0.0597228	-1.27792	-1.38622	-1.36702	-0.885193	-1.42251
16	GTP_binding(6)&guanyl_ribonucleotide_binding(6)	0.329674	-0.853919	1.28712	0.734153	-0.26285	-0.197788	-0.834541
16	guanyl_nucleotide_binding(6)	0.329674	-0.853919	1.28712	0.734153	-0.26285	-0.197788	-0.834541
16	ion_transmembrane_transporter_activity(5)	0.98095	-0.12042	2.59992	-0.00643964	-0.75593	-0.495786	-0.0916877
16	methyltransferase_activity(5)	-0.258636	0.496164	0.850247	0.575121	0.794322	0.143031	0.344271
16	monocarboxylic_acid_metabolic_process(7)	1.40453	0.704872	1.42641	0.613037	-0.0165784	1.31753	0.499817
16	organellar_ribosome(3)	1.18534	0.41772	1.95449	-0.515825	-1.05371	-1.20083	-0.745927
16	phosphorylation(6)	2.5775	1.48195	3.77106	2.93775	1.34037	1.7373	2.00548
16	ribose_phosphate_metabolic_process(5)	0.441607	1.94472	2.975	0.510791	-0.387231	0.128431	-0.302749
16	vesicle_mediated_transport(5)	-0.40176	-0.981245	-0.310965	-1.24853	-1.03522	-0.274593	-0.252305
17	cytosolic_small_ribosomal_subunit(6)	-0.994954	-1.28504	-2.34639	-0.652469	-2.54799	-1.72212	-0.765297
17	endocytic_vesicle(6)	-0.204822	-0.523043	-1.03796	-0.875511	-0.333141	-0.523993	1.97775
17	endoplasmic_reticulum(4)	0.154101	0.504743	1.43962	0.930343	-0.0932823	1.14044	1.94835
17	lyase_activity(3)	1.87289	0.129193	-0.691112	1.15524	1.22661	1.22632	0.303217
17	lytic_vacuole(6)&lysosome(7)	-0.204822	-0.523043	-1.03796	-0.875511	-0.333141	-0.523993	1.97775
17	phagocytic_vesicle(7)&secondary_lysosome(8)&phagolysosome(8)&food_vacuole(9)	-0.204822	-0.523043	-1.03796	-0.875511	-0.333141	-0.523993	1.97775
17	purine_NTP_dependent_helicase_activity(9)&ATP_dependent_helicase_activity(10)	0.992933	0.816913	1.13042	0.331454	0.903887	0.0699932	0.332022
18	amino_acid_activation(5)&tRNA_aminoacylation(6)&tRNA_aminoacylation_for_protein_translation(7)	1.19734	0.727367	0.370603	-1.04751	-0.376013	-0.314414	-0.507568
18	cellular_lipid_metabolic_process(4)	1.76503	0.540963	2.91293	1.0284	-0.361876	1.13402	1.2682
18	cytoskeletal_part(4)	0.85133	1.54104	1.29859	2.55332	2.37344	2.88711	2.0155	Mitosis proteins
18	DNA_replication(6)	1.46857	3.31073	6.61073	0.438546	-1.57779	-0.655194	1.88698
18	ligase_activity_forming_carbon_oxygen_bonds(4)&ligase_activity_forming_aminoacyl_tRNA_and_related_compounds(5)&aminoacyl_tRNA_ligase_activity(6)	1.19734	0.727367	0.370603	-1.04751	-0.376013	-0.314414	-0.507568
18	lipid_metabolic_process(4)	1.76503	0.540963	2.91293	1.0284	-0.361876	1.13402	1.2682
18	metal_ion_binding(5)	-0.654562	-1.48767	-0.746462	0.00659055	-0.198789	-0.295379	0.629907
18	single_organism_intracellular_transport(4)	0.348545	0.825088	-0.736541	-0.787988	-0.820564	-0.705167	-0.425929
18	transferase_activity_transferring_one_carbon_groups(4)	0.00104194	1.29337	1.65617	0.440867	0.972638	0.250392	0.584119
19	active_transmembrane_transporter_activity(4)	0.929511	0.293998	0.166595	-1.17606	-0.488695	0.284451	0.704079
19	carbohydrate_derivative_biosynthetic_process(5)	0.94069	1.42293	2.23409	0.321761	0.20552	0.59296	0.417756
19	cation_binding(4)	-0.574021	-1.24184	-0.107214	0.415842	-0.0582735	-0.0880337	0.481417
19	cell_cycle(4)	3.10388	1.94952	1.36401	0.210731	0.0829077	-0.232239	1.43492
19	cellular_macromolecule_localization(4)&cellular_protein_localization(5)&intracellular_protein_transport(6)	0.383923	0.498234	-1.35096	-1.14999	-0.890533	0.210646	-0.0224232
19	chromosome_organization(4)	2.18999	4.02352	3.80204	0.921483	0.238152	0.623379	1.234
19	cytoskeleton(5)	0.930975	1.36717	1.15435	2.40537	2.21044	2.85636	2.00607
19	generation_of_precursor_metabolites_and_energy(4)	1.73503	1.12843	0.592301	0.482484	-0.526353	0.0376651	-0.37271
19	nucleotidyltransferase_activity(5)	2.1349	0.506328	0.763603	0.378239	0.931427	0.0502078	2.29829
19	organelle_inner_membrane(4)&mitochondrial_membrane(4)&mitochondrial_inner_membrane(5)	0.121029	2.17488	2.41403	-0.974487	-1.34245	-0.895721	-0.949671
19	organophosphate_biosynthetic_process(5)	0.815238	1.3424	3.07972	0.369994	-1.23805	-0.296387	0.41709
19	oxidation_reduction_process(4)	1.7698	0.74682	1.19378	0.589195	-0.784924	-0.79965	-0.421951
19	regulation_of_macromolecule_biosynthetic_process(5)&regulation_of_cellular_macromolecule_biosynthetic_process(6)	0.468537	1.27983	0.481705	-0.81675	0.208802	0.200901	1.00909
20	cellular_component_biogenesis(3)	-0.350798	0.468449	0.329255	0.80284	0.0706939	-0.40702	1.24763
20	membrane_bounded_vesicle(4)&cytoplasmic_membrane_bounded_vesicle(5)	-0.451222	-0.859774	-0.972497	-0.909652	-0.429402	-0.516914	1.86221
20	mitochondrial_envelope(5)	0.673751	2.20544	2.2452	-1.14579	-1.29274	-0.815294	-1.07438
20	proteasome_complex(4)	-1.02919	-1.30904	-2.31081	-1.56053	-1.65119	-1.97588	-1.309
20	regulation_of_biosynthetic_process(4)&regulation_of_cellular_biosynthetic_process(5)	0.212241	1.03488	0.337557	-0.872637	0.27486	0.236955	0.792697
20	regulation_of_cellular_metabolic_process(4)	0.212241	1.03488	0.337557	-0.872637	0.27486	0.236955	0.792697
20	regulation_of_primary_metabolic_process(4)	0.212241	1.03488	0.337557	-0.872637	0.27486	0.236955	0.792697
20	RNA_splicing(7)	-0.817056	-0.214596	0.183503	-1.49154	-1.48221	-0.831497	-1.60333
20	translation_factor_activity_nucleic_acid_binding(6)	-0.831929	-0.387023	0.839099	0.197927	-0.445717	-0.406175	0.0320786
21	cytoplasmic_vesicle(4)	-0.44634	-0.882629	-1.12691	-1.0702	-0.382489	-0.212289	1.74125
21	phosphotransferase_activity_alcohol_group_as_acceptor(5)	1.90486	2.2202	3.48966	3.21828	1.19123	1.95492	1.32233
22	integral_component_of_membrane(4)	2.04166	0.569852	2.94574	2.66033	0.950277	0.0524941	1.07698
22	regulation_of_biological_quality(3)	3.28207	4.16987	2.36077	5.13082	1.32409	1.29882	2.06787	Rosette formation; PfEMP1;
22	regulation_of_gene_expression(5)	0.375908	1.05562	0.546387	-0.930062	0.162843	0.198635	0.992377
22	regulation_of_macromolecule_metabolic_process(4)	0.375908	1.05562	0.546387	-0.930062	0.162843	0.198635	0.992377
22	substrate_specific_transmembrane_transporter_activity(4)	1.20412	-0.0614925	1.88814	-0.26266	-0.601821	-0.327862	0.148588
22	vacuole(5)	-0.3372	-0.732316	-0.924635	-0.841708	-0.469195	-0.808311	1.99789
22	vesicle(3)	-0.258416	-0.841148	-1.02185	-0.918775	-0.47648	-0.25839	1.77438
23	interaction_with_host(4)	5.35452	4.95934	3.57333	7.03887	2.43509	4.38231	5.82981	Rosette formation; PTEX machinery
23	intrinsic_component_of_membrane(3)	2.14194	0.602475	3.25062	2.57944	1.57615	1.32882	2.0129
23	kinase_activity(5)	1.95239	1.86176	3.79011	2.80307	0.984522	1.84332	1.16726
23	nucleotide_metabolic_process(6)	1.17786	1.78216	2.56379	0.701406	-0.187403	1.09863	1.39258
23	regulation_of_metabolic_process(3)	0.139711	0.834228	0.411333	-0.981018	0.225793	0.232633	0.792605
23	response_to_chemical(3)	0.971882	1.82877	0.806309	1.08342	0.312039	1.87537	1.32149
23	tRNA_metabolic_process(7)	0.65024	-0.151609	1.39872	-0.916131	-0.454176	-0.410551	-0.393721
24	ligase_activity(3)	1.08999	0.636294	0.194875	-0.269591	-0.277467	-0.289413	-0.105238
24	nucleoside_phosphate_metabolic_process(5)	0.945752	1.62327	2.42823	0.524191	-0.300697	0.961096	1.30668
24	organelle_envelope(4)	0.472598	1.93805	2.3695	-0.561925	-1.2816	-0.982183	-0.680896
24	protein_localization(4)&establishment_of_protein_localization(4)&protein_transport(5)	0.510611	-0.00488183	-0.693857	-0.393262	-0.674842	1.11395	2.01238
25	ATP_binding(6)	0.388057	1.31104	2.26686	0.414024	0.0720232	0.802992	1.65958
25	cytosolic_large_ribosomal_subunit(6)	-1.95571	-2.11107	-2.79641	-1.70726	-2.68657	-1.52585	-1.37868
25	endomembrane_system(3)	0.113346	0.136347	1.29505	0.901387	-0.403474	0.598851	1.92908
25	envelope(3)	0.602285	1.9422	2.67616	-0.57207	-0.635353	0.26298	0.25327
25	macromolecule_localization(3)	0.82184	0.0342852	-0.528301	-0.430126	-0.487564	1.07514	1.90887
26	adenyl_nucleotide_binding(6)&adenyl_ribonucleotide_binding(6)	0.483283	1.34185	2.48359	0.716836	0.177279	1.15862	2.2609
26	DNA_binding(5)	0.563847	2.53045	0.749637	-0.106804	0.182261	0.385173	0.772764
26	intracellular_transport(5)	-0.0375006	0.126739	-1.36486	-1.32513	-1.29181	-0.123997	-0.158618
26	RNA_processing(6)	-0.809079	-0.163144	-0.346431	-1.51007	-1.02699	-0.411106	-1.36277
27	cellular_amino_acid_metabolic_process(4)	1.36603	0.839903	0.907801	-0.652151	0.00587115	0.697145	0.544316
27	cellular_localization(3)&establishment_of_localization_in_cell(4)	0.0518541	0.141645	-1.38069	-1.39329	-1.24809	-0.114092	-0.177398
27	cellular_response_to_stimulus(3)	3.07883	1.73831	2.49952	2.5678	2.07426	1.26197	1.31786	Rab cycle; DNA repair; Centrosome
27	organonitrogen_compound_biosynthetic_process(5)	0.962943	-0.111321	1.65276	0.06203	-0.344787	-0.0767579	-0.374132
27	small_ribosomal_subunit(5)	-0.0299701	-0.180742	-2.03326	-1.46607	-2.80907	-2.25983	-0.954455
27	transcription_DNA_templated(6)&nucleic_acid_templated_transcription(7)	0.398268	1.0538	-0.0230399	-0.398799	1.02075	-0.24462	1.49353
28	helicase_activity(8)	1.51383	1.55263	1.95582	0.24637	1.00362	0.119102	0.37913
28	hydrolase_activity_acting_on_ester_bonds(4)	2.98976	2.24186	1.51115	0.39932	1.51518	1.03268	0.47316
28	organic_substance_transport(5)	0.856823	-0.141414	-0.747179	-0.49657	-0.605347	0.943029	1.9441
29	nuclear_lumen(5)	0.701476	1.08088	1.82946	0.367379	0.512239	-0.697362	2.46021
29	RNA_biosynthetic_process(6)	0.644923	1.10603	0.657251	-0.245258	0.899785	-0.262953	1.65048
29	transmembrane_transporter_activity(3)	1.14772	0.640526	2.40012	-0.331127	-0.371469	-0.106902	0.6327
30	ncRNA_metabolic_process(6)	-0.0207655	-0.550361	0.577979	-0.791694	-0.480576	-0.877455	-0.360542
30	nucleobase_containing_small_molecule_metabolic_process(4)	0.883636	0.988744	1.49766	0.543948	0.262877	1.13639	1.34977
30	response_to_stress(3)	2.40441	2.83412	0.855849	-0.430414	-0.743926	0.559626	0.863702	DNA repair; Heat shock proteins
31	Maurer_s_cleft(7)	2.0641	3.87612	-0.531496	4.47824	0.847164	1.90743	3.25621
31	mitochondrial_part(4)	1.6622	2.69301	1.07711	-0.990746	-1.43612	-1.01674	-0.897919
31	oxidoreductase_activity(3)	1.94919	2.02908	5.08039	1.84834	0.259437	-0.0411564	0.543895	Compensatory response
31	substrate_specific_transporter_activity(3)	2.1045	0.258321	2.3577	0.155546	-0.317081	-0.0174363	0.971842
31	ubiquitin_dependent_protein_catabolic_process(8)	0.332751	-0.365327	-1.97275	-0.741723	-0.830872	-0.750106	-0.104269
33	DNA_metabolic_process(5)	2.59643	3.44136	6.47769	0.155503	-1.78739	-0.0673132	2.29863
33	modification_dependent_macromolecule_catabolic_process(6)&cellular_protein_catabolic_process(6)&proteolysis_involved_in_cellular_protein_catabolic_process(6)&modification_dependent_protein_catabolic_process(7)	0.405086	-0.226848	-1.9741	-0.452134	-1.04958	-1.03913	-0.371244
33	organelle_membrane(3)	-0.540529	1.41336	2.07785	-0.478997	-1.2678	-1.12231	-0.623209
34	carbohydrate_derivative_metabolic_process(4)	1.08646	2.3146	2.33879	1.04796	0.810808	1.44543	0.770326
34	single_organism_transport(3)&single_organism_localization(3)	0.978311	0.590541	0.786948	-0.498181	-1.22196	-1.02839	-0.505195
35	ATPase_activity_coupled(9)	1.61433	2.87999	1.69738	0.0492399	0.628587	0.840963	1.88179
35	organophosphate_metabolic_process(4)	0.965977	1.86726	2.98628	1.19485	-0.469052	1.48016	1.89036
39	catalytic_complex(4)	2.91466	2.35434	3.66142	1.47595	1.60419	1.08	1.62695	Compensatory response
39	cellular_macromolecule_catabolic_process(5)	0.174574	-0.071646	-1.73043	-0.194017	-0.816605	-1.21065	0.409382
39	endopeptidase_activity(6)	0.193215	1.61489	-0.45964	0.385048	0.470054	0.303575	1.03275
39	large_ribosomal_subunit(5)	-1.00197	-2.07365	-1.50936	-1.34512	-2.98316	-2.04457	-1.44873
39	macromolecule_catabolic_process(5)	0.174574	-0.071646	-1.73043	-0.194017	-0.816605	-1.21065	0.409382
39	organelle_organization(3)	2.49486	3.59778	2.58968	0.242818	1.30942	2.22003	2.39741
39	protein_catabolic_process(5)	0.174574	-0.071646	-1.73043	-0.194017	-0.816605	-1.21065	0.409382
40	organelle_lumen(3)&intracellular_organelle_lumen(4)	1.58417	1.73162	0.918363	0.250817	0.0859818	-0.912363	2.06402
41	membrane_enclosed_lumen(2)	1.95291	1.77018	0.831863	0.11086	0.0959073	-0.860836	1.9348
41	nucleoside_binding(4)&purine_nucleoside_binding(5)&ribonucleoside_binding(5)&purine_ribonucleoside_triphosphate_binding(5)&purine_ribonucleoside_binding(6)	0.508967	0.490312	2.57418	0.78192	-0.10796	0.503474	0.774579
41	protein_modification_process(5)&cellular_protein_modification_process(6)	2.95974	1.85413	3.47825	1.97751	1.72288	1.5256	1.35398
42	carbohydrate_derivative_binding(3)	0.583724	0.528708	2.7485	1.01713	-0.0227522	0.789523	1.26377
42	cellular_catabolic_process(4)	0.174035	-0.0246432	-1.79275	-0.258483	-0.717191	-0.807362	0.690329
42	cytosolic_ribosome(5)	-2.14186	-2.44628	-3.65027	-1.73229	-3.69378	-2.27285	-1.55056
42	purine_nucleotide_binding(5)	0.583724	0.528708	2.7485	1.01713	-0.0227522	0.789523	1.26377
42	ribonucleotide_binding(4)&purine_ribonucleotide_binding(5)	0.583724	0.528708	2.7485	1.01713	-0.0227522	0.789523	1.26377
42	RNA_binding(5)	-1.33146	-0.34067	-0.0696462	-0.570089	-1.60579	-0.730113	-0.759392
43	nuclear_part(4)	-0.447606	0.655545	2.16781	0.2126	-0.0766103	-1.05702	1.84982
43	nucleobase_containing_compound_biosynthetic_process(5)	0.7444	1.11912	1.34464	-0.0838248	0.707645	-0.195492	1.60048
43	nucleotide_binding(4)&nucleoside_phosphate_binding(4)	1.1131	0.766632	3.02083	1.20814	0.551544	1.27913	1.50715
43	transporter_activity(2)	2.16134	0.781243	2.43019	0.800687	0.0327248	0.571667	1.36608
44	passive_evasion_of_immune_response_of_other_organism_involved_in_symbiotic_interaction(7)&antigenic_variation(8)	4.85214	8.51113	1.98458	4.71396	2.01967	-0.152549	-0.297016	PfEMP1; Rosette formation
44	single_organism_biosynthetic_process(4)	1.92795	-0.121538	3.05252	0.619311	-0.820799	0.369394	0.656327
44	small_molecule_binding(3)	1.14183	0.893337	3.39329	1.46338	0.634093	1.39559	1.40339
45	anion_binding(4)	0.654907	0.583961	2.98212	1.31208	0.0386034	0.925669	1.44055
45	cellular_component_organization(3)	2.17	4.11481	2.67736	-0.0558935	0.855852	1.89031	2.61195
45	response_to_biotic_stimulus(3)&response_to_other_organism(3)&response_to_external_biotic_stimulus(4)&response_to_defenses_of_other_organism_involved_in_symbiotic_interaction(4)&avoidance_of_defenses_of_other_organism_involved_in_symbiotic_interaction(5)&response_to_immune_response_of_other_organism_involved_in_symbiotic_interaction(5)&evasion_or_tolerance_of_immune_response_of_other_organism_invo…	4.80321	8.61038	1.93042	4.85426	1.96025	-0.244407	-0.187489
46	cytosolic_part(5)	-2.21548	-2.34369	-3.74236	-1.83544	-3.3744	-1.84905	-1.52394
46	host_cell_plasma_membrane(6)	5.19373	7.94816	1.889	4.87708	2.19085	-0.356402	-0.649582	Rosette formation; PfEMP1;
46	transferase_activity_transferring_phosphorus_containing_groups(4)	2.4751	1.3303	2.81932	2.01149	1.33647	1.2351	1.92277
47	aromatic_compound_biosynthetic_process(5)	1.10564	0.799371	1.22831	-0.167202	0.548248	-0.115366	1.60351
47	macromolecule_modification(5)	2.25134	1.40785	2.97917	1.73631	1.82524	1.31636	1.01553
47	peptidase_activity(4)	0.527623	1.91399	-0.531863	0.559897	0.754981	0.148384	1.35527
47	peptidase_activity_acting_on_L_amino_acid_peptides(5)	0.527623	1.91399	-0.531863	0.559897	0.754981	0.148384	1.35527
47	response_to_external_stimulus(3)	4.7071	8.35741	1.83598	4.66193	1.83072	-0.251324	-0.0589299	Maurer's cleft; Rosette formation;
48	other_organism_membrane(4)&host_cell_membrane(5)&other_organism_cell_membrane(5)	5.41483	8.51952	1.87487	5.00405	2.42133	-0.0240249	-0.608195	Rosette formation; PfEMP1;
51	carboxylic_acid_metabolic_process(6)	2.32109	1.81485	1.81107	-0.293166	-0.408802	1.11276	0.680185
52	ATPase_activity(8)	2.83304	3.78735	1.63822	-0.21682	0.500082	0.921578	2.39237
52	membrane_part(2)	1.23142	0.772315	3.34204	1.00171	0.459622	0.842024	1.18931
53	catabolic_process(3)&organic_substance_catabolic_process(4)	0.330042	0.620058	-1.52126	-0.0703218	-0.604539	-0.401812	0.453075
53	cellular_nitrogen_compound_biosynthetic_process(5)	0.887213	0.294713	0.7297	-0.606352	0.41626	-0.329268	1.41677
53	heterocycle_biosynthetic_process(5)	1.27521	0.258843	0.639085	-0.608602	0.351013	-0.285547	1.30527
53	organic_acid_metabolic_process(4)&oxoacid_metabolic_process(5)	2.81261	1.87895	1.78853	-0.380015	-0.352037	1.22114	0.843999
53	organic_cyclic_compound_biosynthetic_process(5)	1.27521	0.258843	0.639085	-0.608602	0.351013	-0.285547	1.30527
56	host_cell_cytoplasm_part(6)	3.55182	3.94887	-0.12375	6.14511	2.79318	3.72639	5.81439
56	proteolysis(5)	1.15713	1.02469	-0.659697	1.17169	0.982792	0.388687	1.13314
57	cellular_component_organization_or_biogenesis(2)	1.35659	3.07992	1.90432	0.22044	0.994487	1.20177	2.65847
57	phosphate_containing_compound_metabolic_process(5)	2.45896	2.48064	5.17672	2.88441	0.680156	2.05228	2.11214
58	apicoplast(6)	5.54654	4.74525	3.42351	1.52925	-0.0319163	0.853413	0.920423
59	organonitrogen_compound_metabolic_process(4)	1.35103	1.06401	1.52941	-0.300625	-0.121096	0.402333	0.187883
60	host_intracellular_part(5)&host_cell_cytoplasm(6)	4.81057	4.7073	0.41984	6.3637	3.06031	3.91943	5.68509
60	intracellular_region_of_host(5)	4.81057	4.7073	0.41984	6.3637	3.06031	3.91943	5.68509
60	plastid(5)	5.30916	4.62684	3.41403	1.43114	-0.208191	0.6846	0.730885	Compensatory response
61	mitochondrion(5)	1.81321	3.26801	3.57936	-0.964895	-0.752702	-0.687618	-0.223581
62	interspecies_interaction_between_organisms(3)&symbiosis_encompassing_mutualism_through_parasitism(4)	5.62409	9.09349	2.93637	7.00335	2.65498	1.77055	1.84326	Rosette formation; PfEMP1;
62	ion_binding(3)	0.126805	-0.215754	1.80601	1.20901	-0.0462799	0.585403	1.49057
62	phosphorus_metabolic_process(4)	2.77025	2.77836	5.04327	3.05675	0.568536	2.22905	2.4558	Phosphate related processes
62	regulation_of_cellular_process(3)	4.58926	3.68185	1.7104	4.21172	2.93465	1.64809	2.38651
64	establishment_of_localization(3)&transport(4)	0.955199	0.250652	1.09352	-0.511383	-1.50873	0.505554	1.71217
64	multi_organism_process(2)	6.10677	9.76563	3.54826	7.24095	2.72212	1.80064	1.77158	Rosette formation; PfEMP1;
64	structural_constituent_of_ribosome(3)	-0.698465	-1.62871	-2.49043	-1.91312	-4.19787	-2.88156	-1.65397
65	localization(2)	0.807472	0.196473	0.975255	-0.382116	-1.60228	0.443312	1.68202
66	protein_binding(3)	4.26608	1.77617	1.69251	2.62784	1.74362	3.68098	3.74326
66	regulation_of_biological_process(2)	4.46857	3.42008	1.65595	3.94051	2.77282	1.62908	2.36838
66	ribosomal_subunit(4)	-0.789386	-1.70963	-2.46073	-1.97171	-4.08986	-3.01707	-1.72412
67	nucleic_acid_binding(4)	-0.176326	1.438	0.668977	-0.306142	-0.783934	-0.20932	0.145154
67	ribosome(4)	-0.62597	-1.57506	-2.44776	-2.00417	-4.10595	-2.91731	-1.65843
70	cytosol(5)	-1.74579	-2.21534	-3.46936	-1.99311	-2.73671	-0.934681	-1.59015
71	structural_molecule_activity(2)	-0.376397	-1.34212	-2.43013	-1.7592	-4.15205	-2.84601	-1.5389
74	biological_regulation(2)	4.20336	3.28902	2.29041	3.75751	2.49103	1.33689	2.45638
82	nucleus(5)	-0.00211705	0.495946	2.44219	-0.00923762	-0.261248	-1.22706	0.40212
84	nucleoside_triphosphatase_activity(7)	3.59834	4.51385	3.32174	1.16906	1.67444	2.41976	3.36902
84	small_molecule_metabolic_process(4)	2.66415	2.31314	2.83081	0.397828	-0.253751	1.46981	1.3747
85	ribonucleoprotein_complex(3)	-1.43547	-1.85901	-2.4948	-2.00662	-4.14289	-3.1341	-2.2173
87	RNA_metabolic_process(5)	-0.267018	0.378599	0.45254	-1.36067	-0.206453	-0.920585	-0.105253
88	hydrolase_activity_acting_on_acid_anhydrides(4)&hydrolase_activity_acting_on_acid_anhydrides_in_phosphorus_containing_anhydrides(5)&pyrophosphatase_activity(6)	3.99319	4.42714	3.72347	1.12344	1.61508	2.40889	3.56976
96	membrane(2)	3.30511	2.36394	4.25764	1.14295	0.769017	0.946954	1.4125
96	transferase_activity(3)	2.71396	2.20016	3.09667	2.37486	2.19209	1.38493	1.87529
100	organic_cyclic_compound_binding(3)&heterocyclic_compound_binding(3)	0.491194	1.27918	1.70664	0.2793	-0.411122	0.512087	1.06332
101	host_cell_part(4)	5.87304	8.14476	0.877931	7.10557	3.22192	2.0759	2.84617
101	response_to_stimulus(2)	6.27405	7.73815	2.93478	5.27334	2.88956	1.64022	1.17405	DNA Repair; PfEMP1; Rosette formation
103	extraorganismal_space(3)&other_organism_part(3)&other_organism(4)&other_organism_cell(4)&host(5)&host_cell(5)	5.82548	8.29376	0.931801	7.30243	3.27863	2.29586	3.20805	PTEX machinery
104	extracellular_region(2)&extracellular_region_part(2)	5.95804	8.30716	0.907898	7.37051	3.25288	2.23775	3.19916	PTEX machinery
104	intracellular_non_membrane_bounded_organelle(4)	-0.0580348	-0.060047	-0.0129944	-0.315753	-2.41907	-1.23583	0.217322
104	non_membrane_bounded_organelle(3)	-0.0580348	-0.060047	-0.0129944	-0.315753	-2.41907	-1.23583	0.217322
108	translation(6)	-0.136561	-1.31063	-1.50244	-1.97272	-3.64884	-2.66859	-1.48662
116	nucleic_acid_metabolic_process(5)	0.977048	2.10098	3.26552	-1.21224	-0.962708	-0.775	1.04944
125	single_organism_metabolic_process(3)	3.37175	2.66079	3.74089	0.222028	-0.555205	1.62099	2.22252
134	protein_complex(3)	1.0556	0.980905	2.36527	0.270958	-0.321793	0.200905	0.936755
145	nucleobase_containing_compound_metabolic_process(4)	1.54265	2.44606	3.72946	-0.630937	-0.706262	-0.0878273	1.65388
148	cellular_aromatic_compound_metabolic_process(4)	1.80854	2.30982	3.68232	-0.680299	-0.810815	-0.0651057	1.74879
152	heterocycle_metabolic_process(4)	1.91054	2.11588	3.43464	-0.818949	-0.887711	-0.159658	1.65484
152	organic_cyclic_compound_metabolic_process(4)	1.91054	2.11588	3.43464	-0.818949	-0.887711	-0.159658	1.65484
155	cellular_nitrogen_compound_metabolic_process(4)	1.84901	2.18818	3.66728	-0.620908	-0.825714	-0.126031	1.6002
159	macromolecule_biosynthetic_process(5)&cellular_macromolecule_biosynthetic_process(5)	0.766531	0.748154	1.3424	-1.57894	-2.89295	-2.32634	0.119136
163	nitrogen_compound_metabolic_process(3)	1.72968	2.31795	3.70863	-0.59188	-0.744685	0.115053	1.83881
164	gene_expression(5)	-0.293167	-0.749944	-1.33036	-2.42659	-2.96721	-2.42414	-1.123
171	single_organism_cellular_process(3)	4.74589	3.73472	4.94368	1.80108	0.922556	2.47176	3.36281
174	intracellular_organelle_part(3)	0.139692	1.36302	1.2421	-0.682208	-2.51464	-1.78529	0.232827
177	hydrolase_activity(3)	4.51859	5.04057	2.96951	1.46618	2.41024	2.66485	3.88574
180	organelle_part(2)	0.323636	1.34512	1.14444	-0.608204	-2.51877	-1.35748	0.890684
187	binding(2)	3.30468	1.768	2.41533	2.35491	1.41775	3.16911	3.74384
188	cellular_protein_metabolic_process(5)	1.79074	-0.363102	-0.097876	-0.630404	-2.44607	-1.8626	-1.04618
200	cellular_biosynthetic_process(4)	1.35009	0.549277	2.05787	-1.18197	-2.83796	-1.92163	0.241699
201	organic_substance_biosynthetic_process(4)	1.42908	0.525237	2.06319	-1.21165	-2.82294	-1.89976	0.239961
202	biosynthetic_process(3)	1.42476	0.521866	2.02048	-1.21626	-2.85881	-1.96046	0.180075
213	protein_metabolic_process(4)	2.12562	0.398023	0.333862	0.157963	-1.44309	-1.22162	0.00441849
220	macromolecular_complex(2)	-0.0784312	-0.325774	0.23847	-1.05697	-2.86145	-1.8419	-0.687529
222	single_organism_process(2)	6.2451	5.43011	5.07609	3.21425	1.14353	2.47938	3.32169
242	intracellular_membrane_bounded_organelle(4)	3.51408	3.95614	5.02823	0.226522	-0.616318	-0.274346	2.09933
254	membrane_bounded_organelle(3)	3.47447	3.78608	4.61431	0.76513	-0.149908	0.227469	2.68226
256	cytoplasmic_part(4)	3.03751	2.29855	1.57219	-0.690395	-2.40282	-1.09392	0.442849
290	cellular_macromolecule_metabolic_process(4)	1.57691	0.80029	1.89567	-0.930866	-2.53026	-2.0613	0.129769
290	cytoplasm(4)	2.91246	2.06451	1.86382	-0.626686	-2.31211	-0.606087	0.767294
310	macromolecule_metabolic_process(4)	1.9666	1.33709	2.22094	-0.377453	-1.79548	-1.46418	0.692409
318	intracellular_organelle(3)	2.94709	3.26755	3.56742	-0.0212321	-1.7307	-0.671044	1.65684
331	organelle(2)	2.97334	3.14209	3.25978	0.488448	-1.3272	-0.237036	2.19745
346	catalytic_activity(2)	5.79693	5.15205	5.39814	3.2494	3.26884	3.00918	3.91472
367	cellular_metabolic_process(3)	2.55063	1.4725	2.8363	-0.258938	-2.2217	-1.00968	1.14203
371	primary_metabolic_process(3)	2.80983	2.11513	3.08283	0.310427	-1.54042	-0.487845	1.6157
389	organic_substance_metabolic_process(3)	2.92513	1.97547	3.10968	0.239364	-1.48409	-0.461768	1.6952
402	metabolic_process(2)	2.85937	2.01793	3.21432	0.0493847	-1.62655	-0.575683	1.57313

## Sheet: ontologie
nGenes	Pathway	Genes
6	3_5_exonuclease_activity(7)	MAL13P1.204	MAL13P1.289	MAL7P1.104	PF10_0165	PF13_0340	PF14_0413
25	ATP_binding(6)	MAL7P1.113	MAL7P1.145	MAL7P1.73	MAL8P1.19	PF07_0073	PF07_0104	PF08_0048	PF10_0340	PF11_0053	PF11_0181	PF11_0184	PF11_0188	PF11_0225	PF11_0270	PF11_0331	PF11_0466	PF11_0488	PF13_0218	PF13_0257	PF13_0261	PF13_0262	PF13_0271	PF13_0349	PF14_0063	PF14_0423
10	ATP_dependent_RNA_helicase_activity(10)&RNA_dependent_ATPase_activity(10)	MAL13P1.14	MAL13P1.322	MAL7P1.113	PF08_0042	PF10_0294	PF13_0037	PF14_0183	PF14_0185	PF14_0370	PF14_0563
52	ATPase_activity(8)	MAL13P1.14	MAL13P1.227	MAL13P1.322	MAL7P1.113	MAL7P1.340	MAL8P1.19	MAL8P1.92	PF07_0023	PF07_0029	PF07_0047	PF08_0042	PF08_0048	PF08_0063	PF08_0067	PF08_0100	PF08_0113	PF10_0153	PF10_0294	PF10_0317	PF11_0053	PF11_0071	PF11_0184	PF11_0188	PF11_0225	PF11_0314	PF11_0317	PF11_0412	PF11_0466	PF13_0034	PF13_0037	PF13_0182	PF13_0218	PF13_0271	PF13_0291	PF13_0330	PF13_0344	PF14_0133	PF14_0147	PF14_0183	PF14_0185	PF14_0215	PF14_0244	PF14_0278	PF14_0316	PF14_0321	PF14_0370	PF14_0417	PF14_0462
35	ATPase_activity_coupled(9)	MAL13P1.14	MAL13P1.322	MAL7P1.113	MAL7P1.340	MAL8P1.19	PF07_0023	PF08_0042	PF08_0048	PF08_0100	PF08_0113	PF10_0153	PF10_0294	PF11_0053	PF11_0071	PF11_0225	PF11_0412	PF11_0466	PF13_0034	PF13_0037	PF13_0218	PF13_0271	PF13_0291	PF13_0330	PF14_0147	PF14_0183	PF14_0185	PF14_0244	PF14_0278	PF14_0316	PF14_0321	PF14_0370	PF14_0417	PF14_0563	PF14_0616	PF14_0654
11	ATPase_activity_coupled_to_movement_of_substances(10)	MAL7P1.340	PF08_0113	PF11_0225	PF11_0412	PF11_0466	PF13_0034	PF13_0218	PF13_0271	PF14_0244	PF14_0321	PF14_0654
26	DNA_binding(5)	MAL13P1.233	MAL13P1.237	MAL13P1.290	MAL7P1.145	MAL7P1.151	PF07_0054	PF08_0074	PF08_0126	PF10_0063	PF10_0114	PF10_0115	PF10_0327	PF10_0369	PF11_0061	PF11_0062	PF11_0264	PF11_0317	PF11_0358	PF11_0477	PF13_0043	PF13_0185	PF13_0291	PF13_0334	PF13_0341	PF14_0254	PF14_0393
7	DNA_conformation_change(5)	MAL13P1.290	MAL7P1.38	PF13_0095	PF13_0149	PF13_0251	PF14_0314	PF14_0316
8	DNA_dependent_ATPase_activity(10)	PF07_0023	PF08_0100	PF11_0053	PF11_0071	PF13_0291	PF13_0330	PF14_0278	PF14_0316
9	DNA_dependent_DNA_replication(7)	MAL13P1.290	PF07_0023	PF11_0117	PF13_0095	PF13_0251	PF13_0291	PF14_0366	PF14_0601	PF14_0602
7	DNA_helicase_activity(9)	MAL13P1.216	PF08_0100	PF11_0071	PF13_0308	PF13_0330	PF14_0081	PF14_0278
33	DNA_metabolic_process(5)	MAL13P1.290	MAL13P1.346	MAL7P1.145	MAL7P1.151	MAL7P1.38	MAL8P1.76	PF07_0023	PF07_0105	PF08_0126	PF10_0114	PF10_0154	PF10_0165	PF10_0362	PF10_0369	PF11_0071	PF11_0117	PF11_0184	PF11_0282	PF11_0306	PF13_0080	PF13_0095	PF13_0251	PF13_0291	PF14_0053	PF14_0148	PF14_0177	PF14_0254	PF14_0316	PF14_0352	PF14_0366	PF14_0601	PF14_0602	PF14_0639
12	DNA_repair(4)	MAL13P1.346	MAL7P1.145	PF07_0105	PF08_0126	PF10_0114	PF10_0369	PF11_0071	PF11_0184	PF11_0306	PF14_0148	PF14_0254	PF14_0639
18	DNA_replication(6)	MAL13P1.290	MAL7P1.145	PF07_0023	PF10_0154	PF10_0165	PF10_0362	PF11_0117	PF11_0282	PF13_0080	PF13_0095	PF13_0251	PF13_0291	PF14_0053	PF14_0177	PF14_0352	PF14_0366	PF14_0601	PF14_0602
16	GTP_binding(6)&guanyl_ribonucleotide_binding(6)	MAL13P1.164	MAL13P1.241	MAL13P1.243	MAL13P1.294	MAL7P1.122	MAL8P1.33	PF07_0062	PF08_0018	PF10_0203	PF10_0337	PF11_0171	PF11_0245	PF13_0069	PF14_0104	PF14_0114	PF14_0486
9	GTPase_activity(8)	MAL13P1.241	MAL13P1.297	PF08_0018	PF10_0041	PF10_0368	PF13_0069	PF13_0090	PF14_0221	PF14_0399
6	Golgi_apparatus(4)	MAL7P1.164	MAL7P1.19	PF10_0368	PF13_0062	PF14_0493	PF14_0529
31	Maurer_s_cleft(7)	MAL7P1.172	MAL7P1.174	MAL7P1.223	MAL7P1.310	MAL7P1.4	MAL8P1.217	MAL8P1.4	PF07_0002	PF07_0007	PF07_0008	PF08_0003	PF08_0004	PF10_0013	PF10_0023	PF10_0388	PF10_0390	PF10_0391	PF10_0392	PF10_0395	PF11_0013	PF11_0023	PF11_0026	PF11_0505	PF11_0507	PF11_0516	PF13_0192	PF13_0276	PF14_0007	PF14_0434	PF14_0767	PF14_0771
42	RNA_binding(5)	MAL13P1.120	MAL13P1.164	MAL13P1.233	MAL13P1.237	MAL13P1.243	MAL13P1.289	MAL13P1.338	MAL7P1.104	MAL7P1.113	MAL7P1.20	MAL7P1.81	MAL8P1.40	MAL8P1.83	MAL8P1.9	PF07_0062	PF07_0117	PF08_0009	PF08_0018	PF08_0074	PF10_0063	PF10_0077	PF10_0085	PF10_0103	PF10_0136	PF11_0065	PF11_0200	PF11_0245	PF11_0447	PF13_0069	PF13_0122	PF13_0129	PF13_0132	PF13_0214	PF13_0305	PF13_0315	PF14_0057	PF14_0265	PF14_0477	PF14_0486	PF14_0513	PF14_0656	PF14_0658
29	RNA_biosynthetic_process(6)	MAL13P1.122	MAL13P1.213	MAL13P1.290	MAL7P1.37	MAL7P1.86	MAL8P1.131	PF07_0027	PF07_0057	PF10_0115	PF10_0143	PF10_0155	PF10_0269	PF10_0293	PF10_0327	PF11_0053	PF11_0264	PF11_0293	PF11_0358	PF11_0477	PF13_0023	PF13_0043	PF13_0150	PF13_0341	PF14_0150	PF14_0207	PF14_0366	PF14_0602	PF14_0690	PF14_0695
12	RNA_helicase_activity(9)	MAL13P1.14	MAL13P1.322	MAL7P1.113	PF08_0042	PF08_0096	PF10_0209	PF10_0294	PF13_0037	PF14_0183	PF14_0185	PF14_0370	PF14_0563
87	RNA_metabolic_process(5)	MAL13P1.120	MAL13P1.122	MAL13P1.204	MAL13P1.213	MAL13P1.253	MAL13P1.281	MAL13P1.290	MAL13P1.322	MAL13P1.338	MAL13P1.35	MAL7P1.104	MAL7P1.113	MAL7P1.37	MAL7P1.86	MAL8P1.125	MAL8P1.131	MAL8P1.43	MAL8P1.48	MAL8P1.9	PF07_0027	PF07_0057	PF07_0071	PF07_0073	PF07_0091	PF07_0123	PF08_0011	PF08_0049	PF08_0055	PF10_0041	PF10_0053	PF10_0085	PF10_0115	PF10_0143	PF10_0155	PF10_0175	PF10_0217	PF10_0269	PF10_0293	PF10_0294	PF10_0327	PF10_0340	PF11_0051	PF11_0053	PF11_0181	PF11_0200	PF11_0264	PF11_0266	PF11_0270
7	RNA_methyltransferase_activity(6)	PF07_0123	PF13_0052	PF13_0109	PF13_0236	PF13_0286	PF14_0156	PF14_0273
5	RNA_modification(6)	PF07_0071	PF07_0123	PF13_0051	PF13_0109	PF14_0156
12	RNA_polymerase_activity(6)&DNA_directed_RNA_polymerase_activity(7)	PF07_0027	PF10_0269	PF11_0264	PF11_0358	PF13_0023	PF13_0040	PF13_0150	PF13_0341	PF14_0150	PF14_0207	PF14_0366	PF14_0695
7	RNA_polymerase_complex(4)&DNA_directed_RNA_polymerase_complex(5)&nuclear_DNA_directed_RNA_polymerase_complex(5)	MAL7P1.86	PF07_0027	PF10_0269	PF11_0358	PF13_0023	PF13_0150	PF13_0341
26	RNA_processing(6)	MAL13P1.120	MAL13P1.253	MAL13P1.322	MAL13P1.338	MAL13P1.35	MAL8P1.43	MAL8P1.48	MAL8P1.9	PF07_0091	PF08_0049	PF08_0055	PF10_0041	PF10_0175	PF10_0217	PF10_0294	PF11_0200	PF11_0266	PF13_0142	PF13_0340	PF14_0146	PF14_0194	PF14_0242	PF14_0364	PF14_0411	PF14_0514	PF14_0656
20	RNA_splicing(7)	MAL13P1.120	MAL13P1.253	MAL13P1.322	MAL13P1.35	MAL8P1.43	MAL8P1.48	MAL8P1.9	PF07_0091	PF08_0049	PF10_0041	PF10_0217	PF10_0294	PF11_0200	PF11_0266	PF13_0142	PF14_0146	PF14_0194	PF14_0411	PF14_0514	PF14_0656
15	RNA_splicing_via_transesterification_reactions(8)	MAL13P1.120	MAL13P1.253	MAL13P1.322	MAL13P1.35	MAL8P1.43	MAL8P1.48	MAL8P1.9	PF08_0049	PF10_0041	PF10_0217	PF11_0200	PF11_0266	PF13_0142	PF14_0194	PF14_0656
11	S_adenosylmethionine_dependent_methyltransferase_activity(6)	MAL13P1.122	MAL7P1.130	MAL7P1.151	PF07_0123	PF10_0087	PF13_0109	PF13_0236	PF14_0156	PF14_0242	PF14_0273	PF14_0309
7	actin_cytoskeleton(6)	MAL13P1.130	MAL13P1.148	PF07_0098	PF11_0114	PF11_0416	PF14_0124	PF14_0218
19	active_transmembrane_transporter_activity(4)	MAL13P1.206	MAL7P1.340	PF08_0031	PF08_0113	PF10_0051	PF10_0366	PF11_0225	PF11_0265	PF11_0412	PF11_0466	PF13_0019	PF13_0034	PF13_0218	PF13_0271	PF13_0358	PF14_0244	PF14_0321	PF14_0541	PF14_0679
26	adenyl_nucleotide_binding(6)&adenyl_ribonucleotide_binding(6)	MAL7P1.113	MAL7P1.145	MAL7P1.73	MAL8P1.19	PF07_0073	PF07_0104	PF08_0048	PF10_0340	PF11_0053	PF11_0181	PF11_0184	PF11_0188	PF11_0225	PF11_0270	PF11_0331	PF11_0466	PF11_0488	PF13_0218	PF13_0257	PF13_0261	PF13_0262	PF13_0271	PF13_0349	PF14_0063	PF14_0423	PF14_0672
9	alpha_amino_acid_metabolic_process(5)	MAL13P1.284	MAL7P1.150	PF07_0068	PF08_0132	PF10_0275	PF13_0157	PF13_0345	PF14_0164	PF14_0286
18	amino_acid_activation(5)&tRNA_aminoacylation(6)&tRNA_aminoacylation_for_protein_translation(7)	MAL13P1.281	MAL8P1.125	PF07_0073	PF08_0011	PF10_0053	PF10_0340	PF11_0051	PF11_0181	PF11_0270	PF13_0205	PF13_0257	PF13_0262	PF13_0354	PF14_0166	PF14_0198	PF14_0401	PF14_0428	PF14_0589
45	anion_binding(4)	MAL13P1.164	MAL13P1.241	MAL13P1.243	MAL13P1.294	MAL7P1.113	MAL7P1.122	MAL7P1.145	MAL7P1.73	MAL8P1.19	MAL8P1.33	PF07_0062	PF07_0073	PF07_0104	PF08_0018	PF08_0048	PF10_0203	PF10_0337	PF10_0340	PF11_0053	PF11_0171	PF11_0181	PF11_0184	PF11_0188	PF11_0225	PF11_0242	PF11_0245	PF11_0270	PF11_0331	PF11_0466	PF11_0488	PF13_0069	PF13_0218	PF13_0257	PF13_0261	PF13_0262	PF13_0271	PF13_0349	PF14_0020	PF14_0063	PF14_0104	PF14_0114	PF14_0423	PF14_0486	PF14_0574	PF14_0672
4	anion_transmembrane_transporter_activity(6)	PF08_0031	PF10_0051	PF10_0366	PF14_0679
12	apical_complex(3)	MAL13P1.212	MAL13P1.56	MAL7P1.119	MAL8P1.73	PF08_0008	PF10_0166	PF10_0281	PF11_0175	PF11_0486	PF13_0062	PF14_0102	PF14_0344
12	apical_part_of_cell(3)	MAL13P1.212	MAL13P1.56	MAL7P1.119	MAL8P1.73	PF08_0008	PF10_0166	PF10_0281	PF11_0175	PF11_0486	PF13_0062	PF14_0102	PF14_0344
58	apicoplast(6)	MAL13P1.156	MAL13P1.186	MAL13P1.220	MAL13P1.227	MAL13P1.281	MAL13P1.324	MAL13P1.67	MAL13P1.95	MAL8P1.140	MAL8P1.19	MAL8P1.37	PF07_0047	PF07_0068	PF07_0073	PF08_0011	PF08_0014	PF08_0063	PF08_0066	PF08_0067	PF10_0053	PF10_0149	PF10_0175	PF10_0193	PF10_0221	PF10_0332	PF10_0336	PF10_0363	PF10_0368	PF10_0407	PF11_0099	PF11_0181	PF11_0212	PF11_0256	PF11_0270	PF11_0386	PF13_0040	PF13_0109	PF13_0182	PF13_0344	PF13_0354	PF14_0063	PF14_0132	PF14_0133	PF14_0155	PF14_0166	PF14_0192	PF14_0198	PF14_0270
47	aromatic_compound_biosynthetic_process(5)	MAL13P1.122	MAL13P1.213	MAL13P1.290	MAL13P1.326	MAL13P1.47	MAL7P1.340	MAL7P1.37	MAL7P1.75	MAL7P1.86	MAL8P1.131	PF07_0027	PF07_0057	PF07_0071	PF10_0115	PF10_0121	PF10_0123	PF10_0143	PF10_0155	PF10_0169	PF10_0269	PF10_0275	PF10_0293	PF10_0327	PF11_0053	PF11_0264	PF11_0293	PF11_0358	PF11_0395	PF11_0412	PF11_0436	PF11_0477	PF13_0023	PF13_0043	PF13_0061	PF13_0143	PF13_0150	PF13_0157	PF13_0262	PF13_0341	PF13_0349	PF14_0150	PF14_0207	PF14_0366	PF14_0415	PF14_0602	PF14_0690	PF14_0695
9	aspartic_type_peptidase_activity(6)&aspartic_type_endopeptidase_activity(7)	PF08_0108	PF10_0329	PF13_0133	PF14_0075	PF14_0076	PF14_0077	PF14_0078	PF14_0281	PF14_0625
187	binding(2)	MAL13P1.117	MAL13P1.120	MAL13P1.122	MAL13P1.126	MAL13P1.164	MAL13P1.233	MAL13P1.237	MAL13P1.241	MAL13P1.243	MAL13P1.277	MAL13P1.283	MAL13P1.289	MAL13P1.290	MAL13P1.294	MAL13P1.326	MAL13P1.338	MAL7P1.104	MAL7P1.113	MAL7P1.119	MAL7P1.122	MAL7P1.137	MAL7P1.145	MAL7P1.151	MAL7P1.158	MAL7P1.20	MAL7P1.26	MAL7P1.38	MAL7P1.69	MAL7P1.73	MAL7P1.81	MAL7P1.94	MAL8P1.125	MAL8P1.126	MAL8P1.19	MAL8P1.27	MAL8P1.33	MAL8P1.40	MAL8P1.46	MAL8P1.69	MAL8P1.73	MAL8P1.83	MAL8P1.9	PF07_0007	PF07_0008	PF07_0029	PF07_0047	PF07_0054	PF07_0062
14	biological_adhesion(2)	MAL7P1.223	MAL7P1.310	MAL8P1.217	PF10_0001	PF10_0395	PF10_0406	PF11_0007	PF11_0008	PF11_0507	PF11_0516	PF11_0521	PF14_0007	PF14_0767	PF14_0771
74	biological_regulation(2)	MAL13P1.118	MAL13P1.119	MAL13P1.122	MAL13P1.227	MAL13P1.241	MAL13P1.290	MAL13P1.294	MAL7P1.122	MAL7P1.151	MAL7P1.223	MAL7P1.310	MAL7P1.37	MAL7P1.69	MAL7P1.73	MAL7P1.81	MAL8P1.131	MAL8P1.217	MAL8P1.40	MAL8P1.92	PF07_0047	PF07_0057	PF07_0091	PF08_0006	PF08_0067	PF10_0001	PF10_0071	PF10_0078	PF10_0115	PF10_0141	PF10_0143	PF10_0155	PF10_0317	PF10_0325	PF10_0327	PF10_0395	PF10_0406	PF11_0007	PF11_0008	PF11_0053	PF11_0079	PF11_0090	PF11_0225	PF11_0293	PF11_0395	PF11_0412	PF11_0477	PF11_0516	PF11_0521
202	biosynthetic_process(3)	MAL13P1.122	MAL13P1.164	MAL13P1.209	MAL13P1.213	MAL13P1.243	MAL13P1.281	MAL13P1.284	MAL13P1.290	MAL13P1.292	MAL13P1.297	MAL13P1.326	MAL13P1.327	MAL13P1.335	MAL13P1.47	MAL13P1.67	MAL13P1.82	MAL13P1.92	MAL7P1.130	MAL7P1.145	MAL7P1.20	MAL7P1.340	MAL7P1.37	MAL7P1.75	MAL7P1.81	MAL7P1.86	MAL7P1.93	MAL8P1.110	MAL8P1.125	MAL8P1.131	MAL8P1.37	MAL8P1.40	MAL8P1.83	PF07_0023	PF07_0027	PF07_0046	PF07_0057	PF07_0062	PF07_0071	PF07_0073	PF07_0079	PF07_0080	PF07_0088	PF07_0117	PF08_0009	PF08_0011	PF08_0014	PF08_0018	PF08_0039
13	bounding_membrane_of_organelle(4)	MAL13P1.271	MAL7P1.158	MAL7P1.164	PF11_0171	PF11_0173	PF13_0034	PF13_0062	PF13_0130	PF13_0227	PF13_0324	PF14_0215	PF14_0477	PF14_0615
42	carbohydrate_derivative_binding(3)	MAL13P1.164	MAL13P1.241	MAL13P1.243	MAL13P1.294	MAL7P1.113	MAL7P1.122	MAL7P1.145	MAL7P1.73	MAL8P1.19	MAL8P1.33	PF07_0062	PF07_0073	PF07_0104	PF08_0018	PF08_0048	PF10_0203	PF10_0337	PF10_0340	PF11_0053	PF11_0171	PF11_0181	PF11_0184	PF11_0188	PF11_0225	PF11_0245	PF11_0270	PF11_0331	PF11_0466	PF11_0488	PF13_0069	PF13_0218	PF13_0257	PF13_0261	PF13_0262	PF13_0271	PF13_0349	PF14_0063	PF14_0104	PF14_0114	PF14_0423	PF14_0486	PF14_0672
19	carbohydrate_derivative_biosynthetic_process(5)	MAL13P1.297	MAL13P1.335	MAL13P1.47	MAL7P1.340	MAL7P1.75	PF07_0071	PF10_0121	PF10_0137	PF10_0169	PF10_0203	PF10_0316	PF11_0173	PF11_0395	PF11_0412	PF13_0061	PF13_0143	PF13_0349	PF14_0399	PF14_0415
7	carbohydrate_derivative_catabolic_process(5)	MAL13P1.146	PF10_0210	PF13_0143	PF14_0341	PF14_0378	PF14_0511	PF14_0520
34	carbohydrate_derivative_metabolic_process(4)	MAL13P1.146	MAL13P1.218	MAL13P1.297	MAL13P1.335	MAL13P1.47	MAL7P1.340	MAL7P1.75	PF07_0071	PF08_0077	PF10_0121	PF10_0137	PF10_0169	PF10_0203	PF10_0210	PF10_0245	PF10_0316	PF10_0325	PF11_0157	PF11_0173	PF11_0311	PF11_0395	PF11_0412	PF13_0061	PF13_0143	PF13_0157	PF13_0349	PF14_0248	PF14_0341	PF14_0378	PF14_0399	PF14_0415	PF14_0511	PF14_0520	PF14_0641
15	carbohydrate_metabolic_process(4)	MAL13P1.297	PF08_0077	PF10_0137	PF10_0155	PF10_0203	PF10_0325	PF10_0363	PF11_0173	PF11_0208	PF11_0294	PF14_0341	PF14_0357	PF14_0378	PF14_0399	PF14_0425
51	carboxylic_acid_metabolic_process(6)	MAL13P1.281	MAL13P1.284	MAL7P1.150	MAL8P1.125	MAL8P1.37	PF07_0068	PF07_0073	PF08_0011	PF08_0045	PF08_0066	PF08_0132	PF10_0053	PF10_0155	PF10_0218	PF10_0275	PF10_0325	PF10_0334	PF10_0340	PF10_0363	PF10_0407	PF11_0051	PF11_0097	PF11_0181	PF11_0208	PF11_0256	PF11_0270	PF11_0294	PF13_0121	PF13_0157	PF13_0205	PF13_0229	PF13_0242	PF13_0257	PF13_0262	PF13_0345	PF13_0354	PF14_0164	PF14_0166	PF14_0198	PF14_0286	PF14_0295	PF14_0341	PF14_0357	PF14_0378	PF14_0401	PF14_0425	PF14_0428	PF14_0441
53	catabolic_process(3)&organic_substance_catabolic_process(4)	MAL13P1.146	MAL13P1.190	MAL13P1.227	MAL13P1.270	MAL13P1.343	MAL13P1.64	MAL8P1.128	MAL8P1.23	MAL8P1.92	PF07_0047	PF07_0112	PF08_0067	PF08_0085	PF10_0111	PF10_0155	PF10_0174	PF10_0210	PF10_0298	PF10_0317	PF10_0330	PF10_0363	PF11_0162	PF11_0208	PF11_0294	PF13_0033	PF13_0063	PF13_0084	PF13_0096	PF13_0143	PF13_0156	PF13_0182	PF13_0282	PF13_0301	PF13_0344	PF13_0345	PF13_0346	PF14_0075	PF14_0076	PF14_0077	PF14_0215	PF14_0341	PF14_0357	PF14_0378	PF14_0425	PF14_0462	PF14_0511	PF14_0517	PF14_0520
346	catalytic_activity(2)	MAL13P1.118	MAL13P1.119	MAL13P1.122	MAL13P1.134	MAL13P1.14	MAL13P1.146	MAL13P1.148	MAL13P1.184	MAL13P1.190	MAL13P1.196	MAL13P1.204	MAL13P1.216	MAL13P1.218	MAL13P1.227	MAL13P1.241	MAL13P1.248	MAL13P1.270	MAL13P1.278	MAL13P1.281	MAL13P1.284	MAL13P1.289	MAL13P1.292	MAL13P1.297	MAL13P1.302	MAL13P1.322	MAL13P1.324	MAL13P1.326	MAL13P1.328	MAL13P1.335	MAL13P1.44	MAL13P1.56	MAL13P1.67	MAL13P1.82	MAL13P1.84	MAL7P1.104	MAL7P1.113	MAL7P1.130	MAL7P1.150	MAL7P1.151	MAL7P1.161	MAL7P1.162	MAL7P1.19	MAL7P1.340	MAL7P1.73	MAL8P1.108	MAL8P1.125	MAL8P1.128	MAL8P1.140
39	catalytic_complex(4)	MAL13P1.278	MAL13P1.44	MAL7P1.37	MAL7P1.86	MAL8P1.108	PF07_0027	PF08_0066	PF10_0155	PF10_0165	PF10_0196	PF10_0269	PF10_0334	PF10_0362	PF10_0407	PF11_0051	PF11_0097	PF11_0157	PF11_0173	PF11_0240	PF11_0256	PF11_0294	PF11_0358	PF11_0483	PF13_0023	PF13_0070	PF13_0150	PF13_0218	PF13_0302	PF13_0341	PF14_0248	PF14_0352	PF14_0373	PF14_0441	PF14_0492	PF14_0514	PF14_0576	PF14_0597	PF14_0630	PF14_0690
19	cation_binding(4)	MAL13P1.117	MAL13P1.126	MAL13P1.326	MAL7P1.69	PF07_0071	PF08_0056	PF10_0271	PF10_0301	PF11_0483	PF13_0055	PF13_0229	PF13_0259	PF13_0313	PF13_0349	PF14_0020	PF14_0181	PF14_0323	PF14_0349	PF14_0518
12	cation_transmembrane_transporter_activity(6)	MAL7P1.340	PF07_0065	PF08_0113	PF11_0412	PF13_0019	PF13_0034	PF13_0327	PF14_0248	PF14_0288	PF14_0373	PF14_0541	PF14_0622
8	cation_transport(5)	MAL13P1.47	MAL7P1.340	MAL7P1.75	PF07_0065	PF11_0412	PF13_0019	PF13_0061	PF14_0369
14	cell_adhesion(3)	MAL7P1.223	MAL7P1.310	MAL8P1.217	PF10_0001	PF10_0395	PF10_0406	PF11_0007	PF11_0008	PF11_0507	PF11_0516	PF11_0521	PF14_0007	PF14_0767	PF14_0771
5	cell_adhesion_molecule_binding(4)	PF10_0001	PF10_0406	PF11_0007	PF11_0008	PF11_0521
14	cell_communication(4)	MAL13P1.118	MAL13P1.119	MAL13P1.241	MAL13P1.294	MAL7P1.122	MAL7P1.69	MAL7P1.73	PF10_0071	PF10_0155	PF11_0079	PF11_0395	PF13_0302	PF14_0173	PF14_0681
19	cell_cycle(4)	MAL13P1.227	MAL13P1.96	MAL7P1.38	MAL8P1.76	MAL8P1.92	PF07_0047	PF07_0091	PF08_0067	PF10_0141	PF10_0317	PF11_0090	PF11_0317	PF13_0027	PF13_0182	PF13_0344	PF14_0177	PF14_0215	PF14_0261	PF14_0462
13	cell_cycle_process(4)	MAL13P1.227	MAL13P1.96	MAL8P1.76	MAL8P1.92	PF07_0047	PF08_0067	PF10_0317	PF11_0317	PF13_0182	PF13_0344	PF14_0215	PF14_0261	PF14_0462
14	cell_periphery(3)	MAL13P1.206	MAL8P1.13	PF07_0037	PF07_0065	PF08_0008	PF10_0155	PF10_0303	PF11_0172	PF11_0173	PF11_0395	PF13_0218	PF14_0369	PF14_0622	PF14_0679
8	cell_surface(3)	MAL13P1.269	PF07_0006	PF10_0026	PF10_0155	PF10_0281	PF10_0348	PF10_0352	PF10_0355
8	cellular_aldehyde_metabolic_process(4)	PF10_0210	PF10_0325	PF13_0143	PF14_0341	PF14_0378	PF14_0511	PF14_0520	PF14_0641
27	cellular_amino_acid_metabolic_process(4)	MAL13P1.281	MAL13P1.284	MAL7P1.150	MAL8P1.125	PF07_0068	PF07_0073	PF08_0011	PF08_0132	PF10_0053	PF10_0275	PF10_0340	PF11_0051	PF11_0181	PF11_0270	PF13_0157	PF13_0205	PF13_0257	PF13_0262	PF13_0345	PF13_0354	PF14_0164	PF14_0166	PF14_0198	PF14_0286	PF14_0401	PF14_0428	PF14_0589
148	cellular_aromatic_compound_metabolic_process(4)	MAL13P1.120	MAL13P1.122	MAL13P1.146	MAL13P1.204	MAL13P1.213	MAL13P1.218	MAL13P1.248	MAL13P1.253	MAL13P1.281	MAL13P1.290	MAL13P1.322	MAL13P1.326	MAL13P1.338	MAL13P1.346	MAL13P1.35	MAL13P1.47	MAL7P1.104	MAL7P1.113	MAL7P1.145	MAL7P1.151	MAL7P1.340	MAL7P1.37	MAL7P1.38	MAL7P1.75	MAL7P1.86	MAL8P1.125	MAL8P1.131	MAL8P1.43	MAL8P1.48	MAL8P1.76	MAL8P1.9	PF07_0023	PF07_0027	PF07_0057	PF07_0071	PF07_0073	PF07_0091	PF07_0105	PF07_0123	PF08_0011	PF08_0049	PF08_0055	PF08_0077	PF08_0126	PF10_0041	PF10_0053	PF10_0085	PF10_0114
200	cellular_biosynthetic_process(4)	MAL13P1.122	MAL13P1.164	MAL13P1.209	MAL13P1.213	MAL13P1.243	MAL13P1.281	MAL13P1.284	MAL13P1.290	MAL13P1.292	MAL13P1.297	MAL13P1.326	MAL13P1.327	MAL13P1.335	MAL13P1.47	MAL13P1.67	MAL13P1.82	MAL13P1.92	MAL7P1.130	MAL7P1.145	MAL7P1.20	MAL7P1.340	MAL7P1.37	MAL7P1.75	MAL7P1.81	MAL7P1.86	MAL7P1.93	MAL8P1.110	MAL8P1.125	MAL8P1.131	MAL8P1.37	MAL8P1.40	MAL8P1.83	PF07_0023	PF07_0027	PF07_0046	PF07_0057	PF07_0062	PF07_0071	PF07_0073	PF07_0079	PF07_0080	PF07_0088	PF07_0117	PF08_0009	PF08_0011	PF08_0014	PF08_0018	PF08_0039
42	cellular_catabolic_process(4)	MAL13P1.146	MAL13P1.190	MAL13P1.227	MAL13P1.270	MAL13P1.343	MAL13P1.64	MAL8P1.128	MAL8P1.23	MAL8P1.92	PF07_0047	PF07_0112	PF08_0067	PF08_0085	PF10_0111	PF10_0155	PF10_0174	PF10_0298	PF10_0317	PF10_0330	PF11_0162	PF13_0033	PF13_0063	PF13_0084	PF13_0096	PF13_0156	PF13_0182	PF13_0282	PF13_0301	PF13_0344	PF13_0345	PF13_0346	PF14_0075	PF14_0076	PF14_0077	PF14_0215	PF14_0462	PF14_0517	PF14_0553	PF14_0576	PF14_0632	PF14_0676	PF14_0716
7	cellular_component_assembly(4)	PF10_0155	PF13_0080	PF13_0149	PF14_0314	PF14_0331	PF14_0518	PF14_0721
20	cellular_component_biogenesis(3)	MAL7P1.104	PF08_0041	PF10_0085	PF10_0155	PF10_0200	PF11_0090	PF11_0305	PF13_0052	PF13_0080	PF13_0149	PF13_0286	PF14_0068	PF14_0156	PF14_0242	PF14_0256	PF14_0314	PF14_0331	PF14_0518	PF14_0677	PF14_0721
45	cellular_component_organization(3)	MAL13P1.122	MAL13P1.148	MAL13P1.290	MAL13P1.96	MAL7P1.118	MAL7P1.137	MAL7P1.172	MAL7P1.20	MAL7P1.38	MAL8P1.76	PF07_0054	PF10_0039	PF10_0084	PF10_0153	PF10_0155	PF11_0053	PF11_0061	PF11_0062	PF11_0114	PF11_0192	PF11_0258	PF11_0265	PF11_0317	PF11_0416	PF13_0080	PF13_0095	PF13_0149	PF13_0185	PF13_0251	PF13_0300	PF13_0326	PF13_0358	PF14_0124	PF14_0218	PF14_0242	PF14_0265	PF14_0314	PF14_0316	PF14_0328	PF14_0331	PF14_0377	PF14_0425	PF14_0518	PF14_0690	PF14_0721
57	cellular_component_organization_or_biogenesis(2)	MAL13P1.122	MAL13P1.148	MAL13P1.290	MAL13P1.96	MAL7P1.104	MAL7P1.118	MAL7P1.137	MAL7P1.172	MAL7P1.20	MAL7P1.38	MAL8P1.76	PF07_0054	PF08_0041	PF10_0039	PF10_0084	PF10_0085	PF10_0153	PF10_0155	PF10_0200	PF11_0053	PF11_0061	PF11_0062	PF11_0090	PF11_0114	PF11_0192	PF11_0258	PF11_0265	PF11_0305	PF11_0317	PF11_0416	PF13_0052	PF13_0080	PF13_0095	PF13_0149	PF13_0185	PF13_0251	PF13_0286	PF13_0300	PF13_0326	PF13_0358	PF14_0068	PF14_0124	PF14_0156	PF14_0218	PF14_0242	PF14_0256	PF14_0265	PF14_0314
18	cellular_lipid_metabolic_process(4)	MAL13P1.335	MAL13P1.82	MAL8P1.37	PF07_0005	PF07_0040	PF10_0316	PF10_0325	PF10_0407	PF11_0256	PF11_0257	PF11_0295	PF13_0100	PF13_0253	PF14_0020	PF14_0378	PF14_0441	PF14_0484	PF14_0641
27	cellular_localization(3)&establishment_of_localization_in_cell(4)	MAL13P1.171	MAL8P1.51	PF08_0031	PF08_0069	PF08_0087	PF10_0153	PF10_0337	PF11_0112	PF11_0171	PF11_0258	PF11_0265	PF11_0359	PF13_0062	PF13_0082	PF13_0090	PF13_0102	PF13_0174	PF13_0300	PF13_0324	PF13_0358	PF14_0122	PF14_0218	PF14_0277	PF14_0328	PF14_0529	PF14_0548	PF14_0706
3	cellular_macromolecular_complex_assembly(6)	PF14_0314	PF14_0331	PF14_0721
39	cellular_macromolecule_catabolic_process(5)	MAL13P1.190	MAL13P1.227	MAL13P1.270	MAL13P1.343	MAL13P1.64	MAL8P1.128	MAL8P1.23	MAL8P1.92	PF07_0047	PF07_0112	PF08_0067	PF08_0085	PF10_0111	PF10_0174	PF10_0298	PF10_0317	PF10_0330	PF11_0162	PF13_0033	PF13_0063	PF13_0084	PF13_0096	PF13_0156	PF13_0182	PF13_0282	PF13_0301	PF13_0344	PF13_0346	PF14_0075	PF14_0076	PF14_0077	PF14_0215	PF14_0462	PF14_0517	PF14_0553	PF14_0576	PF14_0632	PF14_0676	PF14_0716
19	cellular_macromolecule_localization(4)&cellular_protein_localization(5)&intracellular_protein_transport(6)	MAL13P1.171	MAL8P1.51	PF08_0069	PF08_0087	PF10_0153	PF10_0337	PF11_0258	PF11_0265	PF13_0062	PF13_0082	PF13_0090	PF13_0102	PF13_0300	PF13_0358	PF14_0122	PF14_0328	PF14_0529	PF14_0548	PF14_0706
290	cellular_macromolecule_metabolic_process(4)	MAL13P1.120	MAL13P1.122	MAL13P1.164	MAL13P1.190	MAL13P1.196	MAL13P1.204	MAL13P1.209	MAL13P1.213	MAL13P1.227	MAL13P1.243	MAL13P1.253	MAL13P1.270	MAL13P1.277	MAL13P1.278	MAL13P1.281	MAL13P1.283	MAL13P1.290	MAL13P1.297	MAL13P1.302	MAL13P1.322	MAL13P1.327	MAL13P1.338	MAL13P1.343	MAL13P1.346	MAL13P1.35	MAL13P1.44	MAL13P1.64	MAL13P1.67	MAL13P1.84	MAL13P1.92	MAL7P1.104	MAL7P1.113	MAL7P1.145	MAL7P1.147	MAL7P1.151	MAL7P1.20	MAL7P1.37	MAL7P1.38	MAL7P1.73	MAL7P1.81	MAL7P1.86	MAL7P1.93	MAL7P1.94	MAL8P1.108	MAL8P1.110	MAL8P1.125	MAL8P1.128	MAL8P1.131
367	cellular_metabolic_process(3)	MAL13P1.120	MAL13P1.122	MAL13P1.146	MAL13P1.164	MAL13P1.190	MAL13P1.196	MAL13P1.204	MAL13P1.209	MAL13P1.213	MAL13P1.218	MAL13P1.227	MAL13P1.243	MAL13P1.248	MAL13P1.253	MAL13P1.270	MAL13P1.277	MAL13P1.278	MAL13P1.281	MAL13P1.283	MAL13P1.284	MAL13P1.290	MAL13P1.292	MAL13P1.297	MAL13P1.302	MAL13P1.322	MAL13P1.326	MAL13P1.327	MAL13P1.335	MAL13P1.338	MAL13P1.343	MAL13P1.346	MAL13P1.35	MAL13P1.44	MAL13P1.47	MAL13P1.64	MAL13P1.67	MAL13P1.82	MAL13P1.84	MAL13P1.92	MAL7P1.104	MAL7P1.113	MAL7P1.130	MAL7P1.145	MAL7P1.147	MAL7P1.150	MAL7P1.151	MAL7P1.20	MAL7P1.340
53	cellular_nitrogen_compound_biosynthetic_process(5)	MAL13P1.122	MAL13P1.213	MAL13P1.290	MAL13P1.292	MAL13P1.326	MAL13P1.47	MAL7P1.340	MAL7P1.37	MAL7P1.75	MAL7P1.86	MAL8P1.131	PF07_0027	PF07_0057	PF07_0071	PF10_0115	PF10_0121	PF10_0123	PF10_0143	PF10_0155	PF10_0169	PF10_0225	PF10_0269	PF10_0275	PF10_0293	PF10_0322	PF10_0327	PF11_0053	PF11_0169	PF11_0264	PF11_0293	PF11_0301	PF11_0358	PF11_0395	PF11_0412	PF11_0436	PF11_0477	PF13_0023	PF13_0043	PF13_0061	PF13_0143	PF13_0150	PF13_0157	PF13_0262	PF13_0341	PF13_0349	PF14_0150	PF14_0207	PF14_0366
155	cellular_nitrogen_compound_metabolic_process(4)	MAL13P1.120	MAL13P1.122	MAL13P1.146	MAL13P1.204	MAL13P1.213	MAL13P1.218	MAL13P1.248	MAL13P1.253	MAL13P1.281	MAL13P1.290	MAL13P1.292	MAL13P1.322	MAL13P1.326	MAL13P1.338	MAL13P1.346	MAL13P1.35	MAL13P1.47	MAL7P1.104	MAL7P1.113	MAL7P1.145	MAL7P1.151	MAL7P1.340	MAL7P1.37	MAL7P1.38	MAL7P1.75	MAL7P1.86	MAL8P1.125	MAL8P1.131	MAL8P1.43	MAL8P1.48	MAL8P1.76	MAL8P1.9	PF07_0023	PF07_0027	PF07_0057	PF07_0071	PF07_0073	PF07_0091	PF07_0105	PF07_0123	PF08_0011	PF08_0049	PF08_0055	PF08_0077	PF08_0126	PF10_0041	PF10_0053	PF10_0085
188	cellular_protein_metabolic_process(5)	MAL13P1.122	MAL13P1.164	MAL13P1.190	MAL13P1.196	MAL13P1.209	MAL13P1.227	MAL13P1.243	MAL13P1.270	MAL13P1.277	MAL13P1.278	MAL13P1.281	MAL13P1.283	MAL13P1.297	MAL13P1.302	MAL13P1.327	MAL13P1.343	MAL13P1.44	MAL13P1.64	MAL13P1.67	MAL13P1.84	MAL13P1.92	MAL7P1.147	MAL7P1.20	MAL7P1.73	MAL7P1.81	MAL7P1.93	MAL7P1.94	MAL8P1.108	MAL8P1.110	MAL8P1.125	MAL8P1.128	MAL8P1.23	MAL8P1.40	MAL8P1.83	MAL8P1.92	PF07_0046	PF07_0047	PF07_0062	PF07_0073	PF07_0079	PF07_0080	PF07_0088	PF07_0112	PF07_0117	PF08_0009	PF08_0011	PF08_0014	PF08_0018
13	cellular_response_to_DNA_damage_stimulus(5)	MAL13P1.346	MAL7P1.145	PF07_0105	PF08_0126	PF10_0114	PF10_0369	PF11_0071	PF11_0184	PF11_0306	PF13_0334	PF14_0148	PF14_0254	PF14_0639
27	cellular_response_to_stimulus(3)	MAL13P1.118	MAL13P1.119	MAL13P1.241	MAL13P1.294	MAL13P1.346	MAL7P1.122	MAL7P1.145	MAL7P1.69	MAL7P1.73	PF07_0105	PF08_0126	PF10_0071	PF10_0114	PF10_0155	PF10_0369	PF11_0071	PF11_0079	PF11_0184	PF11_0306	PF11_0395	PF13_0302	PF13_0334	PF14_0148	PF14_0173	PF14_0254	PF14_0639	PF14_0681
14	cellular_response_to_stress(4)	MAL13P1.346	MAL7P1.145	PF07_0105	PF08_0126	PF10_0114	PF10_0155	PF10_0369	PF11_0071	PF11_0184	PF11_0306	PF13_0334	PF14_0148	PF14_0254	PF14_0639
5	chromatin(3)	MAL13P1.290	PF07_0054	PF11_0061	PF11_0062	PF13_0185
9	chromatin_organization(4)	MAL13P1.122	PF07_0054	PF11_0053	PF11_0192	PF13_0149	PF13_0185	PF14_0242	PF14_0314	PF14_0690
11	chromosomal_part(4)	MAL13P1.290	PF07_0054	PF10_0165	PF11_0061	PF11_0062	PF11_0117	PF11_0317	PF13_0185	PF14_0366	PF14_0601	PF14_0602
12	chromosome(5)	MAL13P1.290	MAL8P1.76	PF07_0054	PF10_0165	PF11_0061	PF11_0062	PF11_0117	PF11_0317	PF13_0185	PF14_0366	PF14_0601	PF14_0602
19	chromosome_organization(4)	MAL13P1.122	MAL13P1.290	MAL13P1.96	MAL7P1.38	PF07_0054	PF11_0053	PF11_0061	PF11_0062	PF11_0192	PF11_0317	PF13_0080	PF13_0095	PF13_0149	PF13_0185	PF13_0251	PF14_0242	PF14_0314	PF14_0316	PF14_0690
12	coenzyme_metabolic_process(5)	MAL7P1.130	MAL8P1.37	PF08_0066	PF10_0210	PF11_0097	PF13_0143	PF14_0295	PF14_0341	PF14_0378	PF14_0415	PF14_0511	PF14_0520
15	cofactor_metabolic_process(4)	MAL13P1.326	MAL7P1.130	MAL8P1.37	PF08_0066	PF10_0210	PF10_0275	PF11_0097	PF11_0436	PF13_0143	PF14_0295	PF14_0341	PF14_0378	PF14_0415	PF14_0511	PF14_0520
7	cysteine_type_peptidase_activity(6)	MAL8P1.157	PF11_0161	PF11_0162	PF11_0165	PF11_0298	PF13_0289	PF14_0553
290	cytoplasm(4)	MAL13P1.156	MAL13P1.164	MAL13P1.186	MAL13P1.209	MAL13P1.220	MAL13P1.227	MAL13P1.233	MAL13P1.237	MAL13P1.256	MAL13P1.271	MAL13P1.281	MAL13P1.283	MAL13P1.289	MAL13P1.324	MAL13P1.326	MAL13P1.327	MAL13P1.348	MAL13P1.47	MAL13P1.53	MAL13P1.55	MAL13P1.56	MAL13P1.67	MAL13P1.92	MAL13P1.95	MAL7P1.150	MAL7P1.158	MAL7P1.164	MAL7P1.19	MAL7P1.26	MAL7P1.320	MAL7P1.75	MAL7P1.81	MAL7P1.93	MAL8P1.110	MAL8P1.126	MAL8P1.140	MAL8P1.150	MAL8P1.19	MAL8P1.27	MAL8P1.32	MAL8P1.37	MAL8P1.46	MAL8P1.69	MAL8P1.92	PF07_0033	PF07_0036	PF07_0037	PF07_0043
256	cytoplasmic_part(4)	MAL13P1.156	MAL13P1.164	MAL13P1.186	MAL13P1.209	MAL13P1.220	MAL13P1.227	MAL13P1.271	MAL13P1.281	MAL13P1.283	MAL13P1.289	MAL13P1.324	MAL13P1.326	MAL13P1.327	MAL13P1.348	MAL13P1.47	MAL13P1.53	MAL13P1.55	MAL13P1.56	MAL13P1.67	MAL13P1.92	MAL13P1.95	MAL7P1.150	MAL7P1.158	MAL7P1.164	MAL7P1.19	MAL7P1.320	MAL7P1.75	MAL7P1.81	MAL7P1.93	MAL8P1.110	MAL8P1.126	MAL8P1.140	MAL8P1.19	MAL8P1.27	MAL8P1.32	MAL8P1.37	MAL8P1.92	PF07_0036	PF07_0037	PF07_0043	PF07_0046	PF07_0047	PF07_0059	PF07_0068	PF07_0073	PF07_0079	PF07_0080	PF07_0088
14	cytoplasmic_transport(6)	PF08_0069	PF08_0087	PF10_0153	PF11_0171	PF11_0258	PF11_0265	PF13_0102	PF13_0174	PF13_0300	PF13_0324	PF13_0358	PF14_0122	PF14_0328	PF14_0706
21	cytoplasmic_vesicle(4)	MAL13P1.56	MAL7P1.164	PF07_0037	PF10_0155	PF10_0193	PF11_0161	PF11_0162	PF11_0165	PF11_0174	PF13_0062	PF13_0194	PF13_0229	PF13_0324	PF14_0060	PF14_0075	PF14_0076	PF14_0077	PF14_0078	PF14_0517	PF14_0528	PF14_0574
18	cytoskeletal_part(4)	MAL13P1.130	MAL13P1.148	MAL7P1.161	PF07_0098	PF07_0104	PF10_0039	PF10_0084	PF10_0196	PF10_0271	PF10_0368	PF11_0114	PF11_0240	PF11_0416	PF11_0431	PF13_0306	PF14_0124	PF14_0218	PF14_0725
19	cytoskeleton(5)	MAL13P1.130	MAL13P1.148	MAL7P1.161	PF07_0098	PF07_0104	PF10_0039	PF10_0084	PF10_0155	PF10_0196	PF10_0271	PF10_0368	PF11_0114	PF11_0240	PF11_0416	PF11_0431	PF13_0306	PF14_0124	PF14_0218	PF14_0725
10	cytoskeleton_organization(4)	MAL13P1.148	MAL7P1.137	PF10_0039	PF10_0084	PF11_0114	PF11_0416	PF13_0326	PF14_0124	PF14_0218	PF14_0425
70	cytosol(5)	MAL13P1.209	MAL13P1.283	MAL13P1.92	MAL7P1.320	MAL8P1.126	PF07_0043	PF07_0059	PF07_0079	PF07_0080	PF07_0088	PF08_0018	PF08_0039	PF08_0075	PF08_0076	PF08_0132	PF10_0038	PF10_0043	PF10_0086	PF10_0149	PF10_0155	PF10_0187	PF10_0193	PF10_0264	PF10_0272	PF10_0363	PF11_0106	PF11_0169	PF11_0208	PF11_0270	PF11_0293	PF11_0294	PF11_0301	PF11_0312	PF11_0313	PF11_0331	PF11_0436	PF11_0437	PF11_0454	PF11_0463	PF13_0014	PF13_0045	PF13_0049	PF13_0132	PF13_0213	PF13_0224	PF13_0228	PF13_0229	PF13_0253
25	cytosolic_large_ribosomal_subunit(6)	MAL13P1.209	MAL7P1.320	PF07_0043	PF07_0079	PF08_0039	PF08_0075	PF10_0043	PF10_0187	PF10_0272	PF11_0106	PF11_0312	PF11_0313	PF11_0437	PF13_0049	PF13_0132	PF13_0213	PF13_0224	PF13_0268	PF13_0346	PF14_0141	PF14_0230	PF14_0231	PF14_0240	PF14_0391	PF14_0579
46	cytosolic_part(5)	MAL13P1.209	MAL13P1.283	MAL13P1.92	MAL7P1.320	PF07_0043	PF07_0079	PF07_0080	PF07_0088	PF08_0039	PF08_0075	PF08_0076	PF10_0038	PF10_0043	PF10_0155	PF10_0187	PF10_0264	PF10_0272	PF11_0106	PF11_0294	PF11_0312	PF11_0313	PF11_0331	PF11_0437	PF11_0454	PF13_0014	PF13_0045	PF13_0049	PF13_0132	PF13_0213	PF13_0224	PF13_0228	PF13_0268	PF13_0316	PF13_0346	PF14_0083	PF14_0141	PF14_0205	PF14_0230	PF14_0231	PF14_0240	PF14_0296	PF14_0391	PF14_0448	PF14_0579	PF14_0585	PF14_0627
42	cytosolic_ribosome(5)	MAL13P1.209	MAL13P1.92	MAL7P1.320	PF07_0043	PF07_0079	PF07_0080	PF07_0088	PF08_0039	PF08_0075	PF08_0076	PF10_0038	PF10_0043	PF10_0187	PF10_0264	PF10_0272	PF11_0106	PF11_0312	PF11_0313	PF11_0437	PF11_0454	PF13_0014	PF13_0045	PF13_0049	PF13_0132	PF13_0213	PF13_0224	PF13_0228	PF13_0268	PF13_0316	PF13_0346	PF14_0083	PF14_0141	PF14_0205	PF14_0230	PF14_0231	PF14_0240	PF14_0296	PF14_0391	PF14_0448	PF14_0579	PF14_0585	PF14_0627
17	cytosolic_small_ribosomal_subunit(6)	MAL13P1.92	PF07_0080	PF07_0088	PF08_0076	PF10_0038	PF10_0264	PF11_0454	PF13_0014	PF13_0045	PF13_0228	PF13_0316	PF14_0083	PF14_0205	PF14_0296	PF14_0448	PF14_0585	PF14_0627
8	dephosphorylation(6)	MAL8P1.108	PF08_0129	PF10_0311	PF10_0325	PF11_0396	PF14_0492	PF14_0523	PF14_0630
9	electron_carrier_activity(2)	MAL13P1.55	MAL13P1.95	PF07_0085	PF08_0113	PF13_0327	PF13_0353	PF14_0038	PF14_0288	PF14_0597
17	endocytic_vesicle(6)	MAL13P1.56	PF07_0037	PF10_0155	PF11_0161	PF11_0162	PF11_0165	PF11_0174	PF13_0194	PF13_0229	PF14_0060	PF14_0075	PF14_0076	PF14_0077	PF14_0078	PF14_0517	PF14_0528	PF14_0574
25	endomembrane_system(3)	MAL13P1.348	MAL7P1.158	MAL7P1.164	MAL7P1.19	MAL8P1.32	MAL8P1.92	PF08_0003	PF08_0069	PF08_0087	PF10_0271	PF10_0316	PF10_0317	PF10_0368	PF11_0171	PF11_0173	PF11_0251	PF13_0062	PF13_0133	PF13_0324	PF14_0215	PF14_0462	PF14_0477	PF14_0493	PF14_0529	PF14_0706
5	endonuclease_activity(6)	PF11_0184	PF11_0306	PF13_0222	PF14_0514	PF14_0620
39	endopeptidase_activity(6)	MAL13P1.184	MAL13P1.190	MAL13P1.270	MAL13P1.56	MAL8P1.128	MAL8P1.142	PF07_0112	PF08_0108	PF10_0081	PF10_0111	PF10_0174	PF10_0298	PF10_0329	PF11_0161	PF11_0162	PF11_0165	PF11_0298	PF11_0303	PF11_0314	PF13_0033	PF13_0063	PF13_0133	PF13_0156	PF13_0282	PF13_0289	PF14_0025	PF14_0063	PF14_0075	PF14_0076	PF14_0077	PF14_0078	PF14_0147	PF14_0281	PF14_0348	PF14_0382	PF14_0625	PF14_0632	PF14_0676	PF14_0716
17	endoplasmic_reticulum(4)	MAL13P1.348	MAL7P1.158	MAL7P1.19	MAL8P1.32	MAL8P1.92	PF08_0003	PF10_0316	PF10_0317	PF10_0368	PF11_0171	PF11_0173	PF11_0251	PF13_0133	PF13_0324	PF14_0215	PF14_0462	PF14_0477
11	energy_derivation_by_oxidation_of_organic_compounds(4)&cellular_respiration(5)	PF08_0045	PF10_0218	PF10_0334	PF10_0407	PF11_0097	PF11_0256	PF13_0229	PF14_0248	PF14_0295	PF14_0357	PF14_0441
4	entry_into_cell_of_other_organism_involved_in_symbiotic_interaction(5)&entry_into_host_cell(6)	PF10_0281	PF10_0348	PF11_0486	PF14_0553
4	entry_into_other_organism_involved_in_symbiotic_interaction(4)&entry_into_host(5)	PF10_0281	PF10_0348	PF11_0486	PF14_0553
25	envelope(3)	MAL13P1.47	MAL13P1.55	MAL7P1.75	PF08_0008	PF08_0031	PF08_0069	PF08_0087	PF10_0051	PF10_0271	PF10_0334	PF10_0366	PF11_0265	PF11_0412	PF13_0061	PF13_0300	PF13_0358	PF13_0359	PF14_0038	PF14_0248	PF14_0288	PF14_0328	PF14_0331	PF14_0373	PF14_0597	PF14_0706
6	enzyme_regulator_activity(2)	PF08_0059	PF10_0071	PF10_0311	PF13_0302	PF14_0280	PF14_0492
64	establishment_of_localization(3)&transport(4)	MAL13P1.171	MAL13P1.206	MAL13P1.256	MAL13P1.47	MAL7P1.164	MAL7P1.172	MAL7P1.340	MAL7P1.75	MAL8P1.32	MAL8P1.51	PF07_0065	PF07_0070	PF08_0031	PF08_0069	PF08_0087	PF08_0113	PF10_0153	PF10_0337	PF10_0368	PF10_0390	PF11_0067	PF11_0112	PF11_0141	PF11_0171	PF11_0175	PF11_0187	PF11_0202	PF11_0225	PF11_0258	PF11_0265	PF11_0359	PF11_0412	PF11_0463	PF11_0466	PF13_0019	PF13_0061	PF13_0062	PF13_0082	PF13_0090	PF13_0102	PF13_0174	PF13_0218	PF13_0227	PF13_0271	PF13_0300	PF13_0324	PF13_0358	PF13_0359
8	exonuclease_activity(6)	MAL13P1.204	MAL13P1.289	MAL7P1.104	PF07_0105	PF10_0165	PF13_0340	PF14_0256	PF14_0413
15	extracellular_membrane_bounded_organelle(4)&symbiont_containing_vacuole(5)	MAL13P1.174	MAL8P1.126	PF07_0037	PF08_0062	PF10_0166	PF10_0343	PF11_0067	PF11_0174	PF11_0175	PF11_0224	PF11_0302	PF14_0060	PF14_0344	PF14_0744	PF14_0748
15	extracellular_organelle(3)	MAL13P1.174	MAL8P1.126	PF07_0037	PF08_0062	PF10_0166	PF10_0343	PF11_0067	PF11_0174	PF11_0175	PF11_0224	PF11_0302	PF14_0060	PF14_0344	PF14_0744	PF14_0748
104	extracellular_region(2)&extracellular_region_part(2)	MAL13P1.132	MAL13P1.174	MAL7P1.172	MAL7P1.174	MAL7P1.223	MAL7P1.310	MAL7P1.4	MAL8P1.125	MAL8P1.126	MAL8P1.217	MAL8P1.4	PF07_0002	PF07_0007	PF07_0008	PF07_0037	PF08_0003	PF08_0004	PF08_0005	PF08_0062	PF10_0001	PF10_0002	PF10_0003	PF10_0004	PF10_0005	PF10_0006	PF10_0013	PF10_0017	PF10_0023	PF10_0159	PF10_0166	PF10_0343	PF10_0374	PF10_0388	PF10_0390	PF10_0391	PF10_0392	PF10_0393	PF10_0394	PF10_0395	PF10_0396	PF10_0397	PF10_0398	PF10_0399	PF10_0400	PF10_0401	PF10_0402	PF10_0403	PF10_0404
103	extraorganismal_space(3)&other_organism_part(3)&other_organism(4)&other_organism_cell(4)&host(5)&host_cell(5)	MAL13P1.174	MAL7P1.172	MAL7P1.174	MAL7P1.223	MAL7P1.310	MAL7P1.4	MAL8P1.125	MAL8P1.126	MAL8P1.217	MAL8P1.4	PF07_0002	PF07_0007	PF07_0008	PF07_0037	PF08_0003	PF08_0004	PF08_0005	PF08_0062	PF10_0001	PF10_0002	PF10_0003	PF10_0004	PF10_0005	PF10_0006	PF10_0013	PF10_0017	PF10_0023	PF10_0159	PF10_0166	PF10_0343	PF10_0374	PF10_0388	PF10_0390	PF10_0391	PF10_0392	PF10_0393	PF10_0394	PF10_0395	PF10_0396	PF10_0397	PF10_0398	PF10_0399	PF10_0400	PF10_0401	PF10_0402	PF10_0403	PF10_0404	PF10_0405
5	fatty_acid_biosynthetic_process(6)	MAL8P1.37	PF10_0407	PF11_0256	PF14_0378	PF14_0441
6	fatty_acid_metabolic_process(5)	MAL8P1.37	PF10_0407	PF11_0256	PF14_0378	PF14_0441	PF14_0484
164	gene_expression(5)	MAL13P1.120	MAL13P1.122	MAL13P1.164	MAL13P1.209	MAL13P1.213	MAL13P1.243	MAL13P1.253	MAL13P1.281	MAL13P1.290	MAL13P1.322	MAL13P1.327	MAL13P1.338	MAL13P1.35	MAL13P1.67	MAL13P1.92	MAL7P1.151	MAL7P1.20	MAL7P1.37	MAL7P1.81	MAL7P1.86	MAL7P1.93	MAL8P1.110	MAL8P1.125	MAL8P1.131	MAL8P1.40	MAL8P1.43	MAL8P1.48	MAL8P1.83	MAL8P1.9	PF07_0027	PF07_0046	PF07_0057	PF07_0062	PF07_0073	PF07_0079	PF07_0080	PF07_0088	PF07_0091	PF07_0117	PF08_0009	PF08_0011	PF08_0014	PF08_0018	PF08_0039	PF08_0049	PF08_0055	PF08_0075	PF08_0076
19	generation_of_precursor_metabolites_and_energy(4)	PF08_0045	PF10_0086	PF10_0155	PF10_0218	PF10_0334	PF10_0363	PF10_0407	PF11_0097	PF11_0208	PF11_0256	PF11_0294	PF13_0229	PF14_0248	PF14_0295	PF14_0341	PF14_0357	PF14_0378	PF14_0425	PF14_0441
8	glyceraldehyde_3_phosphate_metabolic_process(5)	PF10_0210	PF10_0325	PF13_0143	PF14_0341	PF14_0378	PF14_0511	PF14_0520	PF14_0641
8	glycolytic_process(4)&carbohydrate_catabolic_process(5)&single_organism_carbohydrate_catabolic_process(5)	PF10_0155	PF10_0363	PF11_0208	PF11_0294	PF14_0341	PF14_0357	PF14_0378	PF14_0425
10	glycosyl_compound_biosynthetic_process(5)&nucleoside_biosynthetic_process(6)&ribonucleoside_biosynthetic_process(7)	MAL13P1.47	MAL7P1.340	MAL7P1.75	PF07_0071	PF10_0121	PF11_0412	PF13_0061	PF13_0143	PF13_0349	PF14_0415
13	glycosyl_compound_metabolic_process(4)&nucleoside_metabolic_process(5)	MAL13P1.146	MAL13P1.47	MAL7P1.340	MAL7P1.75	PF07_0071	PF10_0121	PF11_0412	PF13_0061	PF13_0143	PF13_0157	PF13_0349	PF14_0248	PF14_0415
16	guanyl_nucleotide_binding(6)	MAL13P1.164	MAL13P1.241	MAL13P1.243	MAL13P1.294	MAL7P1.122	MAL8P1.33	PF07_0062	PF08_0018	PF10_0203	PF10_0337	PF11_0171	PF11_0245	PF13_0069	PF14_0104	PF14_0114	PF14_0486
28	helicase_activity(8)	MAL13P1.134	MAL13P1.14	MAL13P1.216	MAL13P1.322	MAL7P1.113	MAL8P1.19	PF08_0042	PF08_0048	PF08_0096	PF08_0100	PF10_0209	PF10_0294	PF10_0369	PF11_0053	PF11_0071	PF13_0037	PF13_0077	PF13_0308	PF13_0330	PF14_0081	PF14_0183	PF14_0185	PF14_0234	PF14_0278	PF14_0370	PF14_0429	PF14_0437	PF14_0563
53	heterocycle_biosynthetic_process(5)	MAL13P1.122	MAL13P1.213	MAL13P1.284	MAL13P1.290	MAL13P1.292	MAL13P1.326	MAL13P1.47	MAL7P1.340	MAL7P1.37	MAL7P1.75	MAL7P1.86	MAL8P1.131	MAL8P1.37	PF07_0027	PF07_0057	PF07_0071	PF10_0115	PF10_0121	PF10_0123	PF10_0143	PF10_0155	PF10_0169	PF10_0225	PF10_0269	PF10_0275	PF10_0293	PF10_0327	PF11_0053	PF11_0169	PF11_0264	PF11_0293	PF11_0358	PF11_0395	PF11_0412	PF11_0436	PF11_0477	PF13_0023	PF13_0043	PF13_0061	PF13_0143	PF13_0150	PF13_0157	PF13_0262	PF13_0341	PF13_0349	PF14_0150	PF14_0207	PF14_0366
152	heterocycle_metabolic_process(4)	MAL13P1.120	MAL13P1.122	MAL13P1.146	MAL13P1.204	MAL13P1.213	MAL13P1.218	MAL13P1.248	MAL13P1.253	MAL13P1.281	MAL13P1.284	MAL13P1.290	MAL13P1.292	MAL13P1.322	MAL13P1.326	MAL13P1.338	MAL13P1.346	MAL13P1.35	MAL13P1.47	MAL7P1.104	MAL7P1.113	MAL7P1.145	MAL7P1.151	MAL7P1.340	MAL7P1.37	MAL7P1.38	MAL7P1.75	MAL7P1.86	MAL8P1.125	MAL8P1.131	MAL8P1.37	MAL8P1.43	MAL8P1.48	MAL8P1.76	MAL8P1.9	PF07_0023	PF07_0027	PF07_0057	PF07_0071	PF07_0073	PF07_0091	PF07_0105	PF07_0123	PF08_0011	PF08_0049	PF08_0055	PF08_0077	PF08_0126	PF10_0041
56	host_cell_cytoplasm_part(6)	MAL13P1.174	MAL7P1.172	MAL7P1.174	MAL7P1.223	MAL7P1.310	MAL7P1.4	MAL8P1.125	MAL8P1.126	MAL8P1.217	MAL8P1.4	PF07_0002	PF07_0007	PF07_0008	PF07_0037	PF08_0003	PF08_0004	PF08_0005	PF08_0062	PF10_0001	PF10_0013	PF10_0017	PF10_0023	PF10_0166	PF10_0343	PF10_0388	PF10_0390	PF10_0391	PF10_0392	PF10_0395	PF10_0406	PF11_0007	PF11_0008	PF11_0013	PF11_0023	PF11_0026	PF11_0067	PF11_0174	PF11_0175	PF11_0224	PF11_0302	PF11_0505	PF11_0507	PF11_0516	PF11_0521	PF13_0192	PF13_0194	PF13_0276	PF14_0007
6	host_cell_cytosol(7)	MAL8P1.125	MAL8P1.126	PF08_0005	PF10_0017	PF13_0194	PF14_0607
101	host_cell_part(4)	MAL13P1.174	MAL7P1.172	MAL7P1.174	MAL7P1.223	MAL7P1.310	MAL7P1.4	MAL8P1.125	MAL8P1.126	MAL8P1.217	MAL8P1.4	PF07_0002	PF07_0007	PF07_0008	PF07_0037	PF08_0003	PF08_0004	PF08_0005	PF08_0062	PF10_0001	PF10_0002	PF10_0003	PF10_0004	PF10_0005	PF10_0006	PF10_0013	PF10_0017	PF10_0023	PF10_0159	PF10_0166	PF10_0343	PF10_0374	PF10_0388	PF10_0390	PF10_0391	PF10_0392	PF10_0393	PF10_0394	PF10_0395	PF10_0396	PF10_0397	PF10_0398	PF10_0399	PF10_0400	PF10_0401	PF10_0402	PF10_0403	PF10_0404	PF10_0405
46	host_cell_plasma_membrane(6)	MAL8P1.126	PF10_0001	PF10_0002	PF10_0003	PF10_0004	PF10_0005	PF10_0006	PF10_0393	PF10_0394	PF10_0396	PF10_0397	PF10_0398	PF10_0399	PF10_0400	PF10_0401	PF10_0402	PF10_0403	PF10_0404	PF10_0405	PF10_0406	PF11_0007	PF11_0008	PF11_0009	PF11_0010	PF11_0011	PF11_0020	PF11_0021	PF11_0515	PF11_0517	PF11_0519	PF11_0520	PF11_0521	PF11_0529	PF14_0002	PF14_0003	PF14_0004	PF14_0005	PF14_0006	PF14_0008	PF14_0358	PF14_0369	PF14_0766	PF14_0768	PF14_0769	PF14_0770	PF14_0772
14	host_cell_surface_binding(3)	MAL7P1.119	MAL8P1.125	MAL8P1.73	PF08_0008	PF10_0001	PF10_0281	PF10_0348	PF10_0355	PF10_0406	PF11_0007	PF11_0008	PF11_0486	PF11_0507	PF11_0521
60	host_intracellular_part(5)&host_cell_cytoplasm(6)	MAL13P1.174	MAL7P1.172	MAL7P1.174	MAL7P1.223	MAL7P1.310	MAL7P1.4	MAL8P1.125	MAL8P1.126	MAL8P1.217	MAL8P1.4	PF07_0002	PF07_0007	PF07_0008	PF07_0037	PF08_0003	PF08_0004	PF08_0005	PF08_0062	PF10_0001	PF10_0013	PF10_0017	PF10_0023	PF10_0159	PF10_0166	PF10_0343	PF10_0374	PF10_0388	PF10_0390	PF10_0391	PF10_0392	PF10_0395	PF10_0406	PF11_0007	PF11_0008	PF11_0013	PF11_0023	PF11_0024	PF11_0026	PF11_0067	PF11_0174	PF11_0175	PF11_0224	PF11_0302	PF11_0505	PF11_0507	PF11_0516	PF11_0521	PF13_0192
10	hydrogen_ion_transmembrane_transporter_activity(9)	MAL7P1.340	PF08_0113	PF11_0412	PF13_0019	PF13_0034	PF13_0327	PF14_0248	PF14_0288	PF14_0373	PF14_0541
177	hydrolase_activity(3)	MAL13P1.118	MAL13P1.119	MAL13P1.134	MAL13P1.14	MAL13P1.146	MAL13P1.148	MAL13P1.184	MAL13P1.190	MAL13P1.204	MAL13P1.216	MAL13P1.227	MAL13P1.241	MAL13P1.248	MAL13P1.270	MAL13P1.289	MAL13P1.297	MAL13P1.322	MAL13P1.44	MAL13P1.56	MAL7P1.104	MAL7P1.113	MAL7P1.161	MAL7P1.162	MAL7P1.340	MAL8P1.108	MAL8P1.128	MAL8P1.140	MAL8P1.142	MAL8P1.157	MAL8P1.19	MAL8P1.46	MAL8P1.92	PF07_0005	PF07_0023	PF07_0029	PF07_0040	PF07_0047	PF07_0059	PF07_0104	PF07_0105	PF07_0112	PF08_0018	PF08_0042	PF08_0048	PF08_0063	PF08_0067	PF08_0096	PF08_0100
88	hydrolase_activity_acting_on_acid_anhydrides(4)&hydrolase_activity_acting_on_acid_anhydrides_in_phosphorus_containing_anhydrides(5)&pyrophosphatase_activity(6)	MAL13P1.134	MAL13P1.14	MAL13P1.148	MAL13P1.216	MAL13P1.227	MAL13P1.241	MAL13P1.297	MAL13P1.322	MAL7P1.113	MAL7P1.161	MAL7P1.162	MAL7P1.340	MAL8P1.19	MAL8P1.46	MAL8P1.92	PF07_0023	PF07_0029	PF07_0047	PF07_0104	PF08_0018	PF08_0042	PF08_0048	PF08_0063	PF08_0067	PF08_0096	PF08_0100	PF08_0113	PF10_0041	PF10_0153	PF10_0196	PF10_0209	PF10_0224	PF10_0294	PF10_0317	PF10_0368	PF10_0369	PF11_0053	PF11_0071	PF11_0184	PF11_0188	PF11_0225	PF11_0240	PF11_0282	PF11_0314	PF11_0317	PF11_0412	PF11_0416	PF11_0466
10	hydrolase_activity_acting_on_acid_anhydrides_catalyzing_transmembrane_movement_of_substances(4)&ATPase_activity_coupled_to_transmembrane_movement_of_substances(5)	MAL7P1.340	PF08_0113	PF11_0225	PF11_0412	PF11_0466	PF13_0034	PF13_0218	PF13_0271	PF14_0244	PF14_0321
28	hydrolase_activity_acting_on_ester_bonds(4)	MAL13P1.118	MAL13P1.119	MAL13P1.204	MAL13P1.289	MAL13P1.44	MAL7P1.104	MAL8P1.108	PF07_0059	PF07_0105	PF08_0129	PF10_0165	PF10_0325	PF11_0184	PF11_0306	PF11_0396	PF13_0222	PF13_0285	PF13_0334	PF13_0340	PF14_0060	PF14_0256	PF14_0285	PF14_0413	PF14_0511	PF14_0514	PF14_0523	PF14_0620	PF14_0672
5	infected_host_cell_surface_knob(7)	PF10_0001	PF10_0406	PF11_0007	PF11_0008	PF11_0521
9	inner_membrane_complex(3)	MAL13P1.130	MAL13P1.228	MAL13P1.260	PF10_0039	PF10_0107	PF10_0283	PF14_0065	PF14_0168	PF14_0578
12	inorganic_cation_transmembrane_transporter_activity(7)	MAL7P1.340	PF07_0065	PF08_0113	PF11_0412	PF13_0019	PF13_0034	PF13_0327	PF14_0248	PF14_0288	PF14_0373	PF14_0541	PF14_0622
22	integral_component_of_membrane(4)	MAL13P1.206	MAL8P1.13	MAL8P1.3	PF07_0065	PF07_0115	PF08_0069	PF08_0087	PF10_0317	PF10_0390	PF11_0171	PF11_0173	PF11_0395	PF11_0466	PF13_0019	PF13_0133	PF13_0218	PF14_0248	PF14_0373	PF14_0508	PF14_0597	PF14_0679	PF14_0706
23	interaction_with_host(4)	MAL7P1.223	MAL7P1.310	MAL8P1.217	PF10_0001	PF10_0281	PF10_0348	PF10_0390	PF10_0395	PF10_0406	PF11_0007	PF11_0008	PF11_0067	PF11_0175	PF11_0486	PF11_0516	PF11_0521	PF13_0211	PF13_0248	PF14_0007	PF14_0344	PF14_0553	PF14_0767	PF14_0771
62	interspecies_interaction_between_organisms(3)&symbiosis_encompassing_mutualism_through_parasitism(4)	MAL13P1.122	MAL7P1.223	MAL7P1.310	MAL8P1.217	PF10_0001	PF10_0002	PF10_0003	PF10_0004	PF10_0005	PF10_0006	PF10_0281	PF10_0348	PF10_0390	PF10_0393	PF10_0394	PF10_0395	PF10_0396	PF10_0397	PF10_0398	PF10_0399	PF10_0400	PF10_0401	PF10_0402	PF10_0403	PF10_0404	PF10_0405	PF10_0406	PF11_0007	PF11_0008	PF11_0009	PF11_0010	PF11_0011	PF11_0020	PF11_0021	PF11_0067	PF11_0175	PF11_0486	PF11_0515	PF11_0516	PF11_0517	PF11_0519	PF11_0520	PF11_0521	PF11_0529	PF13_0211	PF13_0248	PF14_0002	PF14_0003
242	intracellular_membrane_bounded_organelle(4)	MAL13P1.122	MAL13P1.156	MAL13P1.164	MAL13P1.186	MAL13P1.212	MAL13P1.220	MAL13P1.227	MAL13P1.233	MAL13P1.237	MAL13P1.271	MAL13P1.281	MAL13P1.322	MAL13P1.324	MAL13P1.326	MAL13P1.338	MAL13P1.348	MAL13P1.35	MAL13P1.47	MAL13P1.53	MAL13P1.55	MAL13P1.56	MAL13P1.67	MAL13P1.95	MAL7P1.150	MAL7P1.151	MAL7P1.158	MAL7P1.164	MAL7P1.19	MAL7P1.37	MAL7P1.38	MAL7P1.75	MAL7P1.86	MAL7P1.93	MAL8P1.110	MAL8P1.140	MAL8P1.19	MAL8P1.27	MAL8P1.32	MAL8P1.37	MAL8P1.69	MAL8P1.76	MAL8P1.92	PF07_0027	PF07_0036	PF07_0037	PF07_0047	PF07_0057	PF07_0068
104	intracellular_non_membrane_bounded_organelle(4)	MAL13P1.130	MAL13P1.148	MAL13P1.209	MAL13P1.290	MAL13P1.327	MAL13P1.92	MAL7P1.161	MAL7P1.320	MAL7P1.93	MAL8P1.110	MAL8P1.76	PF07_0043	PF07_0046	PF07_0054	PF07_0079	PF07_0080	PF07_0088	PF07_0098	PF07_0104	PF08_0014	PF08_0039	PF08_0075	PF08_0076	PF10_0038	PF10_0039	PF10_0043	PF10_0084	PF10_0085	PF10_0155	PF10_0165	PF10_0187	PF10_0196	PF10_0264	PF10_0271	PF10_0272	PF10_0278	PF10_0332	PF10_0368	PF11_0043	PF11_0061	PF11_0062	PF11_0065	PF11_0106	PF11_0113	PF11_0114	PF11_0117	PF11_0240	PF11_0250
318	intracellular_organelle(3)	MAL13P1.122	MAL13P1.130	MAL13P1.148	MAL13P1.156	MAL13P1.164	MAL13P1.186	MAL13P1.209	MAL13P1.212	MAL13P1.220	MAL13P1.227	MAL13P1.233	MAL13P1.237	MAL13P1.271	MAL13P1.281	MAL13P1.290	MAL13P1.322	MAL13P1.324	MAL13P1.326	MAL13P1.327	MAL13P1.338	MAL13P1.348	MAL13P1.35	MAL13P1.47	MAL13P1.53	MAL13P1.55	MAL13P1.56	MAL13P1.67	MAL13P1.92	MAL13P1.95	MAL7P1.150	MAL7P1.151	MAL7P1.158	MAL7P1.161	MAL7P1.164	MAL7P1.19	MAL7P1.320	MAL7P1.37	MAL7P1.38	MAL7P1.75	MAL7P1.86	MAL7P1.93	MAL8P1.110	MAL8P1.140	MAL8P1.19	MAL8P1.27	MAL8P1.32	MAL8P1.37	MAL8P1.69
174	intracellular_organelle_part(3)	MAL13P1.122	MAL13P1.130	MAL13P1.148	MAL13P1.209	MAL13P1.271	MAL13P1.290	MAL13P1.327	MAL13P1.338	MAL13P1.35	MAL13P1.47	MAL13P1.55	MAL13P1.92	MAL7P1.158	MAL7P1.161	MAL7P1.164	MAL7P1.320	MAL7P1.37	MAL7P1.75	MAL7P1.86	MAL7P1.93	MAL8P1.110	MAL8P1.76	PF07_0027	PF07_0043	PF07_0054	PF07_0057	PF07_0079	PF07_0080	PF07_0088	PF07_0091	PF07_0098	PF07_0104	PF08_0012	PF08_0014	PF08_0031	PF08_0039	PF08_0045	PF08_0069	PF08_0075	PF08_0076	PF08_0087	PF10_0038	PF10_0039	PF10_0043	PF10_0051	PF10_0084	PF10_0085	PF10_0165
60	intracellular_region_of_host(5)	MAL13P1.174	MAL7P1.172	MAL7P1.174	MAL7P1.223	MAL7P1.310	MAL7P1.4	MAL8P1.125	MAL8P1.126	MAL8P1.217	MAL8P1.4	PF07_0002	PF07_0007	PF07_0008	PF07_0037	PF08_0003	PF08_0004	PF08_0005	PF08_0062	PF10_0001	PF10_0013	PF10_0017	PF10_0023	PF10_0159	PF10_0166	PF10_0343	PF10_0374	PF10_0388	PF10_0390	PF10_0391	PF10_0392	PF10_0395	PF10_0406	PF11_0007	PF11_0008	PF11_0013	PF11_0023	PF11_0024	PF11_0026	PF11_0067	PF11_0174	PF11_0175	PF11_0224	PF11_0302	PF11_0505	PF11_0507	PF11_0516	PF11_0521	PF13_0192
26	intracellular_transport(5)	MAL13P1.171	MAL8P1.51	PF08_0031	PF08_0069	PF08_0087	PF10_0153	PF10_0337	PF11_0112	PF11_0171	PF11_0258	PF11_0265	PF11_0359	PF13_0062	PF13_0082	PF13_0090	PF13_0102	PF13_0174	PF13_0300	PF13_0324	PF13_0358	PF14_0122	PF14_0277	PF14_0328	PF14_0529	PF14_0548	PF14_0706
23	intrinsic_component_of_membrane(3)	MAL13P1.206	MAL8P1.13	MAL8P1.3	PF07_0065	PF07_0115	PF08_0008	PF08_0069	PF08_0087	PF10_0317	PF10_0390	PF11_0171	PF11_0173	PF11_0395	PF11_0466	PF13_0019	PF13_0133	PF13_0218	PF14_0248	PF14_0373	PF14_0508	PF14_0597	PF14_0679	PF14_0706
7	intrinsic_component_of_plasma_membrane(4)	MAL13P1.206	PF07_0065	PF08_0008	PF11_0173	PF11_0395	PF13_0218	PF14_0679
[truncated: 253 more rows]
[truncated: 354 more columns]
