# Supplementary material for: Short-term metabolic adjustments in Plasmodium falciparum counter hypoxanthine deprivation at the expense of long-term viability
Source: Malar J. 2019 Mar 19;18:86. doi: 10.1186/s12936-019-2720-3 (PMC6423861; doi:10.1186/s12936-019-2720-3)
Supplement: Supplementary file 6 — Additional file 6. Gene set enrichment analysis of transcriptomic data from isoleucine-deprived Plasmodium falciparum. [file 12936_2019_2720_MOESM6_ESM.xlsx]

## Sheet: t=3
Pathway	nGene	pFC	avg FC	sd FC	z-value	nFC
3_5_exonuclease_activity(7)	6	0.236175	0.17	0.092323	-0.716774	0.5
ATP_binding(6)	25	0.236175	0.2008	0.0452288	-0.782127	0.44
ATP_dependent_RNA_helicase_activity(10)&RNA_dependent_ATPase_activity(10)	10	0.236175	0.129	0.0715131	-1.49867	0.4
ATPase_activity(8)	49	0.236175	0.227755	0.0323063	-0.260618	0.428571
ATPase_activity_coupled(9)	32	0.236175	0.17375	0.039977	-1.56151	0.40625
ATPase_activity_coupled_to_movement_of_substances(10)	9	0.236175	0.226667	0.0753814	-0.126132	0.333333
DNA_binding(5)	26	0.236175	0.368846	0.0443505	2.99143	0.807692
DNA_conformation_change(5)	7	0.236175	0.3	0.0854745	0.746718	0.428571
DNA_dependent_ATPase_activity(10)	7	0.236175	0.152857	0.0854745	-0.974765	0.285714
DNA_dependent_DNA_replication(7)	9	0.236175	0.415556	0.0753814	2.37964	1
DNA_helicase_activity(9)	6	0.236175	0.09	0.092323	-1.5833	0.166667
DNA_metabolic_process(5)	33	0.236175	0.289091	0.0393666	1.34419	0.666667
DNA_repair(4)	12	0.236175	0.216667	0.0652822	-0.298826	0.5
DNA_replication(6)	18	0.236175	0.385	0.0533027	2.79208	0.888889
GTP_binding(6)&guanyl_ribonucleotide_binding(6)	16	0.236175	0.215625	0.056536	-0.36348	0.625
GTPase_activity(8)	9	0.236175	0.111111	0.0753814	-1.65908	0.222222
Golgi_apparatus(4)	6	0.236175	0.211667	0.092323	-0.26546	0.166667
Maurer_s_cleft(7)	15	0.236175	0.402667	0.0583902	2.85137	0.4
RNA_binding(5)	40	0.236175	0.36975	0.0357565	3.73569	0.775
RNA_biosynthetic_process(6)	29	0.236175	0.237241	0.0419939	0.025401	0.62069
RNA_helicase_activity(9)	12	0.236175	0.133333	0.0652822	-1.57534	0.5
RNA_metabolic_process(5)	87	0.236175	0.222299	0.0242452	-0.572313	0.54023
RNA_methyltransferase_activity(6)	7	0.236175	0.202857	0.0854745	-0.389795	0.428571
RNA_modification(6)	5	0.236175	0.186	0.101135	-0.496117	0.4
RNA_polymerase_activity(6)&DNA_directed_RNA_polymerase_activity(7)	12	0.236175	0.181667	0.0652822	-0.83496	0.583333
RNA_polymerase_complex(4)&DNA_directed_RNA_polymerase_complex(5)&nuclear_DNA_directed_RNA_polymerase_complex(5)	7	0.236175	0.17	0.0854745	-0.774204	0.428571
RNA_processing(6)	26	0.236175	0.206923	0.0443505	-0.659555	0.5
RNA_splicing(7)	20	0.236175	0.201	0.0505674	-0.695601	0.5
RNA_splicing_via_transesterification_reactions(8)	15	0.236175	0.254667	0.0583902	0.316697	0.466667
S_adenosylmethionine_dependent_methyltransferase_activity(6)	11	0.236175	0.207273	0.068185	-0.423876	0.363636
actin_cytoskeleton(6)	7	0.236175	0.12	0.0854745	-1.35917	0.142857
active_transmembrane_transporter_activity(4)	18	0.236175	0.303333	0.0533027	1.25995	0.333333
adenyl_nucleotide_binding(6)&adenyl_ribonucleotide_binding(6)	26	0.236175	0.193077	0.0443505	-0.971753	0.423077
alpha_amino_acid_metabolic_process(5)	9	0.236175	0.127778	0.0753814	-1.43798	0.444444
amino_acid_activation(5)&tRNA_aminoacylation(6)&tRNA_aminoacylation_for_protein_translation(7)	18	0.236175	0.196111	0.0533027	-0.751624	0.388889
anion_binding(4)	45	0.236175	0.208222	0.0337116	-0.829165	0.466667
anion_transmembrane_transporter_activity(6)	4	0.236175	0.22	0.113072	-0.143048	0.25
apical_complex(3)	12	0.236175	0.191667	0.0652822	-0.681779	0.25
apical_part_of_cell(3)	12	0.236175	0.191667	0.0652822	-0.681779	0.25
apicoplast(6)	57	0.236175	0.204211	0.0299535	-1.06713	0.45614
aromatic_compound_biosynthetic_process(5)	47	0.236175	0.232553	0.0329865	-0.109787	0.617021
aspartic_type_peptidase_activity(6)&aspartic_type_endopeptidase_activity(7)	8	0.236175	0.37875	0.079954	1.78322	0.125
binding(2)	182	0.236175	0.281154	0.0167629	2.68325	0.532967
biological_adhesion(2)	7	0.236175	0.234286	0.0854745	-0.0220999	0.428571
biological_regulation(2)	66	0.236175	0.264697	0.0278364	1.02464	0.439394
biosynthetic_process(3)	197	0.236175	0.304061	0.0161121	4.21337	0.629442
bounding_membrane_of_organelle(4)	13	0.236175	0.319231	0.0627211	1.32421	0.230769
carbohydrate_derivative_binding(3)	42	0.236175	0.201667	0.0348948	-0.988916	0.5
carbohydrate_derivative_biosynthetic_process(5)	19	0.236175	0.238421	0.051881	0.0432983	0.473684
carbohydrate_derivative_catabolic_process(5)	7	0.236175	0.208571	0.0854745	-0.322942	0.571429
carbohydrate_derivative_metabolic_process(4)	34	0.236175	0.23	0.0387834	-0.15921	0.5
carbohydrate_metabolic_process(4)	15	0.236175	0.258	0.0583902	0.373784	0.533333
carboxylic_acid_metabolic_process(6)	50	0.236175	0.243	0.0319816	0.213413	0.52
catabolic_process(3)&organic_substance_catabolic_process(4)	52	0.236175	0.280769	0.0313606	1.42199	0.480769
catalytic_activity(2)	330	0.236175	0.229727	0.0124488	-0.517914	0.421212
catalytic_complex(4)	37	0.236175	0.231081	0.0371779	-0.137007	0.459459
cation_binding(4)	19	0.236175	0.278947	0.051881	0.824438	0.210526
cation_transmembrane_transporter_activity(6)	11	0.236175	0.261818	0.068185	0.376087	0.454545
cation_transport(5)	8	0.236175	0.27	0.079954	0.423059	0.625
cell_adhesion(3)	7	0.236175	0.234286	0.0854745	-0.0220999	0.428571
cell_adhesion_molecule_binding(4)	5	0.236175	0.266	0.101135	0.294907	0.4
cell_communication(4)	14	0.236175	0.198571	0.0604396	-0.622163	0.5
cell_cycle(4)	19	0.236175	0.246316	0.051881	0.195468	0.263158
cell_cycle_process(4)	13	0.236175	0.278462	0.0627211	0.674204	0.307692
cell_periphery(3)	12	0.236175	0.26	0.0652822	0.364959	0.25
cell_surface(3)	8	0.236175	0.27875	0.079954	0.532497	0.375
cellular_aldehyde_metabolic_process(4)	8	0.236175	0.245	0.079954	0.11038	0.75
cellular_amino_acid_metabolic_process(4)	27	0.236175	0.173333	0.0435215	-1.44392	0.407407
cellular_aromatic_compound_metabolic_process(4)	148	0.236175	0.227297	0.0185889	-0.477563	0.547297
cellular_biosynthetic_process(4)	195	0.236175	0.304513	0.0161945	4.21983	0.635897
cellular_catabolic_process(4)	41	0.236175	0.289024	0.0353178	1.4964	0.414634
cellular_component_assembly(4)	7	0.236175	0.444286	0.0854745	2.43477	0.571429
cellular_component_biogenesis(3)	19	0.236175	0.279474	0.051881	0.834582	0.578947
cellular_component_organization(3)	44	0.236175	0.328636	0.0340925	2.71208	0.590909
cellular_component_organization_or_biogenesis(2)	55	0.236175	0.297636	0.0304933	2.01558	0.581818
cellular_lipid_metabolic_process(4)	17	0.236175	0.325882	0.054848	1.63557	0.352941
cellular_localization(3)&establishment_of_localization_in_cell(4)	27	0.236175	0.247037	0.0435215	0.249586	0.333333
cellular_macromolecular_complex_assembly(6)	3	0.236175	0.326667	0.130564	0.693083	0.666667
cellular_macromolecule_catabolic_process(5)	38	0.236175	0.279737	0.0366854	1.18745	0.394737
cellular_macromolecule_localization(4)&cellular_protein_localization(5)&intracellular_protein_transport(6)	19	0.236175	0.278421	0.051881	0.814293	0.473684
cellular_macromolecule_metabolic_process(4)	285	0.236175	0.280246	0.0133956	3.28995	0.575439
cellular_metabolic_process(3)	360	0.236175	0.272083	0.0119188	3.01276	0.558333
cellular_nitrogen_compound_biosynthetic_process(5)	53	0.236175	0.23	0.0310633	-0.198778	0.54717
cellular_nitrogen_compound_metabolic_process(4)	155	0.236175	0.231548	0.0181643	-0.254692	0.529032
cellular_protein_metabolic_process(5)	183	0.236175	0.301585	0.0167171	3.91277	0.579235
cellular_response_to_DNA_damage_stimulus(5)	13	0.236175	0.203846	0.0627211	-0.515433	0.461538
cellular_response_to_stimulus(3)	27	0.236175	0.201111	0.0435215	-0.805662	0.481481
cellular_response_to_stress(4)	14	0.236175	0.257143	0.0604396	0.346928	0.5
chromatin(3)	5	0.236175	0.474	0.101135	2.35157	1
chromatin_organization(4)	9	0.236175	0.198889	0.0753814	-0.494629	0.444444
chromosomal_part(4)	11	0.236175	0.445455	0.068185	3.06929	1
chromosome(5)	12	0.236175	0.408333	0.0652822	2.63715	0.916667
chromosome_organization(4)	19	0.236175	0.313684	0.051881	1.49399	0.631579
coenzyme_metabolic_process(5)	11	0.236175	0.235455	0.068185	-0.0105617	0.636364
cofactor_metabolic_process(4)	14	0.236175	0.187143	0.0604396	-0.811254	0.571429
cysteine_type_peptidase_activity(6)	5	0.236175	0.262	0.101135	0.255355	0.2
cytoplasm(4)	282	0.236175	0.302766	0.0134667	4.94489	0.542553
cytoplasmic_part(4)	249	0.236175	0.303373	0.0143313	4.68895	0.554217
cytoplasmic_transport(6)	14	0.236175	0.364286	0.0604396	2.11965	0.5
cytoplasmic_vesicle(4)	19	0.236175	0.363684	0.051881	2.45773	0.263158
cytoskeletal_part(4)	14	0.236175	0.188571	0.0604396	-0.787618	0.214286
cytoskeleton(5)	15	0.236175	0.239333	0.0583902	0.0540954	0.266667
cytoskeleton_organization(4)	10	0.236175	0.285	0.0715131	0.682747	0.4
cytosol(5)	69	0.236175	0.377826	0.0272246	5.20307	0.724638
cytosolic_large_ribosomal_subunit(6)	25	0.236175	0.496	0.0452288	5.74468	0.84
cytosolic_part(5)	46	0.236175	0.461087	0.0333431	6.74538	0.869565
cytosolic_ribosome(5)	42	0.236175	0.466429	0.0348948	6.59852	0.857143
cytosolic_small_ribosomal_subunit(6)	17	0.236175	0.422941	0.054848	3.40516	0.882353
dephosphorylation(6)	8	0.236175	0.2975	0.079954	0.767007	0.5
electron_carrier_activity(2)	9	0.236175	0.228889	0.0753814	-0.0966526	0.777778
endocytic_vesicle(6)	15	0.236175	0.376667	0.0583902	2.40609	0.333333
endomembrane_system(3)	25	0.236175	0.2624	0.0452288	0.579836	0.2
endonuclease_activity(6)	5	0.236175	0.172	0.101135	-0.634546	0.4
endopeptidase_activity(6)	36	0.236175	0.260278	0.0376907	0.639497	0.472222
endoplasmic_reticulum(4)	17	0.236175	0.222941	0.054848	-0.241276	0.176471
energy_derivation_by_oxidation_of_organic_compounds(4)&cellular_respiration(5)	11	0.236175	0.289091	0.068185	0.776068	0.454545
entry_into_cell_of_other_organism_involved_in_symbiotic_interaction(5)&entry_into_host_cell(6)	4	0.236175	0.1225	0.113072	-1.00533	0.25
entry_into_other_organism_involved_in_symbiotic_interaction(4)&entry_into_host(5)	4	0.236175	0.1225	0.113072	-1.00533	0.25
envelope(3)	25	0.236175	0.3348	0.0452288	2.18058	0.64
enzyme_regulator_activity(2)	6	0.236175	0.166667	0.092323	-0.752879	0.5
establishment_of_localization(3)&transport(4)	62	0.236175	0.256613	0.0287203	0.711629	0.33871
exonuclease_activity(6)	8	0.236175	0.1775	0.079954	-0.733855	0.5
extracellular_membrane_bounded_organelle(4)&symbiont_containing_vacuole(5)	13	0.236175	0.280769	0.0627211	0.710997	0.384615
extracellular_organelle(3)	13	0.236175	0.280769	0.0627211	0.710997	0.384615
extracellular_region(2)&extracellular_region_part(2)	51	0.236175	0.363529	0.0316665	4.02175	0.372549
extraorganismal_space(3)&other_organism_part(3)&other_organism(4)&other_organism_cell(4)&host(5)&host_cell(5)	50	0.236175	0.3704	0.0319816	4.19695	0.36
fatty_acid_biosynthetic_process(6)	5	0.236175	0.348	0.101135	1.10571	0.4
fatty_acid_metabolic_process(5)	6	0.236175	0.35	0.092323	1.2329	0.5
gene_expression(5)	162	0.236175	0.297963	0.0177676	3.47759	0.641975
generation_of_precursor_metabolites_and_energy(4)	19	0.236175	0.338947	0.051881	1.98093	0.631579
glyceraldehyde_3_phosphate_metabolic_process(5)	8	0.236175	0.245	0.079954	0.11038	0.75
glycolytic_process(4)&carbohydrate_catabolic_process(5)&single_organism_carbohydrate_catabolic_process(5)	8	0.236175	0.39375	0.079954	1.97082	0.75
glycosyl_compound_biosynthetic_process(5)&nucleoside_biosynthetic_process(6)&ribonucleoside_biosynthetic_process(7)	10	0.236175	0.33	0.0715131	1.312	0.7
glycosyl_compound_metabolic_process(4)&nucleoside_metabolic_process(5)	13	0.236175	0.326923	0.0627211	1.44686	0.615385
guanyl_nucleotide_binding(6)	16	0.236175	0.215625	0.056536	-0.36348	0.625
helicase_activity(8)	27	0.236175	0.13963	0.0435215	-2.21833	0.444444
heterocycle_biosynthetic_process(5)	53	0.236175	0.230566	0.0310633	-0.180556	0.566038
heterocycle_metabolic_process(4)	152	0.236175	0.225395	0.0183427	-0.587697	0.539474
host_cell_cytoplasm_part(6)	37	0.236175	0.33973	0.0371779	2.78539	0.432432
host_cell_cytosol(7)	5	0.236175	0.354	0.101135	1.16503	0.8
host_cell_part(4)	48	0.236175	0.362083	0.0326411	3.85737	0.354167
host_cell_plasma_membrane(6)	13	0.236175	0.290769	0.0627211	0.870433	0.230769
host_cell_surface_binding(3)	14	0.236175	0.205	0.0604396	-0.515799	0.428571
host_intracellular_part(5)&host_cell_cytoplasm(6)	40	0.236175	0.367	0.0357565	3.65878	0.425
hydrogen_ion_transmembrane_transporter_activity(9)	10	0.236175	0.267	0.0715131	0.431044	0.4
hydrolase_activity(3)	166	0.236175	0.236265	0.0175522	0.00514852	0.391566
hydrolase_activity_acting_on_acid_anhydrides(4)&hydrolase_activity_acting_on_acid_anhydrides_in_phosphorus_containing_anhydrides(5)&pyrophosphatase_activity(6)	81	0.236175	0.20642	0.0251271	-1.18418	0.407407
hydrolase_activity_acting_on_acid_anhydrides_catalyzing_transmembrane_movement_of_substances(4)&ATPase_activity_coupled_to_transmembrane_movement_of_substances(5)	9	0.236175	0.226667	0.0753814	-0.126132	0.333333
hydrolase_activity_acting_on_ester_bonds(4)	28	0.236175	0.215	0.0427372	-0.495462	0.321429
infected_host_cell_surface_knob(7)	5	0.236175	0.266	0.101135	0.294907	0.4
inner_membrane_complex(3)	8	0.236175	0.295	0.079954	0.735739	0.25
inorganic_cation_transmembrane_transporter_activity(7)	11	0.236175	0.261818	0.068185	0.376087	0.454545
integral_component_of_membrane(4)	21	0.236175	0.265238	0.0493487	0.58894	0.285714
interaction_with_host(4)	14	0.236175	0.258571	0.0604396	0.370564	0.214286
interspecies_interaction_between_organisms(3)&symbiosis_encompassing_mutualism_through_parasitism(4)	20	0.236175	0.2715	0.0505674	0.698579	0.15
intracellular_membrane_bounded_organelle(4)	239	0.236175	0.257155	0.014628	1.43424	0.48954
intracellular_non_membrane_bounded_organelle(4)	100	0.236175	0.3724	0.0226144	6.02383	0.71
intracellular_organelle(3)	311	0.236175	0.294373	0.0128235	4.53842	0.549839
intracellular_organelle_part(3)	170	0.236175	0.324647	0.0173445	5.1009	0.605882
intracellular_region_of_host(5)	40	0.236175	0.367	0.0357565	3.65878	0.425
intracellular_transport(5)	26	0.236175	0.254231	0.0443505	0.407122	0.346154
intrinsic_component_of_membrane(3)	22	0.236175	0.264545	0.0482141	0.588433	0.272727
intrinsic_component_of_plasma_membrane(4)	7	0.236175	0.201429	0.0854745	-0.406509	0.285714
ion_binding(3)	62	0.236175	0.221613	0.0287203	-0.50702	0.387097
ion_transmembrane_transporter_activity(5)	15	0.236175	0.250667	0.0583902	0.248192	0.4
ion_transport(4)	12	0.236175	0.259167	0.0652822	0.352194	0.5
isomerase_activity(3)	9	0.236175	0.204444	0.0753814	-0.420929	0.555556
kinase_activity(5)	22	0.236175	0.266818	0.0482141	0.635571	0.272727
large_ribosomal_subunit(5)	39	0.236175	0.448462	0.036212	5.86233	0.794872
ligase_activity(3)	24	0.236175	0.187083	0.0461615	-1.06347	0.458333
ligase_activity_forming_carbon_oxygen_bonds(4)&ligase_activity_forming_aminoacyl_tRNA_and_related_compounds(5)&aminoacyl_tRNA_ligase_activity(6)	18	0.236175	0.196111	0.0533027	-0.751624	0.388889
lipid_biosynthetic_process(5)	14	0.236175	0.293571	0.0604396	0.949655	0.357143
lipid_metabolic_process(4)	17	0.236175	0.325882	0.054848	1.63557	0.352941
localization(2)	63	0.236175	0.257778	0.0284915	0.758229	0.349206
locomotion(2)	6	0.236175	0.2	0.092323	-0.391828	0.333333
lyase_activity(3)	16	0.236175	0.295	0.056536	1.04049	0.375
lytic_vacuole(6)&lysosome(7)	15	0.236175	0.376667	0.0583902	2.40609	0.333333
mRNA_metabolic_process(6)&mRNA_processing(7)	7	0.236175	0.285714	0.0854745	0.579584	0.285714
macromolecular_complex(2)	214	0.236175	0.313925	0.0154589	5.0295	0.602804
macromolecular_complex_assembly(5)	4	0.236175	0.34	0.113072	0.918222	0.5
macromolecular_complex_subunit_organization(4)	14	0.236175	0.314286	0.0604396	1.29238	0.571429
macromolecule_biosynthetic_process(5)&cellular_macromolecule_biosynthetic_process(5)	156	0.236175	0.318205	0.018106	4.53056	0.685897
macromolecule_catabolic_process(5)	38	0.236175	0.279737	0.0366854	1.18745	0.394737
macromolecule_localization(3)	23	0.236175	0.312174	0.0471543	1.61171	0.391304
macromolecule_metabolic_process(4)	303	0.236175	0.277558	0.0129916	3.18536	0.567657
macromolecule_modification(5)	45	0.236175	0.208	0.0337116	-0.835757	0.311111
membrane(2)	91	0.236175	0.261319	0.0237063	1.06064	0.362637
membrane_bounded_organelle(3)	249	0.236175	0.258112	0.0143313	1.53076	0.485944
membrane_bounded_vesicle(4)&cytoplasmic_membrane_bounded_vesicle(5)	18	0.236175	0.382778	0.0533027	2.75039	0.277778
membrane_coat(3)&coated_membrane(3)	7	0.236175	0.284286	0.0854745	0.56287	0
membrane_enclosed_lumen(2)	41	0.236175	0.225366	0.0353178	-0.306045	0.487805
membrane_part(2)	51	0.236175	0.278235	0.0316665	1.32824	0.333333
metabolic_process(2)	392	0.236175	0.269719	0.011422	2.93685	0.55102
metal_ion_binding(5)	18	0.236175	0.281667	0.0533027	0.853465	0.222222
metallopeptidase_activity(6)	8	0.236175	0.1675	0.079954	-0.858927	0.625
methyltransferase_activity(5)	16	0.236175	0.205	0.056536	-0.551413	0.5
microneme(4)	4	0.236175	0.1675	0.113072	-0.607353	0.5
microtubule_associated_complex(4)	4	0.236175	0.1	0.113072	-1.20432	0
microtubule_based_movement(5)	3	0.236175	0	0.130564	-1.80888	0
microtubule_based_process(4)	7	0.236175	0.162857	0.0854745	-0.857771	0.142857
microtubule_cytoskeleton(6)	6	0.236175	0.255	0.092323	0.203907	0.333333
microtubule_motor_activity(9)	4	0.236175	0.1525	0.113072	-0.740012	0
mitochondrial_envelope(5)	20	0.236175	0.316	0.0505674	1.57859	0.7
mitochondrial_matrix(5)	11	0.236175	0.217273	0.068185	-0.277216	0.545455
mitochondrial_membrane_part(3)	13	0.236175	0.29	0.0627211	0.858169	0.692308
mitochondrial_part(4)	31	0.236175	0.280968	0.0406167	1.10282	0.645161
mitochondrial_transport(5)	7	0.236175	0.35	0.0854745	1.33169	0.714286
mitochondrion(5)	61	0.236175	0.278525	0.0289548	1.46262	0.606557
mitochondrion_organization(4)&protein_targeting_to_mitochondrion(5)&establishment_of_protein_localization_to_mitochondrion(6)&protein_localization_to_mitochondrion(7)	6	0.236175	0.401667	0.092323	1.79253	0.833333
modification_dependent_macromolecule_catabolic_process(6)&cellular_protein_catabolic_process(6)&proteolysis_involved_in_cellular_protein_catabolic_process(6)&modification_dependent_protein_catabolic_process(7)	32	0.236175	0.270937	0.039977	0.86957	0.4375
modification_of_morphology_or_physiology_of_other_organism(3)	7	0.236175	0.335714	0.0854745	1.16455	0.285714
modulation_by_symbiont_of_host_cellular_process(4)&modification_of_morphology_or_physiology_of_other_organism_involved_in_symbiotic_interaction(4)&modification_by_symbiont_of_host_morphology_or_physiology(5)	6	0.236175	0.25	0.092323	0.149749	0.333333
molecular_function_regulator(2)	7	0.236175	0.151429	0.0854745	-0.991479	0.428571
monocarboxylic_acid_biosynthetic_process(7)	5	0.236175	0.348	0.101135	1.10571	0.4
monocarboxylic_acid_metabolic_process(7)	15	0.236175	0.338	0.0583902	1.74388	0.666667
monovalent_inorganic_cation_transmembrane_transporter_activity(8)	10	0.236175	0.267	0.0715131	0.431044	0.4
motor_activity(8)	8	0.236175	0.10625	0.079954	-1.62499	0.125
movement_in_environment_of_other_organism_involved_in_symbiotic_interaction(3)&movement_in_host_environment(4)	5	0.236175	0.174	0.101135	-0.614771	0.2
movement_of_cell_or_subcellular_component(4)	6	0.236175	0.0816667	0.092323	-1.67356	0.166667
multi_organism_process(2)	22	0.236175	0.296364	0.0482141	1.24837	0.136364
ncRNA_metabolic_process(6)	30	0.236175	0.225333	0.0412881	-0.262578	0.466667
ncRNA_processing(7)	11	0.236175	0.176364	0.068185	-0.877188	0.545455
negative_regulation_of_biological_process(2)	2	0.236175	0.27	0.159908	0.21153	1
nitrogen_compound_metabolic_process(3)	163	0.236175	0.228834	0.017713	-0.414404	0.527607
non_membrane_bounded_organelle(3)	100	0.236175	0.3724	0.0226144	6.02383	0.71
nuclear_lumen(5)	29	0.236175	0.205517	0.0419939	-0.730045	0.448276
nuclear_part(4)	43	0.236175	0.21907	0.0344867	-0.495987	0.465116
nuclear_periphery(5)	8	0.236175	0.27625	0.079954	0.501229	0.375
nuclease_activity(5)	14	0.236175	0.175	0.0604396	-1.01216	0.428571
nucleic_acid_binding(4)	65	0.236175	0.336308	0.0280497	3.56984	0.769231
nucleic_acid_metabolic_process(5)	116	0.236175	0.229655	0.020997	-0.310498	0.560345
nucleobase_containing_compound_biosynthetic_process(5)	43	0.236175	0.246512	0.0344867	0.299737	0.651163
nucleobase_containing_compound_metabolic_process(4)	145	0.236175	0.231793	0.0187803	-0.233308	0.551724
nucleobase_containing_small_molecule_metabolic_process(4)	30	0.236175	0.243667	0.0412881	0.181456	0.566667
nucleoplasm(5)	11	0.236175	0.156364	0.068185	-1.17051	0.363636
nucleoplasm_part(5)	10	0.236175	0.153	0.0715131	-1.16307	0.4
nucleoside_binding(4)&purine_nucleoside_binding(5)&ribonucleoside_binding(5)&purine_ribonucleoside_triphosphate_binding(5)&purine_ribonucleoside_binding(6)	41	0.236175	0.206585	0.0353178	-0.837802	0.512195
nucleoside_phosphate_biosynthetic_process(5)&nucleotide_biosynthetic_process(6)	11	0.236175	0.256364	0.068185	0.296091	0.727273
nucleoside_phosphate_metabolic_process(5)	24	0.236175	0.219583	0.0461615	-0.35942	0.625
nucleoside_triphosphatase_activity(7)	77	0.236175	0.191558	0.0257715	-1.73122	0.415584
nucleotide_binding(4)&nucleoside_phosphate_binding(4)	43	0.236175	0.197674	0.0344867	-1.11638	0.511628
nucleotide_metabolic_process(6)	23	0.236175	0.221739	0.0471543	-0.306134	0.608696
nucleotidyltransferase_activity(5)	19	0.236175	0.217895	0.051881	-0.352344	0.578947
nucleus(5)	82	0.236175	0.260732	0.0249734	0.983325	0.512195
organellar_large_ribosomal_subunit(4)	10	0.236175	0.238	0.0715131	0.0255241	0.6
organellar_ribosome(3)	16	0.236175	0.20875	0.056536	-0.485083	0.5625
organelle(2)	322	0.236175	0.293571	0.0126025	4.55439	0.543478
organelle_envelope(4)	24	0.236175	0.338333	0.0461615	2.21307	0.666667
organelle_inner_membrane(4)&mitochondrial_membrane(4)&mitochondrial_inner_membrane(5)	19	0.236175	0.285789	0.051881	0.956318	0.684211
organelle_lumen(3)&intracellular_organelle_lumen(4)	40	0.236175	0.20875	0.0357565	-0.766984	0.475
organelle_membrane(3)	33	0.236175	0.308485	0.0393666	1.83684	0.515152
organelle_organization(3)	39	0.236175	0.320769	0.036212	2.33609	0.564103
organelle_part(2)	175	0.236175	0.328857	0.0170949	5.42165	0.594286
organic_acid_biosynthetic_process(5)&carboxylic_acid_biosynthetic_process(6)	8	0.236175	0.27625	0.079954	0.501229	0.375
organic_acid_metabolic_process(4)&oxoacid_metabolic_process(5)	52	0.236175	0.236346	0.0313606	0.00546742	0.5
organic_cyclic_compound_binding(3)&heterocyclic_compound_binding(3)	98	0.236175	0.288878	0.022844	2.30708	0.663265
organic_cyclic_compound_biosynthetic_process(5)	53	0.236175	0.230566	0.0310633	-0.180556	0.566038
organic_cyclic_compound_metabolic_process(4)	152	0.236175	0.225395	0.0183427	-0.587697	0.539474
organic_substance_biosynthetic_process(4)	196	0.236175	0.303112	0.0161532	4.14393	0.632653
organic_substance_metabolic_process(3)	380	0.236175	0.270237	0.011601	2.93615	0.55
organic_substance_transport(5)	26	0.236175	0.286154	0.0443505	1.12691	0.384615
organonitrogen_compound_biosynthetic_process(5)	27	0.236175	0.236296	0.0435215	0.00279411	0.407407
organonitrogen_compound_metabolic_process(4)	59	0.236175	0.23322	0.0294415	-0.100347	0.457627
organophosphate_biosynthetic_process(5)	19	0.236175	0.260526	0.051881	0.469374	0.526316
organophosphate_metabolic_process(4)	35	0.236175	0.242	0.0382253	0.152394	0.485714
other_organism_membrane(4)&host_cell_membrane(5)&other_organism_cell_membrane(5)	15	0.236175	0.285333	0.0583902	0.841899	0.333333
oxidation_reduction_process(4)	19	0.236175	0.268947	0.051881	0.631689	0.526316
oxidoreductase_activity(3)	30	0.236175	0.159333	0.0412881	-1.8611	0.566667
oxidoreductase_complex(3)	10	0.236175	0.241	0.0715131	0.0674745	0.5
oxidoreduction_coenzyme_metabolic_process(6)	7	0.236175	0.227143	0.0854745	-0.105667	0.714286
passive_evasion_of_immune_response_of_other_organism_involved_in_symbiotic_interaction(7)&antigenic_variation(8)	11	0.236175	0.285455	0.068185	0.722737	0.181818
pellicle(3)	9	0.236175	0.262222	0.0753814	0.345543	0.222222
peptidase_activity(4)	44	0.236175	0.242273	0.0340925	0.178867	0.522727
peptidase_activity_acting_on_L_amino_acid_peptides(5)	44	0.236175	0.242273	0.0340925	0.178867	0.522727
phagocytic_vesicle(7)&secondary_lysosome(8)&phagolysosome(8)&food_vacuole(9)	15	0.236175	0.376667	0.0583902	2.40609	0.333333
phosphatase_activity(6)	9	0.236175	0.302222	0.0753814	0.876178	0.222222
phosphate_containing_compound_metabolic_process(5)	56	0.236175	0.253036	0.0302198	0.557946	0.410714
phospholipid_biosynthetic_process(5)	8	0.236175	0.26625	0.079954	0.376157	0.25
phospholipid_metabolic_process(5)	10	0.236175	0.32	0.0715131	1.17217	0.2
phosphoric_ester_hydrolase_activity(5)	13	0.236175	0.260769	0.0627211	0.392125	0.230769
phosphorus_metabolic_process(4)	60	0.236175	0.246833	0.0291951	0.365083	0.416667
phosphorylation(6)	15	0.236175	0.281333	0.0583902	0.773395	0.266667
phosphotransferase_activity_alcohol_group_as_acceptor(5)	20	0.236175	0.253	0.0505674	0.332731	0.2
plasma_membrane(3)	12	0.236175	0.26	0.0652822	0.364959	0.25
plasma_membrane_part(3)	8	0.236175	0.19125	0.079954	-0.561881	0.25
plastid(5)	59	0.236175	0.201186	0.0294415	-1.1884	0.474576
posttranscriptional_regulation_of_gene_expression(6)	6	0.236175	0.305	0.092323	0.745484	0.666667
primary_active_transmembrane_transporter_activity(5)&P_P_bond_hydrolysis_driven_transmembrane_transporter_activity(6)	12	0.236175	0.3275	0.0652822	1.39893	0.416667
primary_metabolic_process(3)	363	0.236175	0.273994	0.0118695	3.1863	0.559229
proteasomal_protein_catabolic_process(6)&proteasome_mediated_ubiquitin_dependent_protein_catabolic_process(7)&ER_associated_ubiquitin_dependent_protein_catabolic_process(8)	9	0.236175	0.304444	0.0753814	0.905658	0.111111
proteasome_complex(4)	20	0.236175	0.2395	0.0505674	0.0657599	0.7
proteasome_core_complex(4)	9	0.236175	0.291111	0.0753814	0.72878	0.888889
proteasome_regulatory_particle(4)&proteasome_accessory_complex(4)	9	0.236175	0.212222	0.0753814	-0.31775	0.555556
protein_DNA_complex(3)	7	0.236175	0.471429	0.0854745	2.75233	1
protein_binding(3)	63	0.236175	0.293492	0.0284915	2.01174	0.507937
protein_catabolic_process(5)	38	0.236175	0.279737	0.0366854	1.18745	0.394737
protein_complex(3)	128	0.236175	0.277109	0.0199885	2.04791	0.515625
protein_complex_biogenesis(4)&protein_complex_assembly(5)	3	0.236175	0.326667	0.130564	0.693083	0.666667
protein_complex_subunit_organization(5)	6	0.236175	0.49	0.092323	2.74932	0.666667
protein_folding(6)	11	0.236175	0.270909	0.068185	0.509414	0.636364
protein_kinase_activity(6)	13	0.236175	0.273846	0.0627211	0.600619	0.153846
protein_localization(4)&establishment_of_protein_localization(4)&protein_transport(5)	23	0.236175	0.312174	0.0471543	1.61171	0.391304
protein_metabolic_process(4)	206	0.236175	0.297524	0.0157562	3.89368	0.558252
protein_modification_process(5)&cellular_protein_modification_process(6)	39	0.236175	0.213333	0.036212	-0.630767	0.307692
protein_phosphorylation(7)	14	0.236175	0.262143	0.0604396	0.429655	0.214286
protein_serine_threonine_kinase_activity(7)	7	0.236175	0.332857	0.0854745	1.13113	0
protein_transporter_activity(4)	8	0.236175	0.385	0.079954	1.86139	0.5
proteolysis(5)	53	0.236175	0.251132	0.0310633	0.481513	0.433962
proton_transporting_two_sector_ATPase_complex(3)	11	0.236175	0.332727	0.068185	1.41604	0.545455
purine_NTP_dependent_helicase_activity(9)&ATP_dependent_helicase_activity(10)	16	0.236175	0.11375	0.056536	-2.16543	0.3125
purine_containing_compound_biosynthetic_process(6)	11	0.236175	0.3	0.068185	0.93606	0.818182
purine_containing_compound_metabolic_process(5)	13	0.236175	0.303846	0.0627211	1.07893	0.769231
purine_nucleoside_biosynthetic_process(7)&purine_ribonucleoside_biosynthetic_process(8)	9	0.236175	0.356667	0.0753814	1.59843	0.777778
purine_nucleoside_metabolic_process(6)&purine_ribonucleoside_metabolic_process(7)	11	0.236175	0.350909	0.068185	1.68269	0.727273
purine_nucleotide_binding(5)	42	0.236175	0.201667	0.0348948	-0.988916	0.5
purine_nucleotide_biosynthetic_process(7)	9	0.236175	0.276667	0.0753814	0.537161	0.777778
purine_nucleotide_metabolic_process(6)	11	0.236175	0.285455	0.068185	0.722737	0.727273
pyridine_containing_compound_metabolic_process(5)	7	0.236175	0.231429	0.0854745	-0.0555268	0.571429
pyrimidine_containing_compound_metabolic_process(5)	4	0.236175	0.4	0.113072	1.44886	0.5
pyruvate_metabolic_process(8)	10	0.236175	0.375	0.0715131	1.94126	0.8
rRNA_processing(6)&rRNA_metabolic_process(7)	7	0.236175	0.191429	0.0854745	-0.523503	0.714286
receptor_binding(4)&host_cell_surface_receptor_binding(4)	9	0.236175	0.205556	0.0753814	-0.40619	0.666667
regulation_of_RNA_metabolic_process(5)&regulation_of_transcription_DNA_templated(6)&regulation_of_RNA_biosynthetic_process(6)&regulation_of_nucleic_acid_templated_transcription(7)	14	0.236175	0.187857	0.0604396	-0.799436	0.642857
regulation_of_biological_process(2)	58	0.236175	0.231034	0.0296942	-0.173105	0.465517
regulation_of_biological_quality(3)	14	0.236175	0.397857	0.0604396	2.67511	0.285714
regulation_of_biosynthetic_process(4)&regulation_of_cellular_biosynthetic_process(5)	20	0.236175	0.231	0.0505674	-0.102333	0.7
regulation_of_cell_adhesion(4)&modulation_by_symbiont_of_host_erythrocyte_aggregation(5)&regulation_of_cell_cell_adhesion(5)&homotypic_cell_cell_adhesion(5)&regulation_of_homotypic_cell_cell_adhesion(6)&erythrocyte_aggregation(6)&regulation_of_erythrocyte_aggregation(7)	6	0.236175	0.25	0.092323	0.149749	0.333333
regulation_of_cell_cycle(4)	14	0.236175	0.263571	0.0604396	0.453291	0.214286
regulation_of_cell_cycle_process(5)	9	0.236175	0.304444	0.0753814	0.905658	0.111111
regulation_of_cellular_metabolic_process(4)	20	0.236175	0.231	0.0505674	-0.102333	0.7
regulation_of_cellular_process(3)	54	0.236175	0.223333	0.0307743	-0.417275	0.481481
regulation_of_cellular_protein_metabolic_process(5)&regulation_of_protein_metabolic_process(5)	5	0.236175	0.328	0.101135	0.90795	0.8
regulation_of_gene_expression(5)	22	0.236175	0.211818	0.0482141	-0.505174	0.590909
regulation_of_macromolecule_biosynthetic_process(5)&regulation_of_cellular_macromolecule_biosynthetic_process(6)	19	0.236175	0.224737	0.051881	-0.220463	0.684211
regulation_of_macromolecule_metabolic_process(4)	22	0.236175	0.211818	0.0482141	-0.505174	0.590909
regulation_of_metabolic_process(3)	23	0.236175	0.217826	0.0471543	-0.389118	0.608696
regulation_of_nitrogen_compound_metabolic_process(4)&regulation_of_nucleobase_containing_compound_metabolic_process(5)	14	0.236175	0.187857	0.0604396	-0.799436	0.642857
regulation_of_primary_metabolic_process(4)	20	0.236175	0.231	0.0505674	-0.102333	0.7
regulation_of_translation(6)	5	0.236175	0.328	0.101135	0.90795	0.8
replication_fork(5)	5	0.236175	0.426	0.101135	1.87695	1
response_to_abiotic_stimulus(3)	13	0.236175	0.436923	0.0627211	3.20065	0.692308
response_to_biotic_stimulus(3)&response_to_other_organism(3)&response_to_external_biotic_stimulus(4)&response_to_defenses_of_other_organism_involved_in_symbiotic_interaction(4)&avoidance_of_defenses_of_other_organism_involved_in_symbiotic_interaction(5)&response_to_immune_response_of_other_organism_involved_in_symbiotic_interaction(5)&evasion_or_tolerance_of_immune_response_of_other_organism_invo…	11	0.236175	0.285455	0.068185	0.722737	0.181818
response_to_chemical(3)	23	0.236175	0.417391	0.0471543	3.84305	0.478261
response_to_drug(4)	12	0.236175	0.301667	0.0652822	1.00321	0.333333
response_to_external_stimulus(3)	13	0.236175	0.329231	0.0627211	1.48365	0.230769
response_to_heat(4)	11	0.236175	0.483636	0.068185	3.62927	0.727273
response_to_organic_substance(4)&response_to_topologically_incorrect_protein(4)&response_to_unfolded_protein(5)	10	0.236175	0.572	0.0715131	4.696	0.7
response_to_stimulus(2)	67	0.236175	0.287164	0.0276279	1.84558	0.447761
response_to_stress(3)	30	0.236175	0.350333	0.0412881	2.76493	0.6
response_to_temperature_stimulus(4)	12	0.236175	0.461667	0.0652822	3.45411	0.75
rhoptry(3)	6	0.236175	0.16	0.092323	-0.825089	0.166667
ribonuclease_activity(6)	8	0.236175	0.13	0.079954	-1.32795	0.375
ribonucleoprotein_complex(3)	85	0.236175	0.371176	0.0245288	5.50381	0.729412
ribonucleoprotein_complex_biogenesis(4)	12	0.236175	0.183333	0.0652822	-0.80943	0.583333
ribonucleoside_metabolic_process(6)	12	0.236175	0.329167	0.0652822	1.42446	0.666667
ribonucleotide_binding(4)&purine_ribonucleotide_binding(5)	42	0.236175	0.201667	0.0348948	-0.988916	0.5
ribonucleotide_metabolic_process(6)&purine_ribonucleotide_metabolic_process(7)	10	0.236175	0.31	0.0715131	1.03233	0.7
ribose_phosphate_metabolic_process(5)	16	0.236175	0.27875	0.056536	0.753065	0.6875
ribosomal_subunit(4)	66	0.236175	0.421061	0.0278364	6.64187	0.787879
ribosome(4)	67	0.236175	0.415075	0.0276279	6.47533	0.791045
ribosome_biogenesis(5)	12	0.236175	0.183333	0.0652822	-0.80943	0.583333
secondary_active_transmembrane_transporter_activity(5)	6	0.236175	0.255	0.092323	0.203907	0.166667
signaling(2)&single_organism_signaling(3)&signal_transduction(4)	13	0.236175	0.140769	0.0627211	-1.52111	0.461538
single_organism_biosynthetic_process(4)	42	0.236175	0.256667	0.0348948	0.58725	0.47619
single_organism_carbohydrate_metabolic_process(4)	14	0.236175	0.251429	0.0604396	0.252382	0.5
single_organism_catabolic_process(4)	14	0.236175	0.283571	0.0604396	0.7842	0.714286
single_organism_cell_adhesion(3)&single_organismal_cell_cell_adhesion(4)	7	0.236175	0.234286	0.0854745	-0.0220999	0.428571
single_organism_cellular_localization(4)&protein_targeting(5)&establishment_of_protein_localization_to_organelle(5)&protein_localization_to_organelle(6)	11	0.236175	0.396364	0.068185	2.34933	0.636364
single_organism_cellular_process(3)	164	0.236175	0.236037	0.0176589	-0.00782083	0.426829
single_organism_intracellular_transport(4)	18	0.236175	0.315556	0.0533027	1.48925	0.388889
single_organism_metabolic_process(3)	123	0.236175	0.226504	0.0203907	-0.474266	0.479675
single_organism_organelle_organization(4)	11	0.236175	0.310909	0.068185	1.09605	0.636364
single_organism_process(2)	207	0.236175	0.243188	0.0157181	0.446219	0.425121
single_organism_transport(3)&single_organism_localization(3)	33	0.236175	0.278485	0.0393666	1.07477	0.424242
small_molecule_binding(3)	44	0.236175	0.198409	0.0340925	-1.10774	0.5
small_molecule_biosynthetic_process(5)	13	0.236175	0.259231	0.0627211	0.367597	0.307692
small_molecule_metabolic_process(4)	83	0.236175	0.235783	0.0248225	-0.0157744	0.506024
small_nucleolar_ribonucleoprotein_complex(4)	8	0.236175	0.19375	0.079954	-0.530614	0.625
small_ribosomal_subunit(5)	27	0.236175	0.381481	0.0435215	3.33874	0.777778
spliceosomal_complex(4)	5	0.236175	0.114	0.101135	-1.20804	0
structural_constituent_of_ribosome(3)	64	0.236175	0.400781	0.028268	5.82307	0.796875
structural_molecule_activity(2)	70	0.236175	0.379	0.0270294	5.28407	0.771429
substrate_specific_transmembrane_transporter_activity(4)	21	0.236175	0.278095	0.0493487	0.849476	0.428571
substrate_specific_transporter_activity(3)	28	0.236175	0.276786	0.0427372	0.950249	0.392857
sulfur_compound_metabolic_process(4)	6	0.236175	0.356667	0.092323	1.30511	0.666667
symbiont_containing_vacuole_membrane(3)	5	0.236175	0.472	0.101135	2.33179	0.2
tRNA_metabolic_process(7)	23	0.236175	0.235652	0.0471543	-0.011081	0.391304
transcription_DNA_templated(6)&nucleic_acid_templated_transcription(7)	27	0.236175	0.225556	0.0435215	-0.243998	0.592593
transcription_from_RNA_polymerase_II_promoter(7)	7	0.236175	0.141429	0.0854745	-1.10847	0.571429
transferase_activity(3)	93	0.236175	0.246452	0.0234501	0.438247	0.408602
transferase_activity_transferring_acyl_groups(4)	7	0.236175	0.368571	0.0854745	1.54896	0.571429
transferase_activity_transferring_acyl_groups_other_than_amino_acyl_groups(5)	6	0.236175	0.358333	0.092323	1.32317	0.666667
transferase_activity_transferring_alkyl_or_aryl_other_than_methyl_groups(4)	7	0.236175	0.4	0.0854745	1.91666	0.428571
transferase_activity_transferring_one_carbon_groups(4)	18	0.236175	0.182222	0.0533027	-1.01219	0.444444
transferase_activity_transferring_phosphorus_containing_groups(4)	45	0.236175	0.244889	0.0337116	0.258493	0.4
transferase_complex(5)	14	0.236175	0.245714	0.0604396	0.157837	0.428571
transition_metal_ion_binding(6)	12	0.236175	0.2525	0.0652822	0.250073	0
translation(6)	106	0.236175	0.343491	0.0219651	4.88575	0.707547
translation_elongation_factor_activity(7)	6	0.236175	0.336667	0.092323	1.08848	0.833333
translation_factor_activity_nucleic_acid_binding(6)	18	0.236175	0.343889	0.0533027	2.0208	0.777778
translation_initiation_factor_activity(7)	11	0.236175	0.333636	0.068185	1.42937	0.727273
translational_elongation(6)	6	0.236175	0.336667	0.092323	1.08848	0.833333
translational_initiation(4)	13	0.236175	0.325385	0.0627211	1.42233	0.538462
transmembrane_transport(4)	7	0.236175	0.311429	0.0854745	0.880425	0.714286
transmembrane_transporter_activity(3)	27	0.236175	0.266296	0.0435215	0.692109	0.407407
transporter_activity(2)	40	0.236175	0.258	0.0357565	0.610387	0.325
tricarboxylic_acid_cycle(4)&aerobic_respiration(6)&citrate_metabolic_process(8)	10	0.236175	0.263	0.0715131	0.375111	0.4
tricarboxylic_acid_metabolic_process(7)	11	0.236175	0.245455	0.068185	0.136098	0.454545
ubiquitin_dependent_protein_catabolic_process(8)	31	0.236175	0.273871	0.0406167	0.928098	0.419355
ubiquitin_like_protein_transferase_activity(4)	9	0.236175	0.153333	0.0753814	-1.09896	0.333333
ubiquitin_protein_transferase_activity(5)	8	0.236175	0.1675	0.079954	-0.858927	0.25
unfolded_protein_binding(4)	10	0.236175	0.265	0.0715131	0.403078	0.5
vacuole(5)	20	0.236175	0.3865	0.0505674	2.97277	0.35
vesicle(3)	20	0.236175	0.354	0.0505674	2.33007	0.25
vesicle_mediated_transport(5)	16	0.236175	0.240625	0.056536	0.0787163	0.0625
zinc_ion_binding(7)	9	0.236175	0.24	0.0753814	0.050746	0

## Sheet: t=6
Pathway	nGene	pFC	avg FC	sd FC	z-value	nFC
3_5_exonuclease_activity(7)	6	0.408639	0.408333	0.151324	-0.00201818	0.5
ATP_binding(6)	25	0.408639	0.3304	0.0741332	-1.05538	0.56
ATP_dependent_RNA_helicase_activity(10)&RNA_dependent_ATPase_activity(10)	10	0.408639	0.513	0.117215	0.890342	0.2
ATPase_activity(8)	49	0.408639	0.449796	0.0529523	0.777251	0.469388
ATPase_activity_coupled(9)	32	0.408639	0.41625	0.0655251	0.116158	0.4375
ATPase_activity_coupled_to_movement_of_substances(10)	9	0.408639	0.442222	0.123555	0.271809	0.444444
DNA_binding(5)	26	0.408639	0.520385	0.0726936	1.53722	0.576923
DNA_conformation_change(5)	7	0.408639	0.578571	0.140099	1.21295	0.571429
DNA_dependent_ATPase_activity(10)	7	0.408639	0.402857	0.140099	-0.041268	0.714286
DNA_dependent_DNA_replication(7)	9	0.408639	0.792222	0.123555	3.10455	1
DNA_helicase_activity(9)	6	0.408639	0.203333	0.151324	-1.35673	0.5
DNA_metabolic_process(5)	33	0.408639	0.598485	0.0645247	2.94223	0.757576
DNA_repair(4)	12	0.408639	0.459167	0.107002	0.472215	0.583333
DNA_replication(6)	18	0.408639	0.718889	0.0873668	3.55112	0.944444
GTP_binding(6)&guanyl_ribonucleotide_binding(6)	16	0.408639	0.353125	0.0926665	-0.59907	0.5
GTPase_activity(8)	9	0.408639	0.341111	0.123555	-0.546538	0.222222
Golgi_apparatus(4)	6	0.408639	0.44	0.151324	0.207246	0.166667
Maurer_s_cleft(7)	15	0.408639	0.706667	0.0957055	3.11401	0.4
RNA_binding(5)	40	0.408639	0.383	0.0586074	-0.437466	0.525
RNA_biosynthetic_process(6)	29	0.408639	0.470345	0.0688309	0.896488	0.448276
RNA_helicase_activity(9)	12	0.408639	0.475833	0.107002	0.627975	0.333333
RNA_metabolic_process(5)	87	0.408639	0.370115	0.0397396	-0.969407	0.482759
RNA_methyltransferase_activity(6)	7	0.408639	0.248571	0.140099	-1.14253	0.571429
RNA_modification(6)	5	0.408639	0.194	0.165767	-1.29482	0.4
RNA_polymerase_activity(6)&DNA_directed_RNA_polymerase_activity(7)	12	0.408639	0.454167	0.107002	0.425487	0.333333
RNA_polymerase_complex(4)&DNA_directed_RNA_polymerase_complex(5)&nuclear_DNA_directed_RNA_polymerase_complex(5)	7	0.408639	0.445714	0.140099	0.264639	0.142857
RNA_processing(6)	26	0.408639	0.341923	0.0726936	-0.917766	0.461538
RNA_splicing(7)	20	0.408639	0.3695	0.0828834	-0.472214	0.45
RNA_splicing_via_transesterification_reactions(8)	15	0.408639	0.392667	0.0957055	-0.166888	0.466667
S_adenosylmethionine_dependent_methyltransferase_activity(6)	11	0.408639	0.536364	0.11176	1.14285	0.545455
actin_cytoskeleton(6)	7	0.408639	0.298571	0.140099	-0.785642	0.142857
active_transmembrane_transporter_activity(4)	18	0.408639	0.463889	0.0873668	0.632393	0.388889
adenyl_nucleotide_binding(6)&adenyl_ribonucleotide_binding(6)	26	0.408639	0.346154	0.0726936	-0.859565	0.538462
alpha_amino_acid_metabolic_process(5)	9	0.408639	0.364444	0.123555	-0.357688	0.222222
amino_acid_activation(5)&tRNA_aminoacylation(6)&tRNA_aminoacylation_for_protein_translation(7)	18	0.408639	0.296111	0.0873668	-1.28799	0.666667
anion_binding(4)	45	0.408639	0.340222	0.0552556	-1.23818	0.488889
anion_transmembrane_transporter_activity(6)	4	0.408639	0.52	0.185333	0.600871	0.25
apical_complex(3)	12	0.408639	0.44	0.107002	0.29309	0.25
apical_part_of_cell(3)	12	0.408639	0.44	0.107002	0.29309	0.25
apicoplast(6)	57	0.408639	0.376491	0.0490959	-0.65479	0.561404
aromatic_compound_biosynthetic_process(5)	47	0.408639	0.422128	0.0540672	0.249485	0.425532
aspartic_type_peptidase_activity(6)&aspartic_type_endopeptidase_activity(7)	8	0.408639	0.51125	0.13105	0.782992	0.125
binding(2)	182	0.408639	0.442033	0.0274756	1.21541	0.434066
biological_adhesion(2)	7	0.408639	0.648571	0.140099	1.7126	0.285714
biological_regulation(2)	66	0.408639	0.478333	0.0456258	1.52753	0.363636
biosynthetic_process(3)	197	0.408639	0.449848	0.0264089	1.56042	0.548223
bounding_membrane_of_organelle(4)	13	0.408639	0.495385	0.102804	0.843797	0.0769231
carbohydrate_derivative_binding(3)	42	0.408639	0.34881	0.057195	-1.04606	0.52381
carbohydrate_derivative_biosynthetic_process(5)	19	0.408639	0.38	0.0850366	-0.336781	0.421053
carbohydrate_derivative_catabolic_process(5)	7	0.408639	0.464286	0.140099	0.397199	0.714286
carbohydrate_derivative_metabolic_process(4)	34	0.408639	0.432059	0.0635687	0.368422	0.470588
carbohydrate_metabolic_process(4)	15	0.408639	0.384	0.0957055	-0.257443	0.466667
carboxylic_acid_metabolic_process(6)	50	0.408639	0.3782	0.0524201	-0.580669	0.6
catabolic_process(3)&organic_substance_catabolic_process(4)	52	0.408639	0.456154	0.0514021	0.92438	0.442308
catalytic_activity(2)	330	0.408639	0.406121	0.0204045	-0.123381	0.463636
catalytic_complex(4)	37	0.408639	0.427297	0.0609371	0.306194	0.513514
cation_binding(4)	19	0.408639	0.463158	0.0850366	0.641126	0.263158
cation_transmembrane_transporter_activity(6)	11	0.408639	0.535455	0.11176	1.13472	0.636364
cation_transport(5)	8	0.408639	0.27625	0.13105	-1.01021	0.5
cell_adhesion(3)	7	0.408639	0.648571	0.140099	1.7126	0.285714
cell_adhesion_molecule_binding(4)	5	0.408639	0.55	0.165767	0.852772	0.2
cell_communication(4)	14	0.408639	0.395	0.0990646	-0.137675	0.428571
cell_cycle(4)	19	0.408639	0.474211	0.0850366	0.771101	0.315789
cell_cycle_process(4)	13	0.408639	0.491538	0.102804	0.806384	0.384615
cell_periphery(3)	12	0.408639	0.389167	0.107002	-0.181978	0.25
cell_surface(3)	8	0.408639	0.69875	0.13105	2.21374	0.375
cellular_aldehyde_metabolic_process(4)	8	0.408639	0.5625	0.13105	1.17406	0.875
cellular_amino_acid_metabolic_process(4)	27	0.408639	0.318889	0.0713347	-1.25815	0.518519
cellular_aromatic_compound_metabolic_process(4)	148	0.408639	0.417635	0.0304686	0.295268	0.52027
cellular_biosynthetic_process(4)	195	0.408639	0.447641	0.0265439	1.46935	0.548718
cellular_catabolic_process(4)	41	0.408639	0.462927	0.0578883	0.937808	0.390244
cellular_component_assembly(4)	7	0.408639	0.631429	0.140099	1.59024	0.571429
cellular_component_biogenesis(3)	19	0.408639	0.408421	0.0850366	-0.00255984	0.421053
cellular_component_organization(3)	44	0.408639	0.502955	0.05588	1.68783	0.613636
cellular_component_organization_or_biogenesis(2)	55	0.408639	0.452182	0.0499806	0.8712	0.545455
cellular_lipid_metabolic_process(4)	17	0.408639	0.51	0.0898997	1.12749	0.529412
cellular_localization(3)&establishment_of_localization_in_cell(4)	27	0.408639	0.394074	0.0713347	-0.204174	0.333333
cellular_macromolecular_complex_assembly(6)	3	0.408639	0.616667	0.214004	0.972075	0.666667
cellular_macromolecule_catabolic_process(5)	38	0.408639	0.455263	0.06013	0.775394	0.368421
cellular_macromolecule_localization(4)&cellular_protein_localization(5)&intracellular_protein_transport(6)	19	0.408639	0.386316	0.0850366	-0.26251	0.421053
cellular_macromolecule_metabolic_process(4)	285	0.408639	0.425474	0.0219564	0.766746	0.487719
cellular_metabolic_process(3)	360	0.408639	0.419056	0.0195358	0.533217	0.483333
cellular_nitrogen_compound_biosynthetic_process(5)	53	0.408639	0.443019	0.0509149	0.675247	0.45283
cellular_nitrogen_compound_metabolic_process(4)	155	0.408639	0.419806	0.0297726	0.3751	0.516129
cellular_protein_metabolic_process(5)	183	0.408639	0.413716	0.0274004	0.185293	0.480874
cellular_response_to_DNA_damage_stimulus(5)	13	0.408639	0.443077	0.102804	0.334988	0.538462
cellular_response_to_stimulus(3)	27	0.408639	0.418148	0.0713347	0.133307	0.481481
cellular_response_to_stress(4)	14	0.408639	0.502143	0.0990646	0.94387	0.571429
chromatin(3)	5	0.408639	0.784	0.165767	2.26439	0.6
chromatin_organization(4)	9	0.408639	0.334444	0.123555	-0.600494	0.444444
chromosomal_part(4)	11	0.408639	0.758182	0.11176	3.12762	0.818182
chromosome(5)	12	0.408639	0.695	0.107002	2.67622	0.75
chromosome_organization(4)	19	0.408639	0.585263	0.0850366	2.07704	0.684211
coenzyme_metabolic_process(5)	11	0.408639	0.534545	0.11176	1.12658	0.727273
cofactor_metabolic_process(4)	14	0.408639	0.431429	0.0990646	0.23005	0.571429
cysteine_type_peptidase_activity(6)	5	0.408639	0.34	0.165767	-0.414068	0.4
cytoplasm(4)	282	0.408639	0.41844	0.0220728	0.444029	0.524823
cytoplasmic_part(4)	249	0.408639	0.415221	0.02349	0.280211	0.506024
cytoplasmic_transport(6)	14	0.408639	0.479286	0.0990646	0.71314	0.428571
cytoplasmic_vesicle(4)	19	0.408639	0.521053	0.0850366	1.32195	0.263158
cytoskeletal_part(4)	14	0.408639	0.35	0.0990646	-0.591924	0.285714
cytoskeleton(5)	15	0.408639	0.411333	0.0957055	0.0281551	0.333333
cytoskeleton_organization(4)	10	0.408639	0.465	0.117215	0.480837	0.4
cytosol(5)	69	0.408639	0.412319	0.0446229	0.0824712	0.521739
cytosolic_large_ribosomal_subunit(6)	25	0.408639	0.5024	0.0741332	1.26477	0.6
cytosolic_part(5)	46	0.408639	0.461957	0.0546517	0.975592	0.565217
cytosolic_ribosome(5)	42	0.408639	0.45381	0.057195	0.789768	0.547619
cytosolic_small_ribosomal_subunit(6)	17	0.408639	0.382353	0.0898997	-0.29239	0.470588
dephosphorylation(6)	8	0.408639	0.54	0.13105	1.00237	0.625
electron_carrier_activity(2)	9	0.408639	0.435556	0.123555	0.217852	0.888889
endocytic_vesicle(6)	15	0.408639	0.511333	0.0957055	1.07303	0.333333
endomembrane_system(3)	25	0.408639	0.4292	0.0741332	0.277356	0.28
endonuclease_activity(6)	5	0.408639	0.474	0.165767	0.394296	0.4
endopeptidase_activity(6)	36	0.408639	0.408056	0.0617777	-0.00943993	0.555556
endoplasmic_reticulum(4)	17	0.408639	0.422353	0.0898997	0.15255	0.294118
energy_derivation_by_oxidation_of_organic_compounds(4)&cellular_respiration(5)	11	0.408639	0.294545	0.11176	-1.02088	0.636364
entry_into_cell_of_other_organism_involved_in_symbiotic_interaction(5)&entry_into_host_cell(6)	4	0.408639	0.29	0.185333	-0.640138	0.25
entry_into_other_organism_involved_in_symbiotic_interaction(4)&entry_into_host(5)	4	0.408639	0.29	0.185333	-0.640138	0.25
envelope(3)	25	0.408639	0.446	0.0741332	0.503975	0.64
enzyme_regulator_activity(2)	6	0.408639	0.291667	0.151324	-0.772992	0.5
establishment_of_localization(3)&transport(4)	62	0.408639	0.440161	0.0470746	0.66963	0.354839
exonuclease_activity(6)	8	0.408639	0.36	0.13105	-0.371146	0.5
extracellular_membrane_bounded_organelle(4)&symbiont_containing_vacuole(5)	13	0.408639	0.376923	0.102804	-0.308505	0.461538
extracellular_organelle(3)	13	0.408639	0.376923	0.102804	-0.308505	0.461538
extracellular_region(2)&extracellular_region_part(2)	51	0.408639	0.595098	0.0519036	3.59241	0.372549
extraorganismal_space(3)&other_organism_part(3)&other_organism(4)&other_organism_cell(4)&host(5)&host_cell(5)	50	0.408639	0.6052	0.0524201	3.74973	0.36
fatty_acid_biosynthetic_process(6)	5	0.408639	0.598	0.165767	1.14233	0.6
fatty_acid_metabolic_process(5)	6	0.408639	0.608333	0.151324	1.31965	0.666667
gene_expression(5)	162	0.408639	0.405926	0.0291223	-0.0931523	0.5
generation_of_precursor_metabolites_and_energy(4)	19	0.408639	0.418947	0.0850366	0.121226	0.631579
glyceraldehyde_3_phosphate_metabolic_process(5)	8	0.408639	0.5625	0.13105	1.17406	0.875
glycolytic_process(4)&carbohydrate_catabolic_process(5)&single_organism_carbohydrate_catabolic_process(5)	8	0.408639	0.55375	0.13105	1.1073	0.625
glycosyl_compound_biosynthetic_process(5)&nucleoside_biosynthetic_process(6)&ribonucleoside_biosynthetic_process(7)	10	0.408639	0.381	0.117215	-0.235795	0.6
glycosyl_compound_metabolic_process(4)&nucleoside_metabolic_process(5)	13	0.408639	0.44	0.102804	0.305058	0.538462
guanyl_nucleotide_binding(6)	16	0.408639	0.353125	0.0926665	-0.59907	0.5
helicase_activity(8)	27	0.408639	0.317407	0.0713347	-1.27892	0.407407
heterocycle_biosynthetic_process(5)	53	0.408639	0.450943	0.0509149	0.83089	0.415094
heterocycle_metabolic_process(4)	152	0.408639	0.42375	0.030065	0.50262	0.513158
host_cell_cytoplasm_part(6)	37	0.408639	0.6	0.0609371	3.14031	0.378378
host_cell_cytosol(7)	5	0.408639	0.8	0.165767	2.36091	0.4
host_cell_part(4)	48	0.408639	0.6	0.053501	3.57678	0.354167
host_cell_plasma_membrane(6)	13	0.408639	0.56	0.102804	1.47233	0.153846
host_cell_surface_binding(3)	14	0.408639	0.433571	0.0990646	0.251681	0.214286
host_intracellular_part(5)&host_cell_cytoplasm(6)	40	0.408639	0.60375	0.0586074	3.32912	0.4
hydrogen_ion_transmembrane_transporter_activity(9)	10	0.408639	0.509	0.117215	0.856216	0.6
hydrolase_activity(3)	166	0.408639	0.416566	0.0287693	0.275556	0.451807
hydrolase_activity_acting_on_acid_anhydrides(4)&hydrolase_activity_acting_on_acid_anhydrides_in_phosphorus_containing_anhydrides(5)&pyrophosphatase_activity(6)	81	0.408639	0.398025	0.0411851	-0.257716	0.444444
hydrolase_activity_acting_on_acid_anhydrides_catalyzing_transmembrane_movement_of_substances(4)&ATPase_activity_coupled_to_transmembrane_movement_of_substances(5)	9	0.408639	0.442222	0.123555	0.271809	0.444444
hydrolase_activity_acting_on_ester_bonds(4)	28	0.408639	0.396071	0.0700493	-0.179407	0.357143
infected_host_cell_surface_knob(7)	5	0.408639	0.55	0.165767	0.852772	0.2
inner_membrane_complex(3)	8	0.408639	0.18	0.13105	-1.74467	0.125
inorganic_cation_transmembrane_transporter_activity(7)	11	0.408639	0.535455	0.11176	1.13472	0.636364
integral_component_of_membrane(4)	21	0.408639	0.396667	0.0808859	-0.148012	0.333333
interaction_with_host(4)	14	0.408639	0.584286	0.0990646	1.77305	0.142857
interspecies_interaction_between_organisms(3)&symbiosis_encompassing_mutualism_through_parasitism(4)	20	0.408639	0.618	0.0828834	2.52597	0.1
intracellular_membrane_bounded_organelle(4)	239	0.408639	0.432971	0.0239764	1.01483	0.493724
intracellular_non_membrane_bounded_organelle(4)	100	0.408639	0.4847	0.0370666	2.05202	0.52
intracellular_organelle(3)	311	0.408639	0.445531	0.0210185	1.7552	0.501608
intracellular_organelle_part(3)	170	0.408639	0.458176	0.0284288	1.74252	0.482353
intracellular_region_of_host(5)	40	0.408639	0.60375	0.0586074	3.32912	0.4
intracellular_transport(5)	26	0.408639	0.393462	0.0726936	-0.208783	0.346154
intrinsic_component_of_membrane(3)	22	0.408639	0.396364	0.0790262	-0.155329	0.318182
intrinsic_component_of_plasma_membrane(4)	7	0.408639	0.365714	0.140099	-0.306387	0.142857
ion_binding(3)	62	0.408639	0.362419	0.0470746	-0.981832	0.419355
ion_transmembrane_transporter_activity(5)	15	0.408639	0.531333	0.0957055	1.282	0.533333
ion_transport(4)	12	0.408639	0.315833	0.107002	-0.867324	0.416667
isomerase_activity(3)	9	0.408639	0.438889	0.123555	0.244831	0.555556
kinase_activity(5)	22	0.408639	0.392273	0.0790262	-0.207096	0.318182
large_ribosomal_subunit(5)	39	0.408639	0.487949	0.0593541	1.33622	0.615385
ligase_activity(3)	24	0.408639	0.311667	0.0756619	-1.28165	0.625
ligase_activity_forming_carbon_oxygen_bonds(4)&ligase_activity_forming_aminoacyl_tRNA_and_related_compounds(5)&aminoacyl_tRNA_ligase_activity(6)	18	0.408639	0.296111	0.0873668	-1.28799	0.666667
lipid_biosynthetic_process(5)	14	0.408639	0.533571	0.0990646	1.26112	0.571429
lipid_metabolic_process(4)	17	0.408639	0.51	0.0898997	1.12749	0.529412
localization(2)	63	0.408639	0.439683	0.0466995	0.664756	0.365079
locomotion(2)	6	0.408639	0.355	0.151324	-0.354463	0.333333
lyase_activity(3)	16	0.408639	0.413125	0.0926665	0.0484131	0.375
lytic_vacuole(6)&lysosome(7)	15	0.408639	0.511333	0.0957055	1.07303	0.333333
mRNA_metabolic_process(6)&mRNA_processing(7)	7	0.408639	0.402857	0.140099	-0.041268	0.428571
macromolecular_complex(2)	214	0.408639	0.445187	0.0253382	1.44241	0.528037
macromolecular_complex_assembly(5)	4	0.408639	0.4675	0.185333	0.317597	0.5
macromolecular_complex_subunit_organization(4)	14	0.408639	0.366429	0.0990646	-0.426087	0.571429
macromolecule_biosynthetic_process(5)&cellular_macromolecule_biosynthetic_process(5)	156	0.408639	0.447692	0.029677	1.31595	0.557692
macromolecule_catabolic_process(5)	38	0.408639	0.455263	0.06013	0.775394	0.368421
macromolecule_localization(3)	23	0.408639	0.448261	0.0772892	0.512648	0.347826
macromolecule_metabolic_process(4)	303	0.408639	0.421584	0.0212942	0.607932	0.485149
macromolecule_modification(5)	45	0.408639	0.413556	0.0552556	0.0889832	0.355556
membrane(2)	91	0.408639	0.422308	0.0388563	0.351782	0.395604
membrane_bounded_organelle(3)	249	0.408639	0.432169	0.02349	1.0017	0.48996
membrane_bounded_vesicle(4)&cytoplasmic_membrane_bounded_vesicle(5)	18	0.408639	0.522778	0.0873668	1.30643	0.277778
membrane_coat(3)&coated_membrane(3)	7	0.408639	0.491429	0.140099	0.59094	0.142857
membrane_enclosed_lumen(2)	41	0.408639	0.420488	0.0578883	0.204689	0.439024
membrane_part(2)	51	0.408639	0.419216	0.0519036	0.203781	0.352941
metabolic_process(2)	392	0.408639	0.416939	0.0187215	0.443344	0.482143
metal_ion_binding(5)	18	0.408639	0.483889	0.0873668	0.861313	0.277778
metallopeptidase_activity(6)	8	0.408639	0.34	0.13105	-0.523759	0.75
methyltransferase_activity(5)	16	0.408639	0.445625	0.0926665	0.399133	0.5625
microneme(4)	4	0.408639	0.455	0.185333	0.250151	0.5
microtubule_associated_complex(4)	4	0.408639	0.2825	0.185333	-0.680606	0.25
microtubule_based_movement(5)	3	0.408639	0.13	0.214004	-1.30203	0
microtubule_based_process(4)	7	0.408639	0.418571	0.140099	0.0708979	0.428571
microtubule_cytoskeleton(6)	6	0.408639	0.481667	0.151324	0.482594	0.5
microtubule_motor_activity(9)	4	0.408639	0.2875	0.185333	-0.653628	0.5
mitochondrial_envelope(5)	20	0.408639	0.42	0.0828834	0.137075	0.7
mitochondrial_matrix(5)	11	0.408639	0.429091	0.11176	0.183001	0.545455
mitochondrial_membrane_part(3)	13	0.408639	0.4	0.102804	-0.0840309	0.692308
mitochondrial_part(4)	31	0.408639	0.423226	0.0665736	0.219112	0.645161
mitochondrial_transport(5)	7	0.408639	0.298571	0.140099	-0.785642	0.571429
mitochondrion(5)	61	0.408639	0.393934	0.0474589	-0.309832	0.590164
mitochondrion_organization(4)&protein_targeting_to_mitochondrion(5)&establishment_of_protein_localization_to_mitochondrion(6)&protein_localization_to_mitochondrion(7)	6	0.408639	0.325	0.151324	-0.552714	0.666667
modification_dependent_macromolecule_catabolic_process(6)&cellular_protein_catabolic_process(6)&proteolysis_involved_in_cellular_protein_catabolic_process(6)&modification_dependent_protein_catabolic_process(7)	32	0.408639	0.461875	0.0655251	0.812456	0.40625
modification_of_morphology_or_physiology_of_other_organism(3)	7	0.408639	0.72	0.140099	2.22244	0.142857
modulation_by_symbiont_of_host_cellular_process(4)&modification_of_morphology_or_physiology_of_other_organism_involved_in_symbiotic_interaction(4)&modification_by_symbiont_of_host_morphology_or_physiology(5)	6	0.408639	0.693333	0.151324	1.88136	0.166667
molecular_function_regulator(2)	7	0.408639	0.287143	0.140099	-0.867217	0.428571
monocarboxylic_acid_biosynthetic_process(7)	5	0.408639	0.598	0.165767	1.14233	0.6
monocarboxylic_acid_metabolic_process(7)	15	0.408639	0.57	0.0957055	1.68602	0.666667
monovalent_inorganic_cation_transmembrane_transporter_activity(8)	10	0.408639	0.509	0.117215	0.856216	0.6
motor_activity(8)	8	0.408639	0.26	0.13105	-1.13421	0.25
movement_in_environment_of_other_organism_involved_in_symbiotic_interaction(3)&movement_in_host_environment(4)	5	0.408639	0.344	0.165767	-0.389938	0.2
movement_of_cell_or_subcellular_component(4)	6	0.408639	0.18	0.151324	-1.51092	0.166667
multi_organism_process(2)	22	0.408639	0.605	0.0790262	2.48476	0.136364
ncRNA_metabolic_process(6)	30	0.408639	0.315	0.067674	-1.38367	0.566667
ncRNA_processing(7)	11	0.408639	0.237273	0.11176	-1.53334	0.363636
negative_regulation_of_biological_process(2)	2	0.408639	0.48	0.2621	0.272267	1
nitrogen_compound_metabolic_process(3)	163	0.408639	0.421043	0.0290328	0.427248	0.503067
non_membrane_bounded_organelle(3)	100	0.408639	0.4847	0.0370666	2.05202	0.52
nuclear_lumen(5)	29	0.408639	0.421379	0.0688309	0.1851	0.37931
nuclear_part(4)	43	0.408639	0.435349	0.056526	0.472528	0.395349
nuclear_periphery(5)	8	0.408639	0.42375	0.13105	0.115309	0.375
nuclease_activity(5)	14	0.408639	0.385	0.0990646	-0.238619	0.428571
nucleic_acid_binding(4)	65	0.408639	0.416462	0.0459755	0.170152	0.523077
nucleic_acid_metabolic_process(5)	116	0.408639	0.422759	0.0344155	0.410277	0.543103
nucleobase_containing_compound_biosynthetic_process(5)	43	0.408639	0.441628	0.056526	0.58361	0.465116
nucleobase_containing_compound_metabolic_process(4)	145	0.408639	0.425172	0.0307821	0.537119	0.531034
nucleobase_containing_small_molecule_metabolic_process(4)	30	0.408639	0.442	0.067674	0.49297	0.5
nucleoplasm(5)	11	0.408639	0.369091	0.11176	-0.353864	0.272727
nucleoplasm_part(5)	10	0.408639	0.339	0.117215	-0.594112	0.3
nucleoside_binding(4)&purine_nucleoside_binding(5)&ribonucleoside_binding(5)&purine_ribonucleoside_triphosphate_binding(5)&purine_ribonucleoside_binding(6)	41	0.408639	0.339268	0.0578883	-1.19835	0.536585
nucleoside_phosphate_biosynthetic_process(5)&nucleotide_biosynthetic_process(6)	11	0.408639	0.414545	0.11176	0.0528518	0.454545
nucleoside_phosphate_metabolic_process(5)	24	0.408639	0.43	0.0756619	0.282325	0.541667
nucleoside_triphosphatase_activity(7)	77	0.408639	0.383247	0.0422413	-0.601117	0.454545
nucleotide_binding(4)&nucleoside_phosphate_binding(4)	43	0.408639	0.366512	0.056526	-0.745269	0.534884
nucleotide_metabolic_process(6)	23	0.408639	0.430435	0.0772892	0.282006	0.521739
nucleotidyltransferase_activity(5)	19	0.408639	0.474211	0.0850366	0.771101	0.473684
nucleus(5)	82	0.408639	0.477927	0.0409332	1.69271	0.47561
organellar_large_ribosomal_subunit(4)	10	0.408639	0.398	0.117215	-0.0907627	0.5
organellar_ribosome(3)	16	0.408639	0.443125	0.0926665	0.372155	0.4375
organelle(2)	322	0.408639	0.443168	0.0206564	1.67159	0.496894
organelle_envelope(4)	24	0.408639	0.448333	0.0756619	0.524632	0.666667
organelle_inner_membrane(4)&mitochondrial_membrane(4)&mitochondrial_inner_membrane(5)	19	0.408639	0.426316	0.0850366	0.207876	0.684211
organelle_lumen(3)&intracellular_organelle_lumen(4)	40	0.408639	0.4235	0.0586074	0.253573	0.425
organelle_membrane(3)	33	0.408639	0.451818	0.0645247	0.669193	0.454545
organelle_organization(3)	39	0.408639	0.509231	0.0593541	1.69478	0.589744
organelle_part(2)	175	0.408639	0.4616	0.0280197	1.89014	0.474286
organic_acid_biosynthetic_process(5)&carboxylic_acid_biosynthetic_process(6)	8	0.408639	0.50625	0.13105	0.744839	0.5
organic_acid_metabolic_process(4)&oxoacid_metabolic_process(5)	52	0.408639	0.366538	0.0514021	-0.819038	0.576923
organic_cyclic_compound_binding(3)&heterocyclic_compound_binding(3)	98	0.408639	0.409694	0.0374429	0.0281801	0.540816
organic_cyclic_compound_biosynthetic_process(5)	53	0.408639	0.450943	0.0509149	0.83089	0.415094
organic_cyclic_compound_metabolic_process(4)	152	0.408639	0.42375	0.030065	0.50262	0.513158
organic_substance_biosynthetic_process(4)	196	0.408639	0.449082	0.0264761	1.52752	0.55102
organic_substance_metabolic_process(3)	380	0.408639	0.417421	0.0190148	0.461869	0.478947
organic_substance_transport(5)	26	0.408639	0.426538	0.0726936	0.246235	0.384615
organonitrogen_compound_biosynthetic_process(5)	27	0.408639	0.396667	0.0713347	-0.167829	0.444444
organonitrogen_compound_metabolic_process(4)	59	0.408639	0.392203	0.0482566	-0.340582	0.508475
organophosphate_biosynthetic_process(5)	19	0.408639	0.455263	0.0850366	0.548287	0.473684
organophosphate_metabolic_process(4)	35	0.408639	0.427143	0.062654	0.295338	0.485714
other_organism_membrane(4)&host_cell_membrane(5)&other_organism_cell_membrane(5)	15	0.408639	0.590667	0.0957055	1.90196	0.2
oxidation_reduction_process(4)	19	0.408639	0.31	0.0850366	-1.15996	0.684211
oxidoreductase_activity(3)	30	0.408639	0.371	0.067674	-0.556177	0.566667
oxidoreductase_complex(3)	10	0.408639	0.412	0.117215	0.0286761	0.8
oxidoreduction_coenzyme_metabolic_process(6)	7	0.408639	0.597143	0.140099	1.34551	0.857143
passive_evasion_of_immune_response_of_other_organism_involved_in_symbiotic_interaction(7)&antigenic_variation(8)	11	0.408639	0.63	0.11176	1.98068	0.0909091
pellicle(3)	9	0.408639	0.16	0.123555	-2.01237	0.111111
peptidase_activity(4)	44	0.408639	0.383636	0.05588	-0.44743	0.590909
peptidase_activity_acting_on_L_amino_acid_peptides(5)	44	0.408639	0.383636	0.05588	-0.44743	0.590909
phagocytic_vesicle(7)&secondary_lysosome(8)&phagolysosome(8)&food_vacuole(9)	15	0.408639	0.511333	0.0957055	1.07303	0.333333
phosphatase_activity(6)	9	0.408639	0.463333	0.123555	0.442673	0.333333
phosphate_containing_compound_metabolic_process(5)	56	0.408639	0.432143	0.0495323	0.474521	0.428571
phospholipid_biosynthetic_process(5)	8	0.408639	0.51125	0.13105	0.782992	0.5
phospholipid_metabolic_process(5)	10	0.408639	0.463	0.117215	0.463775	0.4
phosphoric_ester_hydrolase_activity(5)	13	0.408639	0.426154	0.102804	0.170373	0.307692
phosphorus_metabolic_process(4)	60	0.408639	0.414167	0.0478528	0.11552	0.433333
phosphorylation(6)	15	0.408639	0.44	0.0957055	0.327685	0.266667
phosphotransferase_activity_alcohol_group_as_acceptor(5)	20	0.408639	0.3395	0.0828834	-0.834168	0.3
plasma_membrane(3)	12	0.408639	0.389167	0.107002	-0.181978	0.25
plasma_membrane_part(3)	8	0.408639	0.3325	0.13105	-0.580989	0.25
plastid(5)	59	0.408639	0.368983	0.0482566	-0.821767	0.542373
posttranscriptional_regulation_of_gene_expression(6)	6	0.408639	0.32	0.151324	-0.585756	0.5
primary_active_transmembrane_transporter_activity(5)&P_P_bond_hydrolysis_driven_transmembrane_transporter_activity(6)	12	0.408639	0.4475	0.107002	0.363182	0.5
primary_metabolic_process(3)	363	0.408639	0.418898	0.0194549	0.527339	0.484848
proteasomal_protein_catabolic_process(6)&proteasome_mediated_ubiquitin_dependent_protein_catabolic_process(7)&ER_associated_ubiquitin_dependent_protein_catabolic_process(8)	9	0.408639	0.48	0.123555	0.577565	0.222222
proteasome_complex(4)	20	0.408639	0.418	0.0828834	0.112945	0.75
proteasome_core_complex(4)	9	0.408639	0.408889	0.123555	0.00202465	0.777778
proteasome_regulatory_particle(4)&proteasome_accessory_complex(4)	9	0.408639	0.476667	0.123555	0.550587	0.777778
protein_DNA_complex(3)	7	0.408639	0.745714	0.140099	2.40599	0.714286
protein_binding(3)	63	0.408639	0.513492	0.0466995	2.24528	0.380952
protein_catabolic_process(5)	38	0.408639	0.455263	0.06013	0.775394	0.368421
protein_complex(3)	128	0.408639	0.453047	0.0327626	1.35545	0.53125
protein_complex_biogenesis(4)&protein_complex_assembly(5)	3	0.408639	0.616667	0.214004	0.972075	0.666667
protein_complex_subunit_organization(5)	6	0.408639	0.535	0.151324	0.835039	0.666667
protein_folding(6)	11	0.408639	0.377273	0.11176	-0.280655	0.272727
protein_kinase_activity(6)	13	0.408639	0.396923	0.102804	-0.113961	0.307692
protein_localization(4)&establishment_of_protein_localization(4)&protein_transport(5)	23	0.408639	0.448261	0.0772892	0.512648	0.347826
protein_metabolic_process(4)	206	0.408639	0.410097	0.0258255	0.0564695	0.470874
protein_modification_process(5)&cellular_protein_modification_process(6)	39	0.408639	0.426667	0.0593541	0.303736	0.358974
protein_phosphorylation(7)	14	0.408639	0.39	0.0990646	-0.188147	0.214286
protein_serine_threonine_kinase_activity(7)	7	0.408639	0.43	0.140099	0.152473	0.142857
protein_transporter_activity(4)	8	0.408639	0.415	0.13105	0.0485407	0.375
proteolysis(5)	53	0.408639	0.405094	0.0509149	-0.0696141	0.433962
proton_transporting_two_sector_ATPase_complex(3)	11	0.408639	0.452727	0.11176	0.394493	0.363636
purine_NTP_dependent_helicase_activity(9)&ATP_dependent_helicase_activity(10)	16	0.408639	0.36625	0.0926665	-0.457433	0.25
purine_containing_compound_biosynthetic_process(6)	11	0.408639	0.373636	0.11176	-0.313192	0.636364
purine_containing_compound_metabolic_process(5)	13	0.408639	0.41	0.102804	0.0132414	0.615385
purine_nucleoside_biosynthetic_process(7)&purine_ribonucleoside_biosynthetic_process(8)	9	0.408639	0.403333	0.123555	-0.0429395	0.666667
purine_nucleoside_metabolic_process(6)&purine_ribonucleoside_metabolic_process(7)	11	0.408639	0.440909	0.11176	0.288747	0.636364
purine_nucleotide_binding(5)	42	0.408639	0.34881	0.057195	-1.04606	0.52381
purine_nucleotide_biosynthetic_process(7)	9	0.408639	0.388889	0.123555	-0.159846	0.555556
purine_nucleotide_metabolic_process(6)	11	0.408639	0.429091	0.11176	0.183001	0.545455
pyridine_containing_compound_metabolic_process(5)	7	0.408639	0.648571	0.140099	1.7126	0.714286
pyrimidine_containing_compound_metabolic_process(5)	4	0.408639	0.7925	0.185333	2.0712	0.5
pyruvate_metabolic_process(8)	10	0.408639	0.576	0.117215	1.42782	0.7
rRNA_processing(6)&rRNA_metabolic_process(7)	7	0.408639	0.182857	0.140099	-1.61159	0.285714
receptor_binding(4)&host_cell_surface_receptor_binding(4)	9	0.408639	0.464444	0.123555	0.451666	0.333333
regulation_of_RNA_metabolic_process(5)&regulation_of_transcription_DNA_templated(6)&regulation_of_RNA_biosynthetic_process(6)&regulation_of_nucleic_acid_templated_transcription(7)	14	0.408639	0.357857	0.0990646	-0.512611	0.571429
regulation_of_biological_process(2)	58	0.408639	0.43931	0.0486708	0.630185	0.396552
regulation_of_biological_quality(3)	14	0.408639	0.732143	0.0990646	3.26559	0.142857
regulation_of_biosynthetic_process(4)&regulation_of_cellular_biosynthetic_process(5)	20	0.408639	0.373	0.0828834	-0.429986	0.6
regulation_of_cell_adhesion(4)&modulation_by_symbiont_of_host_erythrocyte_aggregation(5)&regulation_of_cell_cell_adhesion(5)&homotypic_cell_cell_adhesion(5)&regulation_of_homotypic_cell_cell_adhesion(6)&erythrocyte_aggregation(6)&regulation_of_erythrocyte_aggregation(7)	6	0.408639	0.693333	0.151324	1.88136	0.166667
regulation_of_cell_cycle(4)	14	0.408639	0.485	0.0990646	0.770823	0.285714
regulation_of_cell_cycle_process(5)	9	0.408639	0.48	0.123555	0.577565	0.222222
regulation_of_cellular_metabolic_process(4)	20	0.408639	0.373	0.0828834	-0.429986	0.6
regulation_of_cellular_process(3)	54	0.408639	0.425556	0.0504412	0.335377	0.407407
regulation_of_cellular_protein_metabolic_process(5)&regulation_of_protein_metabolic_process(5)	5	0.408639	0.384	0.165767	-0.148635	0.6
regulation_of_gene_expression(5)	22	0.408639	0.370909	0.0790262	-0.477432	0.5
regulation_of_macromolecule_biosynthetic_process(5)&regulation_of_cellular_macromolecule_biosynthetic_process(6)	19	0.408639	0.364737	0.0850366	-0.516271	0.578947
regulation_of_macromolecule_metabolic_process(4)	22	0.408639	0.370909	0.0790262	-0.477432	0.5
regulation_of_metabolic_process(3)	23	0.408639	0.377826	0.0772892	-0.398667	0.521739
regulation_of_nitrogen_compound_metabolic_process(4)&regulation_of_nucleobase_containing_compound_metabolic_process(5)	14	0.408639	0.357857	0.0990646	-0.512611	0.571429
regulation_of_primary_metabolic_process(4)	20	0.408639	0.373	0.0828834	-0.429986	0.6
regulation_of_translation(6)	5	0.408639	0.384	0.165767	-0.148635	0.6
replication_fork(5)	5	0.408639	0.752	0.165767	2.07135	1
response_to_abiotic_stimulus(3)	13	0.408639	0.563077	0.102804	1.50226	0.615385
response_to_biotic_stimulus(3)&response_to_other_organism(3)&response_to_external_biotic_stimulus(4)&response_to_defenses_of_other_organism_involved_in_symbiotic_interaction(4)&avoidance_of_defenses_of_other_organism_involved_in_symbiotic_interaction(5)&response_to_immune_response_of_other_organism_involved_in_symbiotic_interaction(5)&evasion_or_tolerance_of_immune_response_of_other_organism_invo…	11	0.408639	0.63	0.11176	1.98068	0.0909091
response_to_chemical(3)	23	0.408639	0.623478	0.0772892	2.77968	0.521739
response_to_drug(4)	12	0.408639	0.528333	0.107002	1.11862	0.416667
response_to_external_stimulus(3)	13	0.408639	0.630769	0.102804	2.16071	0.153846
response_to_heat(4)	11	0.408639	0.629091	0.11176	1.97255	0.636364
response_to_organic_substance(4)&response_to_topologically_incorrect_protein(4)&response_to_unfolded_protein(5)	10	0.408639	0.663	0.117215	2.17004	0.7
response_to_stimulus(2)	67	0.408639	0.510299	0.0452841	2.24494	0.432836
response_to_stress(3)	30	0.408639	0.543667	0.067674	1.99527	0.6
response_to_temperature_stimulus(4)	12	0.408639	0.580833	0.107002	1.60926	0.666667
rhoptry(3)	6	0.408639	0.3	0.151324	-0.717923	0.166667
ribonuclease_activity(6)	8	0.408639	0.41	0.13105	0.0103874	0.375
ribonucleoprotein_complex(3)	85	0.408639	0.433294	0.0402044	0.613251	0.517647
ribonucleoprotein_complex_biogenesis(4)	12	0.408639	0.278333	0.107002	-1.21778	0.333333
ribonucleoside_metabolic_process(6)	12	0.408639	0.419167	0.107002	0.09839	0.583333
ribonucleotide_binding(4)&purine_ribonucleotide_binding(5)	42	0.408639	0.34881	0.057195	-1.04606	0.52381
ribonucleotide_metabolic_process(6)&purine_ribonucleotide_metabolic_process(7)	10	0.408639	0.424	0.117215	0.131052	0.5
ribose_phosphate_metabolic_process(5)	16	0.408639	0.463125	0.0926665	0.587982	0.625
ribosomal_subunit(4)	66	0.408639	0.462727	0.0456258	1.18548	0.545455
ribosome(4)	67	0.408639	0.461791	0.0452841	1.17375	0.537313
ribosome_biogenesis(5)	12	0.408639	0.278333	0.107002	-1.21778	0.333333
secondary_active_transmembrane_transporter_activity(5)	6	0.408639	0.496667	0.151324	0.581719	0.166667
signaling(2)&single_organism_signaling(3)&signal_transduction(4)	13	0.408639	0.327692	0.102804	-0.787384	0.384615
single_organism_biosynthetic_process(4)	42	0.408639	0.49	0.057195	1.42252	0.52381
single_organism_carbohydrate_metabolic_process(4)	14	0.408639	0.373571	0.0990646	-0.353984	0.428571
single_organism_catabolic_process(4)	14	0.408639	0.458571	0.0990646	0.504042	0.642857
single_organism_cell_adhesion(3)&single_organismal_cell_cell_adhesion(4)	7	0.408639	0.648571	0.140099	1.7126	0.285714
single_organism_cellular_localization(4)&protein_targeting(5)&establishment_of_protein_localization_to_organelle(5)&protein_localization_to_organelle(6)	11	0.408639	0.443636	0.11176	0.31315	0.545455
single_organism_cellular_process(3)	164	0.408639	0.408171	0.0289441	-0.0161691	0.457317
single_organism_intracellular_transport(4)	18	0.408639	0.431667	0.0873668	0.263578	0.388889
single_organism_metabolic_process(3)	123	0.408639	0.382683	0.0334218	-0.776613	0.528455
single_organism_organelle_organization(4)	11	0.408639	0.515455	0.11176	0.955761	0.636364
single_organism_process(2)	207	0.408639	0.412077	0.0257631	0.133469	0.458937
single_organism_transport(3)&single_organism_localization(3)	33	0.408639	0.384848	0.0645247	-0.3687	0.424242
small_molecule_binding(3)	44	0.408639	0.360227	0.05588	-0.866347	0.522727
small_molecule_biosynthetic_process(5)	13	0.408639	0.541538	0.102804	1.29275	0.461538
small_molecule_metabolic_process(4)	83	0.408639	0.393976	0.0406859	-0.360391	0.542169
small_nucleolar_ribonucleoprotein_complex(4)	8	0.408639	0.16375	0.13105	-1.86866	0.5
small_ribosomal_subunit(5)	27	0.408639	0.426296	0.0713347	0.247531	0.444444
spliceosomal_complex(4)	5	0.408639	0.464	0.165767	0.333971	0
structural_constituent_of_ribosome(3)	64	0.408639	0.447969	0.0463332	0.848851	0.53125
structural_molecule_activity(2)	70	0.408639	0.446714	0.0443031	0.859434	0.528571
substrate_specific_transmembrane_transporter_activity(4)	21	0.408639	0.478571	0.0808859	0.864584	0.571429
substrate_specific_transporter_activity(3)	28	0.408639	0.466786	0.0700493	0.830087	0.5
sulfur_compound_metabolic_process(4)	6	0.408639	0.55	0.151324	0.934165	0.333333
symbiont_containing_vacuole_membrane(3)	5	0.408639	0.578	0.165767	1.02168	0.2
tRNA_metabolic_process(7)	23	0.408639	0.355217	0.0772892	-0.691188	0.652174
transcription_DNA_templated(6)&nucleic_acid_templated_transcription(7)	27	0.408639	0.47	0.0713347	0.860188	0.407407
transcription_from_RNA_polymerase_II_promoter(7)	7	0.408639	0.405714	0.140099	-0.0208742	0.142857
transferase_activity(3)	93	0.408639	0.416344	0.0384363	0.200471	0.419355
transferase_activity_transferring_acyl_groups(4)	7	0.408639	0.345714	0.140099	-0.449144	0.714286
transferase_activity_transferring_acyl_groups_other_than_amino_acyl_groups(5)	6	0.408639	0.391667	0.151324	-0.112157	0.666667
transferase_activity_transferring_alkyl_or_aryl_other_than_methyl_groups(4)	7	0.408639	0.425714	0.140099	0.121882	0.571429
transferase_activity_transferring_one_carbon_groups(4)	18	0.408639	0.403889	0.0873668	-0.0543667	0.5
transferase_activity_transferring_phosphorus_containing_groups(4)	45	0.408639	0.438	0.0552556	0.531372	0.377778
transferase_complex(5)	14	0.408639	0.532143	0.0990646	1.2467	0.214286
transition_metal_ion_binding(6)	12	0.408639	0.465	0.107002	0.526731	0
translation(6)	106	0.408639	0.405189	0.0360023	-0.0958288	0.54717
translation_elongation_factor_activity(7)	6	0.408639	0.366667	0.151324	-0.277366	0.666667
translation_factor_activity_nucleic_acid_binding(6)	18	0.408639	0.342778	0.0873668	-0.753844	0.555556
translation_initiation_factor_activity(7)	11	0.408639	0.332727	0.11176	-0.679236	0.454545
translational_elongation(6)	6	0.408639	0.366667	0.151324	-0.277366	0.666667
translational_initiation(4)	13	0.408639	0.309231	0.102804	-0.966964	0.384615
transmembrane_transport(4)	7	0.408639	0.294286	0.140099	-0.816233	0.428571
transmembrane_transporter_activity(3)	27	0.408639	0.494444	0.0713347	1.20286	0.518519
transporter_activity(2)	40	0.408639	0.4835	0.0586074	1.27733	0.425
tricarboxylic_acid_cycle(4)&aerobic_respiration(6)&citrate_metabolic_process(8)	10	0.408639	0.21	0.117215	-1.69465	0.6
tricarboxylic_acid_metabolic_process(7)	11	0.408639	0.204545	0.11176	-1.82617	0.636364
ubiquitin_dependent_protein_catabolic_process(8)	31	0.408639	0.471935	0.0665736	0.950779	0.419355
ubiquitin_like_protein_transferase_activity(4)	9	0.408639	0.401111	0.123555	-0.0609251	0.333333
ubiquitin_protein_transferase_activity(5)	8	0.408639	0.43375	0.13105	0.191616	0.25
unfolded_protein_binding(4)	10	0.408639	0.45	0.117215	0.352867	0.2
vacuole(5)	20	0.408639	0.561	0.0828834	1.83826	0.25
vesicle(3)	20	0.408639	0.4955	0.0828834	1.04799	0.25
vesicle_mediated_transport(5)	16	0.408639	0.538125	0.0926665	1.39734	0.125
zinc_ion_binding(7)	9	0.408639	0.542222	0.123555	1.08116	0

## Sheet: t=12
Pathway	nGene	pFC	avg FC	sd FC	z-value	nFC
3_5_exonuclease_activity(7)	6	0.528026	0.453333	0.201931	-0.369892	0.333333
ATP_binding(6)	25	0.528026	0.5544	0.0989255	0.266606	0.48
ATP_dependent_RNA_helicase_activity(10)&RNA_dependent_ATPase_activity(10)	10	0.528026	0.686	0.156415	1.00997	0.2
ATPase_activity(8)	49	0.528026	0.529592	0.0706611	0.022162	0.44898
ATPase_activity_coupled(9)	32	0.528026	0.525938	0.0874386	-0.0238836	0.40625
ATPase_activity_coupled_to_movement_of_substances(10)	9	0.528026	0.474444	0.164876	-0.32498	0.444444
DNA_binding(5)	26	0.528026	0.736154	0.0970044	2.14555	0.615385
DNA_conformation_change(5)	7	0.528026	0.775714	0.186952	1.32488	0.714286
DNA_dependent_ATPase_activity(10)	7	0.528026	0.441429	0.186952	-0.463207	0.714286
DNA_dependent_DNA_replication(7)	9	0.528026	0.787778	0.164876	1.57544	1
DNA_helicase_activity(9)	6	0.528026	0.2	0.201931	-1.62445	0.666667
DNA_metabolic_process(5)	33	0.528026	0.624242	0.0861036	1.11745	0.787879
DNA_repair(4)	12	0.528026	0.485833	0.142787	-0.295493	0.666667
DNA_replication(6)	18	0.528026	0.725	0.116585	1.68954	1
GTP_binding(6)&guanyl_ribonucleotide_binding(6)	16	0.528026	0.38	0.123657	-1.19707	0.5625
GTPase_activity(8)	9	0.528026	0.544444	0.164876	0.0995816	0.111111
Golgi_apparatus(4)	6	0.528026	0.46	0.201931	-0.336877	0.5
Maurer_s_cleft(7)	15	0.528026	0.894	0.127712	2.86561	0.133333
RNA_binding(5)	40	0.528026	0.40275	0.0782075	-1.60184	0.375
RNA_biosynthetic_process(6)	29	0.528026	0.624138	0.09185	1.0464	0.37931
RNA_helicase_activity(9)	12	0.528026	0.58	0.142787	0.363999	0.166667
RNA_metabolic_process(5)	87	0.528026	0.482069	0.0530296	-0.866627	0.367816
RNA_methyltransferase_activity(6)	7	0.528026	0.491429	0.186952	-0.195758	0.142857
RNA_modification(6)	5	0.528026	0.528	0.221204	-0.000116858	0
RNA_polymerase_activity(6)&DNA_directed_RNA_polymerase_activity(7)	12	0.528026	0.758333	0.142787	1.61295	0.25
RNA_polymerase_complex(4)&DNA_directed_RNA_polymerase_complex(5)&nuclear_DNA_directed_RNA_polymerase_complex(5)	7	0.528026	0.848571	0.186952	1.71459	0
RNA_processing(6)	26	0.528026	0.357308	0.0970044	-1.7599	0.423077
RNA_splicing(7)	20	0.528026	0.395	0.110602	-1.20274	0.45
RNA_splicing_via_transesterification_reactions(8)	15	0.528026	0.399333	0.127712	-1.00768	0.466667
S_adenosylmethionine_dependent_methyltransferase_activity(6)	11	0.528026	0.515455	0.149136	-0.0842944	0.272727
actin_cytoskeleton(6)	7	0.528026	0.652857	0.186952	0.66772	0.285714
active_transmembrane_transporter_activity(4)	18	0.528026	0.507222	0.116585	-0.178442	0.388889
adenyl_nucleotide_binding(6)&adenyl_ribonucleotide_binding(6)	26	0.528026	0.538077	0.0970044	0.103615	0.461538
alpha_amino_acid_metabolic_process(5)	9	0.528026	0.592222	0.164876	0.389362	0.111111
amino_acid_activation(5)&tRNA_aminoacylation(6)&tRNA_aminoacylation_for_protein_translation(7)	18	0.528026	0.334444	0.116585	-1.66043	0.5
anion_binding(4)	45	0.528026	0.472667	0.0737347	-0.750789	0.511111
anion_transmembrane_transporter_activity(6)	4	0.528026	0.3325	0.247314	-0.790598	0.5
apical_complex(3)	12	0.528026	0.675	0.142787	1.02933	0.583333
apical_part_of_cell(3)	12	0.528026	0.675	0.142787	1.02933	0.583333
apicoplast(6)	57	0.528026	0.440702	0.065515	-1.33289	0.508772
aromatic_compound_biosynthetic_process(5)	47	0.528026	0.546809	0.0721488	0.260332	0.340426
aspartic_type_peptidase_activity(6)&aspartic_type_endopeptidase_activity(7)	8	0.528026	0.82375	0.174877	1.69104	0.125
binding(2)	182	0.528026	0.584176	0.0366642	1.53146	0.434066
biological_adhesion(2)	7	0.528026	0.798571	0.186952	1.44714	0.142857
biological_regulation(2)	66	0.528026	0.544697	0.0608844	0.273816	0.424242
biosynthetic_process(3)	197	0.528026	0.510406	0.0352407	-0.499983	0.461929
bounding_membrane_of_organelle(4)	13	0.528026	0.484615	0.137185	-0.316437	0.307692
carbohydrate_derivative_binding(3)	42	0.528026	0.477857	0.0763227	-0.657324	0.5
carbohydrate_derivative_biosynthetic_process(5)	19	0.528026	0.535263	0.113475	0.0637787	0.368421
carbohydrate_derivative_catabolic_process(5)	7	0.528026	0.527143	0.186952	-0.00472311	0.571429
carbohydrate_derivative_metabolic_process(4)	34	0.528026	0.515294	0.0848279	-0.150089	0.411765
carbohydrate_metabolic_process(4)	15	0.528026	0.4	0.127712	-1.00246	0.533333
carboxylic_acid_metabolic_process(6)	50	0.528026	0.4216	0.0699509	-1.52144	0.5
catabolic_process(3)&organic_substance_catabolic_process(4)	52	0.528026	0.588269	0.0685925	0.87828	0.596154
catalytic_activity(2)	330	0.528026	0.544364	0.0272283	0.600029	0.433333
catalytic_complex(4)	37	0.528026	0.651081	0.0813162	1.51329	0.432432
cation_binding(4)	19	0.528026	0.716842	0.113475	1.66394	0.473684
cation_transmembrane_transporter_activity(6)	11	0.528026	0.593636	0.149136	0.439938	0.727273
cation_transport(5)	8	0.528026	0.4575	0.174877	-0.403288	0.625
cell_adhesion(3)	7	0.528026	0.798571	0.186952	1.44714	0.142857
cell_adhesion_molecule_binding(4)	5	0.528026	0.726	0.221204	0.894984	0.2
cell_communication(4)	14	0.528026	0.595714	0.132195	0.512036	0.714286
cell_cycle(4)	19	0.528026	0.517368	0.113475	-0.0939185	0.368421
cell_cycle_process(4)	13	0.528026	0.456923	0.137185	-0.518299	0.461538
cell_periphery(3)	12	0.528026	0.509167	0.142787	-0.132079	0.583333
cell_surface(3)	8	0.528026	0.595	0.174877	0.382978	0.5
cellular_aldehyde_metabolic_process(4)	8	0.528026	0.4775	0.174877	-0.288922	0.625
cellular_amino_acid_metabolic_process(4)	27	0.528026	0.42037	0.0951911	-1.13094	0.37037
cellular_aromatic_compound_metabolic_process(4)	148	0.528026	0.504392	0.0406581	-0.581285	0.439189
cellular_biosynthetic_process(4)	195	0.528026	0.511282	0.035421	-0.472708	0.461538
cellular_catabolic_process(4)	41	0.528026	0.619756	0.0772478	1.18748	0.585366
cellular_component_assembly(4)	7	0.528026	0.602857	0.186952	0.400271	0.714286
cellular_component_biogenesis(3)	19	0.528026	0.588947	0.113475	0.53687	0.263158
cellular_component_organization(3)	44	0.528026	0.681364	0.0745679	2.05635	0.5
cellular_component_organization_or_biogenesis(2)	55	0.528026	0.670182	0.0666955	2.13142	0.4
cellular_lipid_metabolic_process(4)	17	0.528026	0.566471	0.119965	0.320467	0.529412
cellular_localization(3)&establishment_of_localization_in_cell(4)	27	0.528026	0.428889	0.0951911	-1.04145	0.296296
cellular_macromolecular_complex_assembly(6)	3	0.528026	0.45	0.285573	-0.273225	0.666667
cellular_macromolecule_catabolic_process(5)	38	0.528026	0.621842	0.0802392	1.16921	0.578947
cellular_macromolecule_localization(4)&cellular_protein_localization(5)&intracellular_protein_transport(6)	19	0.528026	0.536842	0.113475	0.0776932	0.263158
cellular_macromolecule_metabolic_process(4)	285	0.528026	0.530316	0.0292992	0.0781571	0.459649
cellular_metabolic_process(3)	360	0.528026	0.524694	0.0260692	-0.127791	0.447222
cellular_nitrogen_compound_biosynthetic_process(5)	53	0.528026	0.58	0.0679423	0.764975	0.339623
cellular_nitrogen_compound_metabolic_process(4)	155	0.528026	0.513161	0.0397294	-0.374145	0.43871
cellular_protein_metabolic_process(5)	183	0.528026	0.508361	0.0365639	-0.537831	0.464481
cellular_response_to_DNA_damage_stimulus(5)	13	0.528026	0.481538	0.137185	-0.338866	0.615385
cellular_response_to_stimulus(3)	27	0.528026	0.540741	0.0951911	0.133572	0.666667
cellular_response_to_stress(4)	14	0.528026	0.511429	0.132195	-0.125552	0.642857
chromatin(3)	5	0.528026	1.55	0.221204	4.62005	0.8
chromatin_organization(4)	9	0.528026	0.522222	0.164876	-0.0352	0.444444
chromosomal_part(4)	11	0.528026	1.04455	0.149136	3.46342	0.909091
chromosome(5)	12	0.528026	0.9575	0.142787	3.0078	0.833333
chromosome_organization(4)	19	0.528026	0.891053	0.113475	3.19917	0.684211
coenzyme_metabolic_process(5)	11	0.528026	0.480909	0.149136	-0.315932	0.636364
cofactor_metabolic_process(4)	14	0.528026	0.392857	0.132195	-1.0225	0.5
cysteine_type_peptidase_activity(6)	5	0.528026	0.506	0.221204	-0.0995725	0.6
cytoplasm(4)	282	0.528026	0.46039	0.0294546	-2.29627	0.43617
cytoplasmic_part(4)	249	0.528026	0.469317	0.0313457	-1.87294	0.425703
cytoplasmic_transport(6)	14	0.528026	0.523571	0.132195	-0.0336959	0.214286
cytoplasmic_vesicle(4)	19	0.528026	0.534737	0.113475	0.0591406	0.315789
cytoskeletal_part(4)	14	0.528026	0.590714	0.132195	0.474213	0.285714
cytoskeleton(5)	15	0.528026	0.611333	0.127712	0.652306	0.333333
cytoskeleton_organization(4)	10	0.528026	0.501	0.156415	-0.172783	0.4
cytosol(5)	69	0.528026	0.497971	0.0595461	-0.504732	0.333333
cytosolic_large_ribosomal_subunit(6)	25	0.528026	0.5536	0.0989255	0.258519	0.36
cytosolic_part(5)	46	0.528026	0.543261	0.0729288	0.208903	0.347826
cytosolic_ribosome(5)	42	0.528026	0.559286	0.0763227	0.409575	0.357143
cytosolic_small_ribosomal_subunit(6)	17	0.528026	0.567647	0.119965	0.330274	0.352941
dephosphorylation(6)	8	0.528026	0.6675	0.174877	0.797555	0.5
electron_carrier_activity(2)	9	0.528026	0.643333	0.164876	0.69936	0.666667
endocytic_vesicle(6)	15	0.528026	0.542	0.127712	0.109419	0.333333
endomembrane_system(3)	25	0.528026	0.4808	0.0989255	-0.477388	0.52
endonuclease_activity(6)	5	0.528026	0.706	0.221204	0.80457	0.4
endopeptidase_activity(6)	36	0.528026	0.611389	0.0824379	1.01122	0.666667
endoplasmic_reticulum(4)	17	0.528026	0.474706	0.119965	-0.444464	0.529412
energy_derivation_by_oxidation_of_organic_compounds(4)&cellular_respiration(5)	11	0.528026	0.496364	0.149136	-0.212305	0.727273
entry_into_cell_of_other_organism_involved_in_symbiotic_interaction(5)&entry_into_host_cell(6)	4	0.528026	0.6125	0.247314	0.341567	0.75
entry_into_other_organism_involved_in_symbiotic_interaction(4)&entry_into_host(5)	4	0.528026	0.6125	0.247314	0.341567	0.75
envelope(3)	25	0.528026	0.5108	0.0989255	-0.17413	0.4
enzyme_regulator_activity(2)	6	0.528026	0.788333	0.201931	1.28909	0.333333
establishment_of_localization(3)&transport(4)	62	0.528026	0.525806	0.0628177	-0.0353307	0.370968
exonuclease_activity(6)	8	0.528026	0.4325	0.174877	-0.546245	0.25
extracellular_membrane_bounded_organelle(4)&symbiont_containing_vacuole(5)	13	0.528026	0.848462	0.137185	2.33579	0.384615
extracellular_organelle(3)	13	0.528026	0.848462	0.137185	2.33579	0.384615
extracellular_region(2)&extracellular_region_part(2)	51	0.528026	0.787059	0.0692617	3.73992	0.294118
extraorganismal_space(3)&other_organism_part(3)&other_organism(4)&other_organism_cell(4)&host(5)&host_cell(5)	50	0.528026	0.792	0.0699509	3.77371	0.3
fatty_acid_biosynthetic_process(6)	5	0.528026	0.382	0.221204	-0.660141	0.4
fatty_acid_metabolic_process(5)	6	0.528026	0.393333	0.201931	-0.667023	0.5
gene_expression(5)	162	0.528026	0.466049	0.0388616	-1.5948	0.419753
generation_of_precursor_metabolites_and_energy(4)	19	0.528026	0.496842	0.113475	-0.274806	0.684211
glyceraldehyde_3_phosphate_metabolic_process(5)	8	0.528026	0.4775	0.174877	-0.288922	0.625
glycolytic_process(4)&carbohydrate_catabolic_process(5)&single_organism_carbohydrate_catabolic_process(5)	8	0.528026	0.50625	0.174877	-0.124521	0.75
glycosyl_compound_biosynthetic_process(5)&nucleoside_biosynthetic_process(6)&ribonucleoside_biosynthetic_process(7)	10	0.528026	0.361	0.156415	-1.06784	0.3
glycosyl_compound_metabolic_process(4)&nucleoside_metabolic_process(5)	13	0.528026	0.490769	0.137185	-0.271579	0.307692
guanyl_nucleotide_binding(6)	16	0.528026	0.38	0.123657	-1.19707	0.5625
helicase_activity(8)	27	0.528026	0.407778	0.0951911	-1.26323	0.333333
heterocycle_biosynthetic_process(5)	53	0.528026	0.584906	0.0679423	0.837178	0.301887
heterocycle_metabolic_process(4)	152	0.528026	0.511711	0.0401196	-0.406667	0.427632
host_cell_cytoplasm_part(6)	37	0.528026	0.808108	0.0813162	3.44436	0.27027
host_cell_cytosol(7)	5	0.528026	0.486	0.221204	-0.189987	0.4
host_cell_part(4)	48	0.528026	0.798542	0.0713933	3.78909	0.291667
host_cell_plasma_membrane(6)	13	0.528026	0.793077	0.137185	1.93207	0.230769
host_cell_surface_binding(3)	14	0.528026	0.540714	0.132195	0.0959829	0.428571
host_intracellular_part(5)&host_cell_cytoplasm(6)	40	0.528026	0.8015	0.0782075	3.49678	0.275
hydrogen_ion_transmembrane_transporter_activity(9)	10	0.528026	0.563	0.156415	0.223599	0.7
hydrolase_activity(3)	166	0.528026	0.543855	0.0383905	0.41233	0.421687
hydrolase_activity_acting_on_acid_anhydrides(4)&hydrolase_activity_acting_on_acid_anhydrides_in_phosphorus_containing_anhydrides(5)&pyrophosphatase_activity(6)	81	0.528026	0.485802	0.0549586	-0.768276	0.358025
hydrolase_activity_acting_on_acid_anhydrides_catalyzing_transmembrane_movement_of_substances(4)&ATPase_activity_coupled_to_transmembrane_movement_of_substances(5)	9	0.528026	0.474444	0.164876	-0.32498	0.444444
hydrolase_activity_acting_on_ester_bonds(4)	28	0.528026	0.435	0.0934758	-0.995186	0.321429
infected_host_cell_surface_knob(7)	5	0.528026	0.726	0.221204	0.894984	0.2
inner_membrane_complex(3)	8	0.528026	0.63625	0.174877	0.618858	0.625
inorganic_cation_transmembrane_transporter_activity(7)	11	0.528026	0.593636	0.149136	0.439938	0.727273
integral_component_of_membrane(4)	21	0.528026	0.481905	0.107937	-0.427298	0.52381
interaction_with_host(4)	14	0.528026	0.821429	0.132195	2.21947	0.285714
interspecies_interaction_between_organisms(3)&symbiosis_encompassing_mutualism_through_parasitism(4)	20	0.528026	0.84	0.110602	2.82069	0.25
intracellular_membrane_bounded_organelle(4)	239	0.528026	0.499331	0.0319948	-0.896874	0.447699
intracellular_non_membrane_bounded_organelle(4)	100	0.528026	0.596	0.0494627	1.37425	0.45
intracellular_organelle(3)	311	0.528026	0.524019	0.0280477	-0.142848	0.440514
intracellular_organelle_part(3)	170	0.528026	0.574235	0.0379362	1.21808	0.417647
intracellular_region_of_host(5)	40	0.528026	0.8015	0.0782075	3.49678	0.275
intracellular_transport(5)	26	0.528026	0.438077	0.0970044	-0.927266	0.307692
intrinsic_component_of_membrane(3)	22	0.528026	0.46	0.105455	-0.64507	0.5
intrinsic_component_of_plasma_membrane(4)	7	0.528026	0.464286	0.186952	-0.340945	0.571429
ion_binding(3)	62	0.528026	0.537903	0.0628177	0.157239	0.483871
ion_transmembrane_transporter_activity(5)	15	0.528026	0.524	0.127712	-0.0315228	0.666667
ion_transport(4)	12	0.528026	0.4925	0.142787	-0.248804	0.583333
isomerase_activity(3)	9	0.528026	0.508889	0.164876	-0.116069	0.555556
kinase_activity(5)	22	0.528026	0.649091	0.105455	1.14803	0.454545
large_ribosomal_subunit(5)	39	0.528026	0.492821	0.0792038	-0.444491	0.487179
ligase_activity(3)	24	0.528026	0.38375	0.100965	-1.42896	0.541667
ligase_activity_forming_carbon_oxygen_bonds(4)&ligase_activity_forming_aminoacyl_tRNA_and_related_compounds(5)&aminoacyl_tRNA_ligase_activity(6)	18	0.528026	0.334444	0.116585	-1.66043	0.5
lipid_biosynthetic_process(5)	14	0.528026	0.474286	0.132195	-0.406522	0.5
lipid_metabolic_process(4)	17	0.528026	0.566471	0.119965	0.320467	0.529412
localization(2)	63	0.528026	0.521587	0.0623172	-0.103319	0.380952
locomotion(2)	6	0.528026	0.53	0.201931	0.00977637	0.666667
lyase_activity(3)	16	0.528026	0.508125	0.123657	-0.160936	0.5
lytic_vacuole(6)&lysosome(7)	15	0.528026	0.542	0.127712	0.109419	0.333333
mRNA_metabolic_process(6)&mRNA_processing(7)	7	0.528026	0.465714	0.186952	-0.333303	0.285714
macromolecular_complex(2)	214	0.528026	0.560374	0.033812	0.9567	0.46729
macromolecular_complex_assembly(5)	4	0.528026	0.49	0.247314	-0.153756	0.75
macromolecular_complex_subunit_organization(4)	14	0.528026	0.408571	0.132195	-0.903625	0.5
macromolecule_biosynthetic_process(5)&cellular_macromolecule_biosynthetic_process(5)	156	0.528026	0.517051	0.0396019	-0.277122	0.487179
macromolecule_catabolic_process(5)	38	0.528026	0.621842	0.0802392	1.16921	0.578947
macromolecule_localization(3)	23	0.528026	0.599565	0.103137	0.693635	0.217391
macromolecule_metabolic_process(4)	303	0.528026	0.529736	0.0284156	0.0601826	0.465347
macromolecule_modification(5)	45	0.528026	0.645778	0.0737347	1.59697	0.377778
membrane(2)	91	0.528026	0.504945	0.051851	-0.445137	0.428571
membrane_bounded_organelle(3)	249	0.528026	0.520803	0.0313457	-0.230418	0.441767
membrane_bounded_vesicle(4)&cytoplasmic_membrane_bounded_vesicle(5)	18	0.528026	0.510556	0.116585	-0.149851	0.333333
membrane_coat(3)&coated_membrane(3)	7	0.528026	0.317143	0.186952	-1.12801	0.285714
membrane_enclosed_lumen(2)	41	0.528026	0.572195	0.0772478	0.571787	0.390244
membrane_part(2)	51	0.528026	0.468627	0.0692617	-0.857594	0.392157
metabolic_process(2)	392	0.528026	0.526633	0.0249825	-0.055767	0.451531
metal_ion_binding(5)	18	0.528026	0.745556	0.116585	1.86585	0.444444
metallopeptidase_activity(6)	8	0.528026	0.39875	0.174877	-0.739238	0.375
methyltransferase_activity(5)	16	0.528026	0.494375	0.123657	-0.272131	0.3125
microneme(4)	4	0.528026	0.3525	0.247314	-0.70973	0.5
microtubule_associated_complex(4)	4	0.528026	0.5075	0.247314	-0.0829952	0
microtubule_based_movement(5)	3	0.528026	0	0.285573	-1.849	0
microtubule_based_process(4)	7	0.528026	0.407143	0.186952	-0.6466	0.142857
microtubule_cytoskeleton(6)	6	0.528026	0.616667	0.201931	0.438966	0.333333
microtubule_motor_activity(9)	4	0.528026	0.5125	0.247314	-0.062778	0
mitochondrial_envelope(5)	20	0.528026	0.4995	0.110602	-0.257914	0.4
mitochondrial_matrix(5)	11	0.528026	0.605455	0.149136	0.519183	0.636364
mitochondrial_membrane_part(3)	13	0.528026	0.549231	0.137185	0.154572	0.384615
mitochondrial_part(4)	31	0.528026	0.537097	0.0888377	0.102107	0.483871
mitochondrial_transport(5)	7	0.528026	0.572857	0.186952	0.239802	0
mitochondrion(5)	61	0.528026	0.475738	0.0633306	-0.825639	0.47541
mitochondrion_organization(4)&protein_targeting_to_mitochondrion(5)&establishment_of_protein_localization_to_mitochondrion(6)&protein_localization_to_mitochondrion(7)	6	0.528026	0.63	0.201931	0.504996	0
modification_dependent_macromolecule_catabolic_process(6)&cellular_protein_catabolic_process(6)&proteolysis_involved_in_cellular_protein_catabolic_process(6)&modification_dependent_protein_catabolic_process(7)	32	0.528026	0.587187	0.0874386	0.676608	0.65625
modification_of_morphology_or_physiology_of_other_organism(3)	7	0.528026	0.788571	0.186952	1.39365	0.142857
modulation_by_symbiont_of_host_cellular_process(4)&modification_of_morphology_or_physiology_of_other_organism_involved_in_symbiotic_interaction(4)&modification_by_symbiont_of_host_morphology_or_physiology(5)	6	0.528026	0.84	0.201931	1.54496	0.166667
molecular_function_regulator(2)	7	0.528026	0.68	0.186952	0.812906	0.285714
monocarboxylic_acid_biosynthetic_process(7)	5	0.528026	0.382	0.221204	-0.660141	0.4
monocarboxylic_acid_metabolic_process(7)	15	0.528026	0.434	0.127712	-0.736232	0.6
monovalent_inorganic_cation_transmembrane_transporter_activity(8)	10	0.528026	0.563	0.156415	0.223599	0.7
motor_activity(8)	8	0.528026	0.43375	0.174877	-0.539097	0
movement_in_environment_of_other_organism_involved_in_symbiotic_interaction(3)&movement_in_host_environment(4)	5	0.528026	0.584	0.221204	0.253043	0.6
movement_of_cell_or_subcellular_component(4)	6	0.528026	0.065	0.201931	-2.29299	0.166667
multi_organism_process(2)	22	0.528026	0.795455	0.105455	2.53595	0.227273
ncRNA_metabolic_process(6)	30	0.528026	0.466667	0.0903062	-0.679457	0.366667
ncRNA_processing(7)	11	0.528026	0.622727	0.149136	0.635001	0.0909091
negative_regulation_of_biological_process(2)	2	0.528026	0.1	0.349754	-1.22379	0
nitrogen_compound_metabolic_process(3)	163	0.528026	0.522147	0.0387422	-0.151737	0.423313
non_membrane_bounded_organelle(3)	100	0.528026	0.596	0.0494627	1.37425	0.45
nuclear_lumen(5)	29	0.528026	0.565517	0.09185	0.408181	0.310345
nuclear_part(4)	43	0.528026	0.588605	0.07543	0.803113	0.325581
nuclear_periphery(5)	8	0.528026	0.3875	0.174877	-0.803569	0.375
nuclease_activity(5)	14	0.528026	0.507143	0.132195	-0.157971	0.357143
nucleic_acid_binding(4)	65	0.528026	0.526308	0.061351	-0.0280054	0.446154
nucleic_acid_metabolic_process(5)	116	0.528026	0.516552	0.045925	-0.249845	0.465517
nucleobase_containing_compound_biosynthetic_process(5)	43	0.528026	0.56907	0.07543	0.544133	0.372093
nucleobase_containing_compound_metabolic_process(4)	145	0.528026	0.513379	0.0410766	-0.356567	0.448276
nucleobase_containing_small_molecule_metabolic_process(4)	30	0.528026	0.540333	0.0903062	0.136286	0.366667
nucleoplasm(5)	11	0.528026	0.682727	0.149136	1.03732	0.181818
nucleoplasm_part(5)	10	0.528026	0.639	0.156415	0.709486	0.2
nucleoside_binding(4)&purine_nucleoside_binding(5)&ribonucleoside_binding(5)&purine_ribonucleoside_triphosphate_binding(5)&purine_ribonucleoside_binding(6)	41	0.528026	0.486341	0.0772478	-0.539619	0.512195
nucleoside_phosphate_biosynthetic_process(5)&nucleotide_biosynthetic_process(6)	11	0.528026	0.486364	0.149136	-0.279358	0.454545
nucleoside_phosphate_metabolic_process(5)	24	0.528026	0.4575	0.100965	-0.698515	0.458333
nucleoside_triphosphatase_activity(7)	77	0.528026	0.473896	0.056368	-0.960292	0.363636
nucleotide_binding(4)&nucleoside_phosphate_binding(4)	43	0.528026	0.477442	0.07543	-0.670609	0.511628
nucleotide_metabolic_process(6)	23	0.528026	0.446522	0.103137	-0.790251	0.434783
nucleotidyltransferase_activity(5)	19	0.528026	0.697895	0.113475	1.49697	0.315789
nucleus(5)	82	0.528026	0.557073	0.0546225	0.531783	0.402439
organellar_large_ribosomal_subunit(4)	10	0.528026	0.442	0.156415	-0.549985	0.8
organellar_ribosome(3)	16	0.528026	0.514375	0.123657	-0.110393	0.625
organelle(2)	322	0.528026	0.538851	0.0275645	0.392718	0.437888
organelle_envelope(4)	24	0.528026	0.532083	0.100965	0.0401869	0.416667
organelle_inner_membrane(4)&mitochondrial_membrane(4)&mitochondrial_inner_membrane(5)	19	0.528026	0.504737	0.113475	-0.205234	0.421053
organelle_lumen(3)&intracellular_organelle_lumen(4)	40	0.528026	0.5765	0.0782075	0.619815	0.4
organelle_membrane(3)	33	0.528026	0.507879	0.0861036	-0.233986	0.393939
organelle_organization(3)	39	0.528026	0.708462	0.0792038	2.27812	0.487179
organelle_part(2)	175	0.528026	0.586114	0.0373903	1.55357	0.411429
organic_acid_biosynthetic_process(5)&carboxylic_acid_biosynthetic_process(6)	8	0.528026	0.51125	0.174877	-0.0959293	0.25
organic_acid_metabolic_process(4)&oxoacid_metabolic_process(5)	52	0.528026	0.416346	0.0685925	-1.62816	0.480769
organic_cyclic_compound_binding(3)&heterocyclic_compound_binding(3)	98	0.528026	0.525	0.0499649	-0.0605595	0.479592
organic_cyclic_compound_biosynthetic_process(5)	53	0.528026	0.584906	0.0679423	0.837178	0.301887
organic_cyclic_compound_metabolic_process(4)	152	0.528026	0.511711	0.0401196	-0.406667	0.427632
organic_substance_biosynthetic_process(4)	196	0.528026	0.509847	0.0353305	-0.514538	0.464286
organic_substance_metabolic_process(3)	380	0.528026	0.522658	0.0253739	-0.211555	0.452632
organic_substance_transport(5)	26	0.528026	0.586538	0.0970044	0.603195	0.269231
organonitrogen_compound_biosynthetic_process(5)	27	0.528026	0.520741	0.0951911	-0.0765314	0.296296
organonitrogen_compound_metabolic_process(4)	59	0.528026	0.514407	0.064395	-0.211493	0.389831
organophosphate_biosynthetic_process(5)	19	0.528026	0.515789	0.113475	-0.107833	0.473684
organophosphate_metabolic_process(4)	35	0.528026	0.513429	0.0836073	-0.174593	0.457143
other_organism_membrane(4)&host_cell_membrane(5)&other_organism_cell_membrane(5)	15	0.528026	0.82	0.127712	2.28619	0.2
oxidation_reduction_process(4)	19	0.528026	0.571579	0.113475	0.383811	0.631579
oxidoreductase_activity(3)	30	0.528026	0.495667	0.0903062	-0.358327	0.5
oxidoreductase_complex(3)	10	0.528026	0.558	0.156415	0.191632	0.6
oxidoreduction_coenzyme_metabolic_process(6)	7	0.528026	0.54	0.186952	0.0640495	0.714286
passive_evasion_of_immune_response_of_other_organism_involved_in_symbiotic_interaction(7)&antigenic_variation(8)	11	0.528026	0.811818	0.149136	1.90291	0.181818
pellicle(3)	9	0.528026	0.565556	0.164876	0.227624	0.555556
peptidase_activity(4)	44	0.528026	0.575	0.0745679	0.629951	0.613636
peptidase_activity_acting_on_L_amino_acid_peptides(5)	44	0.528026	0.575	0.0745679	0.629951	0.613636
phagocytic_vesicle(7)&secondary_lysosome(8)&phagolysosome(8)&food_vacuole(9)	15	0.528026	0.542	0.127712	0.109419	0.333333
phosphatase_activity(6)	9	0.528026	0.411111	0.164876	-0.709108	0.222222
phosphate_containing_compound_metabolic_process(5)	56	0.528026	0.591786	0.0660974	0.964635	0.464286
phospholipid_biosynthetic_process(5)	8	0.528026	0.55625	0.174877	0.161394	0.5
phospholipid_metabolic_process(5)	10	0.528026	0.699	0.156415	1.09308	0.5
phosphoric_ester_hydrolase_activity(5)	13	0.528026	0.361538	0.137185	-1.2136	0.307692
phosphorus_metabolic_process(4)	60	0.528026	0.586667	0.0638561	0.918327	0.466667
phosphorylation(6)	15	0.528026	0.731333	0.127712	1.59192	0.466667
phosphotransferase_activity_alcohol_group_as_acceptor(5)	20	0.528026	0.624	0.110602	0.867743	0.45
plasma_membrane(3)	12	0.528026	0.509167	0.142787	-0.132079	0.583333
plasma_membrane_part(3)	8	0.528026	0.4125	0.174877	-0.660611	0.625
plastid(5)	59	0.528026	0.430169	0.064395	-1.51963	0.508475
posttranscriptional_regulation_of_gene_expression(6)	6	0.528026	0.32	0.201931	-1.03018	0.5
primary_active_transmembrane_transporter_activity(5)&P_P_bond_hydrolysis_driven_transmembrane_transporter_activity(6)	12	0.528026	0.548333	0.142787	0.142223	0.333333
primary_metabolic_process(3)	363	0.528026	0.52708	0.0259612	-0.0364374	0.4573
proteasomal_protein_catabolic_process(6)&proteasome_mediated_ubiquitin_dependent_protein_catabolic_process(7)&ER_associated_ubiquitin_dependent_protein_catabolic_process(8)	9	0.528026	0.428889	0.164876	-0.601283	0.444444
proteasome_complex(4)	20	0.528026	0.5445	0.110602	0.14895	0.9
proteasome_core_complex(4)	9	0.528026	0.548889	0.164876	0.126538	0.888889
proteasome_regulatory_particle(4)&proteasome_accessory_complex(4)	9	0.528026	0.615556	0.164876	0.530883	0.888889
protein_DNA_complex(3)	7	0.528026	1.25714	0.186952	3.90003	0.857143
protein_binding(3)	63	0.528026	0.679365	0.0623172	2.42853	0.333333
protein_catabolic_process(5)	38	0.528026	0.621842	0.0802392	1.16921	0.578947
protein_complex(3)	128	0.528026	0.604609	0.0437193	1.75171	0.476562
protein_complex_biogenesis(4)&protein_complex_assembly(5)	3	0.528026	0.45	0.285573	-0.273225	0.666667
protein_complex_subunit_organization(5)	6	0.528026	0.345	0.201931	-0.906379	0.5
protein_folding(6)	11	0.528026	0.456364	0.149136	-0.480517	0.0909091
protein_kinase_activity(6)	13	0.528026	0.736923	0.137185	1.52274	0.538462
protein_localization(4)&establishment_of_protein_localization(4)&protein_transport(5)	23	0.528026	0.599565	0.103137	0.693635	0.217391
protein_metabolic_process(4)	206	0.528026	0.519854	0.0344623	-0.237113	0.461165
protein_modification_process(5)&cellular_protein_modification_process(6)	39	0.528026	0.651282	0.0792038	1.55619	0.435897
protein_phosphorylation(7)	14	0.528026	0.708571	0.132195	1.36575	0.428571
protein_serine_threonine_kinase_activity(7)	7	0.528026	0.907143	0.186952	2.02789	0.428571
protein_transporter_activity(4)	8	0.528026	0.57875	0.174877	0.290056	0
proteolysis(5)	53	0.528026	0.564906	0.0679423	0.542811	0.584906
proton_transporting_two_sector_ATPase_complex(3)	11	0.528026	0.451818	0.149136	-0.510995	0.272727
purine_NTP_dependent_helicase_activity(9)&ATP_dependent_helicase_activity(10)	16	0.528026	0.500625	0.123657	-0.221588	0.25
purine_containing_compound_biosynthetic_process(6)	11	0.528026	0.361818	0.149136	-1.11447	0.454545
purine_containing_compound_metabolic_process(5)	13	0.528026	0.440769	0.137185	-0.636051	0.461538
purine_nucleoside_biosynthetic_process(7)&purine_ribonucleoside_biosynthetic_process(8)	9	0.528026	0.32	0.164876	-1.26171	0.333333
purine_nucleoside_metabolic_process(6)&purine_ribonucleoside_metabolic_process(7)	11	0.528026	0.420909	0.149136	-0.71825	0.363636
purine_nucleotide_binding(5)	42	0.528026	0.477857	0.0763227	-0.657324	0.5
purine_nucleotide_biosynthetic_process(7)	9	0.528026	0.41	0.164876	-0.715847	0.555556
purine_nucleotide_metabolic_process(6)	11	0.528026	0.494545	0.149136	-0.224496	0.545455
pyridine_containing_compound_metabolic_process(5)	7	0.528026	0.658571	0.186952	0.698285	0.571429
pyrimidine_containing_compound_metabolic_process(5)	4	0.528026	1.1475	0.247314	2.50481	0.25
pyruvate_metabolic_process(8)	10	0.528026	0.488	0.156415	-0.255895	0.7
rRNA_processing(6)&rRNA_metabolic_process(7)	7	0.528026	0.637143	0.186952	0.583664	0
receptor_binding(4)&host_cell_surface_receptor_binding(4)	9	0.528026	0.555556	0.164876	0.166972	0.333333
regulation_of_RNA_metabolic_process(5)&regulation_of_transcription_DNA_templated(6)&regulation_of_RNA_biosynthetic_process(6)&regulation_of_nucleic_acid_templated_transcription(7)	14	0.528026	0.425	0.132195	-0.779349	0.5
regulation_of_biological_process(2)	58	0.528026	0.527931	0.0649478	-0.00145987	0.465517
regulation_of_biological_quality(3)	14	0.528026	0.740714	0.132195	1.6089	0.142857
regulation_of_biosynthetic_process(4)&regulation_of_cellular_biosynthetic_process(5)	20	0.528026	0.389	0.110602	-1.25699	0.5
regulation_of_cell_adhesion(4)&modulation_by_symbiont_of_host_erythrocyte_aggregation(5)&regulation_of_cell_cell_adhesion(5)&homotypic_cell_cell_adhesion(5)&regulation_of_homotypic_cell_cell_adhesion(6)&erythrocyte_aggregation(6)&regulation_of_erythrocyte_aggregation(7)	6	0.528026	0.84	0.201931	1.54496	0.166667
regulation_of_cell_cycle(4)	14	0.528026	0.487857	0.132195	-0.30386	0.357143
regulation_of_cell_cycle_process(5)	9	0.528026	0.428889	0.164876	-0.601283	0.444444
regulation_of_cellular_metabolic_process(4)	20	0.528026	0.389	0.110602	-1.25699	0.5
regulation_of_cellular_process(3)	54	0.528026	0.52537	0.0673103	-0.0394513	0.462963
regulation_of_cellular_protein_metabolic_process(5)&regulation_of_protein_metabolic_process(5)	5	0.528026	0.348	0.221204	-0.813845	0.6
regulation_of_gene_expression(5)	22	0.528026	0.410909	0.105455	-1.11059	0.5
regulation_of_macromolecule_biosynthetic_process(5)&regulation_of_cellular_macromolecule_biosynthetic_process(6)	19	0.528026	0.404737	0.113475	-1.08648	0.526316
regulation_of_macromolecule_metabolic_process(4)	22	0.528026	0.410909	0.105455	-1.11059	0.5
regulation_of_metabolic_process(3)	23	0.528026	0.396957	0.103137	-1.27083	0.478261
regulation_of_nitrogen_compound_metabolic_process(4)&regulation_of_nucleobase_containing_compound_metabolic_process(5)	14	0.528026	0.425	0.132195	-0.779349	0.5
regulation_of_primary_metabolic_process(4)	20	0.528026	0.389	0.110602	-1.25699	0.5
regulation_of_translation(6)	5	0.528026	0.348	0.221204	-0.813845	0.6
replication_fork(5)	5	0.528026	0.602	0.221204	0.334416	1
response_to_abiotic_stimulus(3)	13	0.528026	0.478462	0.137185	-0.361295	0.307692
response_to_biotic_stimulus(3)&response_to_other_organism(3)&response_to_external_biotic_stimulus(4)&response_to_defenses_of_other_organism_involved_in_symbiotic_interaction(4)&avoidance_of_defenses_of_other_organism_involved_in_symbiotic_interaction(5)&response_to_immune_response_of_other_organism_involved_in_symbiotic_interaction(5)&evasion_or_tolerance_of_immune_response_of_other_organism_invo…	11	0.528026	0.811818	0.149136	1.90291	0.181818
response_to_chemical(3)	23	0.528026	0.682174	0.103137	1.4946	0.391304
response_to_drug(4)	12	0.528026	0.699167	0.142787	1.19858	0.5
response_to_external_stimulus(3)	13	0.528026	0.77	0.137185	1.76385	0.230769
response_to_heat(4)	11	0.528026	0.488182	0.149136	-0.267166	0.363636
response_to_organic_substance(4)&response_to_topologically_incorrect_protein(4)&response_to_unfolded_protein(5)	10	0.528026	0.568	0.156415	0.255565	0.3
response_to_stimulus(2)	67	0.528026	0.61209	0.0604284	1.39113	0.462687
response_to_stress(3)	30	0.528026	0.533333	0.0903062	0.0587721	0.466667
response_to_temperature_stimulus(4)	12	0.528026	0.4975	0.142787	-0.213786	0.333333
rhoptry(3)	6	0.528026	0.695	0.201931	0.826888	0.833333
ribonuclease_activity(6)	8	0.528026	0.5625	0.174877	0.197133	0.25
ribonucleoprotein_complex(3)	85	0.528026	0.493412	0.0536499	-0.645185	0.447059
ribonucleoprotein_complex_biogenesis(4)	12	0.528026	0.580833	0.142787	0.369835	0
ribonucleoside_metabolic_process(6)	12	0.528026	0.446667	0.142787	-0.569795	0.333333
ribonucleotide_binding(4)&purine_ribonucleotide_binding(5)	42	0.528026	0.477857	0.0763227	-0.657324	0.5
ribonucleotide_metabolic_process(6)&purine_ribonucleotide_metabolic_process(7)	10	0.528026	0.535	0.156415	0.0445875	0.5
ribose_phosphate_metabolic_process(5)	16	0.528026	0.52125	0.123657	-0.0547956	0.5625
ribosomal_subunit(4)	66	0.528026	0.524394	0.0608844	-0.0596525	0.439394
ribosome(4)	67	0.528026	0.519254	0.0604284	-0.145166	0.432836
ribosome_biogenesis(5)	12	0.528026	0.580833	0.142787	0.369835	0
secondary_active_transmembrane_transporter_activity(5)	6	0.528026	0.425	0.201931	-0.510204	0.5
signaling(2)&single_organism_signaling(3)&signal_transduction(4)	13	0.528026	0.572308	0.137185	0.322789	0.692308
single_organism_biosynthetic_process(4)	42	0.528026	0.528571	0.0763227	0.00714832	0.380952
single_organism_carbohydrate_metabolic_process(4)	14	0.528026	0.422143	0.132195	-0.800962	0.571429
single_organism_catabolic_process(4)	14	0.528026	0.497143	0.132195	-0.233617	0.642857
single_organism_cell_adhesion(3)&single_organismal_cell_cell_adhesion(4)	7	0.528026	0.798571	0.186952	1.44714	0.142857
single_organism_cellular_localization(4)&protein_targeting(5)&establishment_of_protein_localization_to_organelle(5)&protein_localization_to_organelle(6)	11	0.528026	0.654545	0.149136	0.848352	0.181818
single_organism_cellular_process(3)	164	0.528026	0.475427	0.0386239	-1.36183	0.414634
single_organism_intracellular_transport(4)	18	0.528026	0.466111	0.116585	-0.53107	0.277778
single_organism_metabolic_process(3)	123	0.528026	0.485772	0.0445991	-0.947408	0.447154
single_organism_organelle_organization(4)	11	0.528026	0.500909	0.149136	-0.181826	0.454545
single_organism_process(2)	207	0.528026	0.502367	0.034379	-0.746348	0.410628
single_organism_transport(3)&single_organism_localization(3)	33	0.528026	0.45697	0.0861036	-0.82524	0.424242
small_molecule_binding(3)	44	0.528026	0.471136	0.0745679	-0.762922	0.522727
small_molecule_biosynthetic_process(5)	13	0.528026	0.577692	0.137185	0.36204	0.307692
small_molecule_metabolic_process(4)	83	0.528026	0.46494	0.0542924	-1.16197	0.433735
small_nucleolar_ribonucleoprotein_complex(4)	8	0.528026	0.24375	0.174877	-1.62557	0.75
small_ribosomal_subunit(5)	27	0.528026	0.57	0.0951911	0.440946	0.37037
spliceosomal_complex(4)	5	0.528026	0.572	0.221204	0.198794	0
structural_constituent_of_ribosome(3)	64	0.528026	0.509375	0.0618284	-0.301655	0.4375
structural_molecule_activity(2)	70	0.528026	0.521286	0.0591193	-0.114009	0.428571
substrate_specific_transmembrane_transporter_activity(4)	21	0.528026	0.554762	0.107937	0.247702	0.571429
substrate_specific_transporter_activity(3)	28	0.528026	0.5575	0.0934758	0.315313	0.464286
sulfur_compound_metabolic_process(4)	6	0.528026	0.761667	0.201931	1.15703	0.333333
symbiont_containing_vacuole_membrane(3)	5	0.528026	0.99	0.221204	2.08845	0.2
tRNA_metabolic_process(7)	23	0.528026	0.414783	0.103137	-1.09799	0.478261
transcription_DNA_templated(6)&nucleic_acid_templated_transcription(7)	27	0.528026	0.637037	0.0951911	1.14518	0.333333
transcription_from_RNA_polymerase_II_promoter(7)	7	0.528026	0.751429	0.186952	1.19498	0.142857
transferase_activity(3)	93	0.528026	0.60172	0.0512905	1.43681	0.397849
transferase_activity_transferring_acyl_groups(4)	7	0.528026	0.528571	0.186952	0.00291829	0.571429
transferase_activity_transferring_acyl_groups_other_than_amino_acyl_groups(5)	6	0.528026	0.493333	0.201931	-0.171804	0.5
transferase_activity_transferring_alkyl_or_aryl_other_than_methyl_groups(4)	7	0.528026	0.664286	0.186952	0.728851	0.428571
transferase_activity_transferring_one_carbon_groups(4)	18	0.528026	0.455556	0.116585	-0.62161	0.277778
transferase_activity_transferring_phosphorus_containing_groups(4)	45	0.528026	0.668444	0.0737347	1.90438	0.377778
transferase_complex(5)	14	0.528026	0.855714	0.132195	2.47883	0.214286
transition_metal_ion_binding(6)	12	0.528026	0.55	0.142787	0.153895	0.25
translation(6)	106	0.528026	0.449623	0.0480425	-1.63196	0.443396
translation_elongation_factor_activity(7)	6	0.528026	0.348333	0.201931	-0.889872	0.666667
translation_factor_activity_nucleic_acid_binding(6)	18	0.528026	0.350556	0.116585	-1.52224	0.388889
translation_initiation_factor_activity(7)	11	0.528026	0.381818	0.149136	-0.980366	0.272727
translational_elongation(6)	6	0.528026	0.348333	0.201931	-0.889872	0.666667
translational_initiation(4)	13	0.528026	0.332308	0.137185	-1.42667	0.307692
transmembrane_transport(4)	7	0.528026	0.2	0.186952	-1.7546	0.285714
transmembrane_transporter_activity(3)	27	0.528026	0.572222	0.0951911	0.464291	0.518519
transporter_activity(2)	40	0.528026	0.564	0.0782075	0.459984	0.4
tricarboxylic_acid_cycle(4)&aerobic_respiration(6)&citrate_metabolic_process(8)	10	0.528026	0.441	0.156415	-0.556378	0.7
tricarboxylic_acid_metabolic_process(7)	11	0.528026	0.43	0.149136	-0.657293	0.636364
ubiquitin_dependent_protein_catabolic_process(8)	31	0.528026	0.594839	0.0888377	0.752078	0.645161
ubiquitin_like_protein_transferase_activity(4)	9	0.528026	0.595556	0.164876	0.409579	0.666667
ubiquitin_protein_transferase_activity(5)	8	0.528026	0.63875	0.174877	0.633154	0.625
unfolded_protein_binding(4)	10	0.528026	0.518	0.156415	-0.0640978	0.1
vacuole(5)	20	0.528026	0.588	0.110602	0.542252	0.25
vesicle(3)	20	0.528026	0.518	0.110602	-0.0906479	0.35
vesicle_mediated_transport(5)	16	0.528026	0.456875	0.123657	-0.575389	0.375
zinc_ion_binding(7)	9	0.528026	0.645556	0.164876	0.712838	0.222222

## Sheet: t=18
Pathway	nGene	pFC	avg FC	sd FC	z-value	nFC
3_5_exonuclease_activity(7)	6	0.748647	0.583333	0.291472	-0.567169	0.166667
ATP_binding(6)	25	0.748647	0.6904	0.142791	-0.407917	0.36
ATP_dependent_RNA_helicase_activity(10)&RNA_dependent_ATPase_activity(10)	10	0.748647	0.958	0.225773	0.927272	0
ATPase_activity(8)	49	0.748647	0.767143	0.101994	0.181342	0.306122
ATPase_activity_coupled(9)	32	0.748647	0.82875	0.126211	0.634675	0.1875
ATPase_activity_coupled_to_movement_of_substances(10)	9	0.748647	0.592222	0.237986	-0.657287	0.333333
DNA_binding(5)	26	0.748647	0.856923	0.140018	0.773298	0.423077
DNA_conformation_change(5)	7	0.748647	0.644286	0.26985	-0.386738	0.714286
DNA_dependent_ATPase_activity(10)	7	0.748647	0.768571	0.26985	0.0738349	0.428571
DNA_dependent_DNA_replication(7)	9	0.748647	0.671111	0.237986	-0.325801	1
DNA_helicase_activity(9)	6	0.748647	0.575	0.291472	-0.59576	0.333333
DNA_metabolic_process(5)	33	0.748647	0.528182	0.124284	-1.77388	0.727273
DNA_repair(4)	12	0.748647	0.3575	0.206102	-1.89784	0.583333
DNA_replication(6)	18	0.748647	0.612778	0.168281	-0.807394	0.944444
GTP_binding(6)&guanyl_ribonucleotide_binding(6)	16	0.748647	0.585625	0.178489	-0.913344	0.375
GTPase_activity(8)	9	0.748647	0.797778	0.237986	0.206444	0.333333
Golgi_apparatus(4)	6	0.748647	0.315	0.291472	-1.48779	0.666667
Maurer_s_cleft(7)	15	0.748647	1.23867	0.184343	2.6582	0
RNA_binding(5)	40	0.748647	0.5395	0.112886	-1.85272	0.1
RNA_biosynthetic_process(6)	29	0.748647	0.837241	0.132578	0.668241	0.275862
RNA_helicase_activity(9)	12	0.748647	0.939167	0.206102	0.924397	0
RNA_metabolic_process(5)	87	0.748647	0.706552	0.0765442	-0.549948	0.149425
RNA_methyltransferase_activity(6)	7	0.748647	1.10286	0.26985	1.31262	0.142857
RNA_modification(6)	5	0.748647	1.072	0.319291	1.01272	0
RNA_polymerase_activity(6)&DNA_directed_RNA_polymerase_activity(7)	12	0.748647	1.13	0.206102	1.85032	0.25
RNA_polymerase_complex(4)&DNA_directed_RNA_polymerase_complex(5)&nuclear_DNA_directed_RNA_polymerase_complex(5)	7	0.748647	1.1	0.26985	1.30203	0
RNA_processing(6)	26	0.748647	0.514615	0.140018	-1.67144	0.0384615
RNA_splicing(7)	20	0.748647	0.509	0.159646	-1.50112	0.05
RNA_splicing_via_transesterification_reactions(8)	15	0.748647	0.522667	0.184343	-1.22587	0
S_adenosylmethionine_dependent_methyltransferase_activity(6)	11	0.748647	0.851818	0.215266	0.479273	0.272727
actin_cytoskeleton(6)	7	0.748647	1.17714	0.26985	1.5879	0.285714
active_transmembrane_transporter_activity(4)	18	0.748647	0.743889	0.168281	-0.0282752	0.277778
adenyl_nucleotide_binding(6)&adenyl_ribonucleotide_binding(6)	26	0.748647	0.695385	0.140018	-0.380396	0.384615
alpha_amino_acid_metabolic_process(5)	9	0.748647	0.808889	0.237986	0.253132	0.111111
amino_acid_activation(5)&tRNA_aminoacylation(6)&tRNA_aminoacylation_for_protein_translation(7)	18	0.748647	0.508889	0.168281	-1.42475	0.166667
anion_binding(4)	45	0.748647	0.648667	0.10643	-0.939397	0.4
anion_transmembrane_transporter_activity(6)	4	0.748647	0.2125	0.356978	-1.5019	0.25
apical_complex(3)	12	0.748647	1.59083	0.206102	4.08627	0.5
apical_part_of_cell(3)	12	0.748647	1.59083	0.206102	4.08627	0.5
apicoplast(6)	57	0.748647	0.588947	0.0945659	-1.68877	0.526316
aromatic_compound_biosynthetic_process(5)	47	0.748647	0.780426	0.104141	0.305148	0.255319
aspartic_type_peptidase_activity(6)&aspartic_type_endopeptidase_activity(7)	8	0.748647	1.17125	0.252422	1.67419	0.375
binding(2)	182	0.748647	0.825824	0.052922	1.45832	0.318681
biological_adhesion(2)	7	0.748647	1.07286	0.26985	1.20144	0
biological_regulation(2)	66	0.748647	0.799091	0.087882	0.573995	0.363636
biosynthetic_process(3)	197	0.748647	0.637157	0.0508673	-2.19178	0.294416
bounding_membrane_of_organelle(4)	13	0.748647	0.436923	0.198016	-1.57424	0.307692
carbohydrate_derivative_binding(3)	42	0.748647	0.653571	0.110166	-0.863023	0.380952
carbohydrate_derivative_biosynthetic_process(5)	19	0.748647	0.764211	0.163793	0.0950191	0.368421
carbohydrate_derivative_catabolic_process(5)	7	0.748647	0.581429	0.26985	-0.619672	0.428571
carbohydrate_derivative_metabolic_process(4)	34	0.748647	0.71	0.122443	-0.315634	0.382353
carbohydrate_metabolic_process(4)	15	0.748647	0.625333	0.184343	-0.668937	0.466667
carboxylic_acid_metabolic_process(6)	50	0.748647	0.5756	0.100969	-1.71387	0.34
catabolic_process(3)&organic_substance_catabolic_process(4)	52	0.748647	0.731731	0.099008	-0.170858	0.596154
catalytic_activity(2)	330	0.748647	0.785333	0.039302	0.933445	0.39697
catalytic_complex(4)	37	0.748647	0.782432	0.117374	0.287844	0.486486
cation_binding(4)	19	0.748647	0.951053	0.163793	1.23574	0.473684
cation_transmembrane_transporter_activity(6)	11	0.748647	0.857273	0.215266	0.504611	0.818182
cation_transport(5)	8	0.748647	0.695	0.252422	-0.21253	0.625
cell_adhesion(3)	7	0.748647	1.07286	0.26985	1.20144	0
cell_adhesion_molecule_binding(4)	5	0.748647	0.638	0.319291	-0.34654	0
cell_communication(4)	14	0.748647	1.11714	0.190813	1.93119	0.785714
cell_cycle(4)	19	0.748647	0.695263	0.163793	-0.325923	0.368421
cell_cycle_process(4)	13	0.748647	0.587692	0.198016	-0.812837	0.461538
cell_periphery(3)	12	0.748647	0.610833	0.206102	-0.668669	0.5
cell_surface(3)	8	0.748647	1.48125	0.252422	2.9023	0.625
cellular_aldehyde_metabolic_process(4)	8	0.748647	0.52	0.252422	-0.905814	0.5
cellular_amino_acid_metabolic_process(4)	27	0.748647	0.608889	0.137401	-1.01716	0.148148
cellular_aromatic_compound_metabolic_process(4)	148	0.748647	0.683311	0.0586869	-1.1133	0.297297
cellular_biosynthetic_process(4)	195	0.748647	0.638513	0.0511275	-2.15411	0.297436
cellular_catabolic_process(4)	41	0.748647	0.752683	0.111501	0.0361956	0.609756
cellular_component_assembly(4)	7	0.748647	0.375714	0.26985	-1.382	0.428571
cellular_component_biogenesis(3)	19	0.748647	0.838421	0.163793	0.548095	0.157895
cellular_component_organization(3)	44	0.748647	0.899318	0.107633	1.39986	0.5
cellular_component_organization_or_biogenesis(2)	55	0.748647	0.948545	0.0962699	2.07644	0.4
cellular_lipid_metabolic_process(4)	17	0.748647	0.522941	0.17316	-1.30345	0.588235
cellular_localization(3)&establishment_of_localization_in_cell(4)	27	0.748647	0.587778	0.137401	-1.1708	0.407407
cellular_macromolecular_complex_assembly(6)	3	0.748647	0.273333	0.412203	-1.15311	0.333333
cellular_macromolecule_catabolic_process(5)	38	0.748647	0.752895	0.115819	0.036675	0.631579
cellular_macromolecule_localization(4)&cellular_protein_localization(5)&intracellular_protein_transport(6)	19	0.748647	0.728947	0.163793	-0.120272	0.368421
cellular_macromolecule_metabolic_process(4)	285	0.748647	0.695263	0.0422911	-1.2623	0.329825
cellular_metabolic_process(3)	360	0.748647	0.695972	0.0376288	-1.39985	0.341667
cellular_nitrogen_compound_biosynthetic_process(5)	53	0.748647	0.790189	0.0980695	0.423594	0.245283
cellular_nitrogen_compound_metabolic_process(4)	155	0.748647	0.691484	0.0573464	-0.996806	0.303226
cellular_protein_metabolic_process(5)	183	0.748647	0.690437	0.0527772	-1.10294	0.344262
cellular_response_to_DNA_damage_stimulus(5)	13	0.748647	0.398462	0.198016	-1.76847	0.538462
cellular_response_to_stimulus(3)	27	0.748647	0.771111	0.137401	0.163493	0.666667
cellular_response_to_stress(4)	14	0.748647	0.404286	0.190813	-1.80471	0.571429
chromatin(3)	5	0.748647	1.702	0.319291	2.98584	1
chromatin_organization(4)	9	0.748647	0.677778	0.237986	-0.297788	0.333333
chromosomal_part(4)	11	0.748647	0.930909	0.215266	0.846683	1
chromosome(5)	12	0.748647	0.853333	0.206102	0.507935	0.916667
chromosome_organization(4)	19	0.748647	0.880526	0.163793	0.805159	0.578947
coenzyme_metabolic_process(5)	11	0.748647	0.516364	0.215266	-1.07905	0.545455
cofactor_metabolic_process(4)	14	0.748647	0.425	0.190813	-1.69615	0.428571
cysteine_type_peptidase_activity(6)	5	0.748647	0.71	0.319291	-0.12104	0.4
cytoplasm(4)	282	0.748647	0.61617	0.0425155	-3.11597	0.312057
cytoplasmic_part(4)	249	0.748647	0.626948	0.0452452	-2.68977	0.313253
cytoplasmic_transport(6)	14	0.748647	0.835	0.190813	0.452553	0.285714
cytoplasmic_vesicle(4)	19	0.748647	0.683684	0.163793	-0.396616	0.368421
cytoskeletal_part(4)	14	0.748647	0.919286	0.190813	0.894272	0.428571
cytoskeleton(5)	15	0.748647	0.89	0.184343	0.766794	0.466667
cytoskeleton_organization(4)	10	0.748647	1.02	0.225773	1.20188	0.6
cytosol(5)	69	0.748647	0.652319	0.0859503	-1.12074	0.130435
cytosolic_large_ribosomal_subunit(6)	25	0.748647	0.5544	0.142791	-1.36036	0.08
cytosolic_part(5)	46	0.748647	0.671957	0.105267	-0.728533	0.0652174
cytosolic_ribosome(5)	42	0.748647	0.656429	0.110166	-0.837088	0.047619
cytosolic_small_ribosomal_subunit(6)	17	0.748647	0.806471	0.17316	0.333931	0
dephosphorylation(6)	8	0.748647	0.99625	0.252422	0.98091	0.5
electron_carrier_activity(2)	9	0.748647	0.855556	0.237986	0.449223	0.666667
endocytic_vesicle(6)	15	0.748647	0.726	0.184343	-0.122853	0.266667
endomembrane_system(3)	25	0.748647	0.4852	0.142791	-1.84498	0.56
endonuclease_activity(6)	5	0.748647	0.694	0.319291	-0.171151	0.4
endopeptidase_activity(6)	36	0.748647	0.8375	0.118993	0.746709	0.694444
endoplasmic_reticulum(4)	17	0.748647	0.535294	0.17316	-1.23212	0.588235
energy_derivation_by_oxidation_of_organic_compounds(4)&cellular_respiration(5)	11	0.748647	0.603636	0.215266	-0.673635	0.818182
entry_into_cell_of_other_organism_involved_in_symbiotic_interaction(5)&entry_into_host_cell(6)	4	0.748647	1.8575	0.356978	3.10622	0.75
entry_into_other_organism_involved_in_symbiotic_interaction(4)&entry_into_host(5)	4	0.748647	1.8575	0.356978	3.10622	0.75
envelope(3)	25	0.748647	0.674	0.142791	-0.52277	0.36
enzyme_regulator_activity(2)	6	0.748647	1.11833	0.291472	1.26834	0.5
establishment_of_localization(3)&transport(4)	62	0.748647	0.661129	0.0906726	-0.96521	0.403226
exonuclease_activity(6)	8	0.748647	0.55125	0.252422	-0.782013	0.25
extracellular_membrane_bounded_organelle(4)&symbiont_containing_vacuole(5)	13	0.748647	1.53692	0.198016	3.98087	0.307692
extracellular_organelle(3)	13	0.748647	1.53692	0.198016	3.98087	0.307692
extracellular_region(2)&extracellular_region_part(2)	51	0.748647	1.19255	0.0999739	4.44018	0.156863
extraorganismal_space(3)&other_organism_part(3)&other_organism(4)&other_organism_cell(4)&host(5)&host_cell(5)	50	0.748647	1.208	0.100969	4.54946	0.16
fatty_acid_biosynthetic_process(6)	5	0.748647	0.186	0.319291	-1.76218	0.6
fatty_acid_metabolic_process(5)	6	0.748647	0.19	0.291472	-1.91664	0.5
gene_expression(5)	162	0.748647	0.618025	0.0560937	-2.32865	0.17284
generation_of_precursor_metabolites_and_energy(4)	19	0.748647	0.626316	0.163793	-0.746866	0.684211
glyceraldehyde_3_phosphate_metabolic_process(5)	8	0.748647	0.52	0.252422	-0.905814	0.5
glycolytic_process(4)&carbohydrate_catabolic_process(5)&single_organism_carbohydrate_catabolic_process(5)	8	0.748647	0.7075	0.252422	-0.163009	0.625
glycosyl_compound_biosynthetic_process(5)&nucleoside_biosynthetic_process(6)&ribonucleoside_biosynthetic_process(7)	10	0.748647	0.535	0.225773	-0.946292	0.3
glycosyl_compound_metabolic_process(4)&nucleoside_metabolic_process(5)	13	0.748647	0.673846	0.198016	-0.377752	0.307692
guanyl_nucleotide_binding(6)	16	0.748647	0.585625	0.178489	-0.913344	0.375
helicase_activity(8)	27	0.748647	0.713333	0.137401	-0.257012	0.0740741
heterocycle_biosynthetic_process(5)	53	0.748647	0.813208	0.0980695	0.658314	0.226415
heterocycle_metabolic_process(4)	152	0.748647	0.689013	0.0579095	-1.02978	0.289474
host_cell_cytoplasm_part(6)	37	0.748647	1.24865	0.117374	4.25991	0.162162
host_cell_cytosol(7)	5	0.748647	1.014	0.319291	0.831069	0.4
host_cell_part(4)	48	0.748647	1.20792	0.103051	4.45673	0.166667
host_cell_plasma_membrane(6)	13	0.748647	0.856923	0.198016	0.546805	0.153846
host_cell_surface_binding(3)	14	0.748647	1.12071	0.190813	1.94991	0.285714
host_intracellular_part(5)&host_cell_cytoplasm(6)	40	0.748647	1.25275	0.112886	4.46558	0.15
hydrogen_ion_transmembrane_transporter_activity(9)	10	0.748647	0.876	0.225773	0.564075	0.8
hydrolase_activity(3)	166	0.748647	0.745301	0.0554138	-0.0603797	0.379518
hydrolase_activity_acting_on_acid_anhydrides(4)&hydrolase_activity_acting_on_acid_anhydrides_in_phosphorus_containing_anhydrides(5)&pyrophosphatase_activity(6)	81	0.748647	0.700123	0.0793285	-0.611679	0.259259
hydrolase_activity_acting_on_acid_anhydrides_catalyzing_transmembrane_movement_of_substances(4)&ATPase_activity_coupled_to_transmembrane_movement_of_substances(5)	9	0.748647	0.592222	0.237986	-0.657287	0.333333
hydrolase_activity_acting_on_ester_bonds(4)	28	0.748647	0.651429	0.134925	-0.720537	0.392857
infected_host_cell_surface_knob(7)	5	0.748647	0.638	0.319291	-0.34654	0
inner_membrane_complex(3)	8	0.748647	2.035	0.252422	5.09605	0.875
inorganic_cation_transmembrane_transporter_activity(7)	11	0.748647	0.857273	0.215266	0.504611	0.818182
integral_component_of_membrane(4)	21	0.748647	0.599524	0.155798	-0.957157	0.47619
interaction_with_host(4)	14	0.748647	1.295	0.190813	2.86329	0.285714
interspecies_interaction_between_organisms(3)&symbiosis_encompassing_mutualism_through_parasitism(4)	20	0.748647	1.24	0.159646	3.07777	0.25
intracellular_membrane_bounded_organelle(4)	239	0.748647	0.646904	0.046182	-2.20309	0.380753
intracellular_non_membrane_bounded_organelle(4)	100	0.748647	0.7077	0.0713957	-0.573523	0.3
intracellular_organelle(3)	311	0.748647	0.674373	0.0404848	-1.83462	0.340836
intracellular_organelle_part(3)	170	0.748647	0.703882	0.054758	-0.817501	0.311765
intracellular_region_of_host(5)	40	0.748647	1.25275	0.112886	4.46558	0.15
intracellular_transport(5)	26	0.748647	0.592308	0.140018	-1.11656	0.423077
intrinsic_component_of_membrane(3)	22	0.748647	0.572273	0.152216	-1.15871	0.454545
intrinsic_component_of_plasma_membrane(4)	7	0.748647	0.655714	0.26985	-0.344387	0.571429
ion_binding(3)	62	0.748647	0.735806	0.0906726	-0.141615	0.403226
ion_transmembrane_transporter_activity(5)	15	0.748647	0.685333	0.184343	-0.343457	0.666667
ion_transport(4)	12	0.748647	0.7125	0.206102	-0.175385	0.583333
isomerase_activity(3)	9	0.748647	0.776667	0.237986	0.117737	0.444444
kinase_activity(5)	22	0.748647	0.904091	0.152216	1.02121	0.590909
large_ribosomal_subunit(5)	39	0.748647	0.51	0.114325	-2.08745	0.230769
ligase_activity(3)	24	0.748647	0.619583	0.145736	-0.885601	0.25
ligase_activity_forming_carbon_oxygen_bonds(4)&ligase_activity_forming_aminoacyl_tRNA_and_related_compounds(5)&aminoacyl_tRNA_ligase_activity(6)	18	0.748647	0.508889	0.168281	-1.42475	0.166667
lipid_biosynthetic_process(5)	14	0.748647	0.473571	0.190813	-1.4416	0.571429
lipid_metabolic_process(4)	17	0.748647	0.522941	0.17316	-1.30345	0.588235
localization(2)	63	0.748647	0.654127	0.0899501	-1.05081	0.396825
locomotion(2)	6	0.748647	1.425	0.291472	2.32048	0.666667
lyase_activity(3)	16	0.748647	0.98	0.178489	1.29617	0.5625
lytic_vacuole(6)&lysosome(7)	15	0.748647	0.726	0.184343	-0.122853	0.266667
mRNA_metabolic_process(6)&mRNA_processing(7)	7	0.748647	0.544286	0.26985	-0.757314	0
macromolecular_complex(2)	214	0.748647	0.68729	0.0488051	-1.25719	0.35514
macromolecular_complex_assembly(5)	4	0.748647	0.4	0.356978	-0.976662	0.5
macromolecular_complex_subunit_organization(4)	14	0.748647	0.646429	0.190813	-0.5357	0.5
macromolecule_biosynthetic_process(5)&cellular_macromolecule_biosynthetic_process(5)	156	0.748647	0.642756	0.0571623	-1.85246	0.282051
macromolecule_catabolic_process(5)	38	0.748647	0.752895	0.115819	0.036675	0.631579
macromolecule_localization(3)	23	0.748647	0.816087	0.14887	0.453011	0.347826
macromolecule_metabolic_process(4)	303	0.748647	0.703762	0.0410157	-1.09433	0.343234
macromolecule_modification(5)	45	0.748647	0.948222	0.10643	1.87517	0.444444
membrane(2)	91	0.748647	0.68033	0.074843	-0.91281	0.395604
membrane_bounded_organelle(3)	249	0.748647	0.695301	0.0452452	-1.17904	0.37751
membrane_bounded_vesicle(4)&cytoplasmic_membrane_bounded_vesicle(5)	18	0.748647	0.691667	0.168281	-0.338602	0.333333
membrane_coat(3)&coated_membrane(3)	7	0.748647	0.357143	0.26985	-1.45082	0.428571
membrane_enclosed_lumen(2)	41	0.748647	0.726098	0.111501	-0.202235	0.390244
membrane_part(2)	51	0.748647	0.594706	0.0999739	-1.53981	0.372549
metabolic_process(2)	392	0.748647	0.711786	0.0360603	-1.02222	0.359694
metal_ion_binding(5)	18	0.748647	0.956111	0.168281	1.23284	0.444444
metallopeptidase_activity(6)	8	0.748647	0.97875	0.252422	0.911581	0.125
methyltransferase_activity(5)	16	0.748647	0.846875	0.178489	0.55033	0.25
microneme(4)	4	0.748647	0.78	0.356978	0.0878287	0.25
microtubule_associated_complex(4)	4	0.748647	0.175	0.356978	-1.60695	0.25
microtubule_based_movement(5)	3	0.748647	0	0.412203	-1.81621	0
microtubule_based_process(4)	7	0.748647	0.33	0.26985	-1.55141	0.285714
microtubule_cytoskeleton(6)	6	0.748647	0.461667	0.291472	-0.984591	0.5
microtubule_motor_activity(9)	4	0.748647	0.3	0.356978	-1.25679	0.25
mitochondrial_envelope(5)	20	0.748647	0.7595	0.159646	0.0679814	0.35
mitochondrial_matrix(5)	11	0.748647	0.707273	0.215266	-0.192201	0.727273
mitochondrial_membrane_part(3)	13	0.748647	0.806923	0.198016	0.2943	0.384615
mitochondrial_part(4)	31	0.748647	0.740968	0.12823	-0.059887	0.483871
mitochondrial_transport(5)	7	0.748647	1.37714	0.26985	2.32905	0
mitochondrion(5)	61	0.748647	0.689508	0.0914128	-0.646943	0.360656
mitochondrion_organization(4)&protein_targeting_to_mitochondrion(5)&establishment_of_protein_localization_to_mitochondrion(6)&protein_localization_to_mitochondrion(7)	6	0.748647	1.55333	0.291472	2.76077	0
modification_dependent_macromolecule_catabolic_process(6)&cellular_protein_catabolic_process(6)&proteolysis_involved_in_cellular_protein_catabolic_process(6)&modification_dependent_protein_catabolic_process(7)	32	0.748647	0.710313	0.126211	-0.303734	0.71875
modification_of_morphology_or_physiology_of_other_organism(3)	7	0.748647	0.832857	0.26985	0.312062	0
modulation_by_symbiont_of_host_cellular_process(4)&modification_of_morphology_or_physiology_of_other_organism_involved_in_symbiotic_interaction(4)&modification_by_symbiont_of_host_morphology_or_physiology(5)	6	0.748647	0.888333	0.291472	0.479245	0
molecular_function_regulator(2)	7	0.748647	0.958571	0.26985	0.777929	0.428571
monocarboxylic_acid_biosynthetic_process(7)	5	0.748647	0.186	0.319291	-1.76218	0.6
monocarboxylic_acid_metabolic_process(7)	15	0.748647	0.504	0.184343	-1.32713	0.533333
monovalent_inorganic_cation_transmembrane_transporter_activity(8)	10	0.748647	0.876	0.225773	0.564075	0.8
motor_activity(8)	8	0.748647	0.34625	0.252422	-1.59415	0.125
movement_in_environment_of_other_organism_involved_in_symbiotic_interaction(3)&movement_in_host_environment(4)	5	0.748647	1.666	0.319291	2.87309	0.8
movement_of_cell_or_subcellular_component(4)	6	0.748647	0.0666667	0.291472	-2.33978	0
multi_organism_process(2)	22	0.748647	1.19273	0.152216	2.91743	0.227273
ncRNA_metabolic_process(6)	30	0.748647	0.707333	0.13035	-0.316945	0.166667
ncRNA_processing(7)	11	0.748647	1.01364	0.215266	1.23099	0.0909091
negative_regulation_of_biological_process(2)	2	0.748647	0.765	0.504844	0.0323921	0
nitrogen_compound_metabolic_process(3)	163	0.748647	0.702025	0.0559214	-0.833715	0.294479
non_membrane_bounded_organelle(3)	100	0.748647	0.7077	0.0713957	-0.573523	0.3
nuclear_lumen(5)	29	0.748647	0.705172	0.132578	-0.327917	0.275862
nuclear_part(4)	43	0.748647	0.707209	0.108877	-0.380591	0.27907
nuclear_periphery(5)	8	0.748647	0.61	0.252422	-0.549268	0.5
nuclease_activity(5)	14	0.748647	0.565	0.190813	-0.962446	0.285714
nucleic_acid_binding(4)	65	0.748647	0.712	0.0885554	-0.413832	0.246154
nucleic_acid_metabolic_process(5)	116	0.748647	0.664397	0.0662892	-1.27095	0.284483
nucleobase_containing_compound_biosynthetic_process(5)	43	0.748647	0.82	0.108877	0.655351	0.27907
nucleobase_containing_compound_metabolic_process(4)	145	0.748647	0.695586	0.0592909	-0.894925	0.303448
nucleobase_containing_small_molecule_metabolic_process(4)	30	0.748647	0.81	0.13035	0.470678	0.333333
nucleoplasm(5)	11	0.748647	0.838182	0.215266	0.415926	0.0909091
nucleoplasm_part(5)	10	0.748647	0.761	0.225773	0.054714	0.1
nucleoside_binding(4)&purine_nucleoside_binding(5)&ribonucleoside_binding(5)&purine_ribonucleoside_triphosphate_binding(5)&purine_ribonucleoside_binding(6)	41	0.748647	0.649512	0.111501	-0.889092	0.365854
nucleoside_phosphate_biosynthetic_process(5)&nucleotide_biosynthetic_process(6)	11	0.748647	0.76	0.215266	0.0527391	0.363636
nucleoside_phosphate_metabolic_process(5)	24	0.748647	0.668333	0.145736	-0.551091	0.416667
nucleoside_triphosphatase_activity(7)	77	0.748647	0.693636	0.0813629	-0.676115	0.25974
nucleotide_binding(4)&nucleoside_phosphate_binding(4)	43	0.748647	0.663023	0.108877	-0.786424	0.395349
nucleotide_metabolic_process(6)	23	0.748647	0.66	0.14887	-0.595465	0.391304
nucleotidyltransferase_activity(5)	19	0.748647	0.894737	0.163793	0.891918	0.315789
nucleus(5)	82	0.748647	0.678659	0.0788433	-0.887691	0.292683
organellar_large_ribosomal_subunit(4)	10	0.748647	0.417	0.225773	-1.46894	0.7
organellar_ribosome(3)	16	0.748647	0.479375	0.178489	-1.50862	0.5625
organelle(2)	322	0.748647	0.70913	0.0397872	-0.993199	0.341615
organelle_envelope(4)	24	0.748647	0.702083	0.145736	-0.319508	0.375
organelle_inner_membrane(4)&mitochondrial_membrane(4)&mitochondrial_inner_membrane(5)	19	0.748647	0.718421	0.163793	-0.184538	0.368421
organelle_lumen(3)&intracellular_organelle_lumen(4)	40	0.748647	0.70575	0.112886	-0.380002	0.4
organelle_membrane(3)	33	0.748647	0.614848	0.124284	-1.07656	0.363636
organelle_organization(3)	39	0.748647	0.965128	0.114325	1.89357	0.487179
organelle_part(2)	175	0.748647	0.725543	0.05397	-0.428093	0.302857
organic_acid_biosynthetic_process(5)&carboxylic_acid_biosynthetic_process(6)	8	0.748647	0.4875	0.252422	-1.03457	0.5
organic_acid_metabolic_process(4)&oxoacid_metabolic_process(5)	52	0.748647	0.571346	0.099008	-1.79077	0.326923
organic_cyclic_compound_binding(3)&heterocyclic_compound_binding(3)	98	0.748647	0.704184	0.0721205	-0.616515	0.316327
organic_cyclic_compound_biosynthetic_process(5)	53	0.748647	0.813208	0.0980695	0.658314	0.226415
organic_cyclic_compound_metabolic_process(4)	152	0.748647	0.689013	0.0579095	-1.02978	0.289474
organic_substance_biosynthetic_process(4)	196	0.748647	0.637959	0.0509969	-2.17048	0.295918
organic_substance_metabolic_process(3)	380	0.748647	0.705763	0.0366252	-1.17089	0.355263
organic_substance_transport(5)	26	0.748647	0.815385	0.140018	0.476634	0.346154
organonitrogen_compound_biosynthetic_process(5)	27	0.748647	0.719259	0.137401	-0.213884	0.296296
organonitrogen_compound_metabolic_process(4)	59	0.748647	0.717119	0.0929492	-0.339201	0.254237
organophosphate_biosynthetic_process(5)	19	0.748647	0.73	0.163793	-0.113845	0.473684
organophosphate_metabolic_process(4)	35	0.748647	0.674286	0.120681	-0.616183	0.485714
other_organism_membrane(4)&host_cell_membrane(5)&other_organism_cell_membrane(5)	15	0.748647	1.00533	0.184343	1.39244	0.133333
oxidation_reduction_process(4)	19	0.748647	0.749474	0.163793	0.0050467	0.736842
oxidoreductase_activity(3)	30	0.748647	0.716	0.13035	-0.250457	0.6
oxidoreductase_complex(3)	10	0.748647	0.651	0.225773	-0.432501	0.7
oxidoreduction_coenzyme_metabolic_process(6)	7	0.748647	0.515714	0.26985	-0.863193	0.571429
passive_evasion_of_immune_response_of_other_organism_involved_in_symbiotic_interaction(7)&antigenic_variation(8)	11	0.748647	0.896364	0.215266	0.686205	0.0909091
pellicle(3)	9	0.748647	1.80889	0.237986	4.45507	0.777778
peptidase_activity(4)	44	0.748647	0.827955	0.107633	0.736832	0.590909
peptidase_activity_acting_on_L_amino_acid_peptides(5)	44	0.748647	0.827955	0.107633	0.736832	0.590909
phagocytic_vesicle(7)&secondary_lysosome(8)&phagolysosome(8)&food_vacuole(9)	15	0.748647	0.726	0.184343	-0.122853	0.266667
phosphatase_activity(6)	9	0.748647	0.763333	0.237986	0.0617107	0.444444
phosphate_containing_compound_metabolic_process(5)	56	0.748647	0.804286	0.0954065	0.583175	0.553571
phospholipid_biosynthetic_process(5)	8	0.748647	0.68875	0.252422	-0.23729	0.625
phospholipid_metabolic_process(5)	10	0.748647	0.756	0.225773	0.0325678	0.7
phosphoric_ester_hydrolase_activity(5)	13	0.748647	0.769231	0.198016	0.10395	0.538462
phosphorus_metabolic_process(4)	60	0.748647	0.798333	0.0921714	0.539064	0.55
phosphorylation(6)	15	0.748647	1.022	0.184343	1.48285	0.733333
phosphotransferase_activity_alcohol_group_as_acceptor(5)	20	0.748647	0.9395	0.159646	1.19548	0.6
plasma_membrane(3)	12	0.748647	0.610833	0.206102	-0.668669	0.5
plasma_membrane_part(3)	8	0.748647	0.61375	0.252422	-0.534411	0.5
plastid(5)	59	0.748647	0.573898	0.0929492	-1.88005	0.525424
posttranscriptional_regulation_of_gene_expression(6)	6	0.748647	0.745	0.291472	-0.0125126	0.333333
primary_active_transmembrane_transporter_activity(5)&P_P_bond_hydrolysis_driven_transmembrane_transporter_activity(6)	12	0.748647	0.8625	0.206102	0.552412	0.25
primary_metabolic_process(3)	363	0.748647	0.710744	0.037473	-1.01148	0.358127
proteasomal_protein_catabolic_process(6)&proteasome_mediated_ubiquitin_dependent_protein_catabolic_process(7)&ER_associated_ubiquitin_dependent_protein_catabolic_process(8)	9	0.748647	0.605556	0.237986	-0.601261	0.444444
proteasome_complex(4)	20	0.748647	0.627	0.159646	-0.761982	1
proteasome_core_complex(4)	9	0.748647	0.544444	0.237986	-0.858046	1
proteasome_regulatory_particle(4)&proteasome_accessory_complex(4)	9	0.748647	0.702222	0.237986	-0.195074	1
protein_DNA_complex(3)	7	0.748647	1.28	0.26985	1.96907	1
protein_binding(3)	63	0.748647	1.01952	0.0899501	3.01141	0.269841
protein_catabolic_process(5)	38	0.748647	0.752895	0.115819	0.036675	0.631579
protein_complex(3)	128	0.748647	0.75125	0.0631054	0.0412473	0.484375
protein_complex_biogenesis(4)&protein_complex_assembly(5)	3	0.748647	0.273333	0.412203	-1.15311	0.333333
protein_complex_subunit_organization(5)	6	0.748647	0.546667	0.291472	-0.692968	0.666667
protein_folding(6)	11	0.748647	0.949091	0.215266	0.931145	0.181818
protein_kinase_activity(6)	13	0.748647	1.01	0.198016	1.31986	0.692308
protein_localization(4)&establishment_of_protein_localization(4)&protein_transport(5)	23	0.748647	0.816087	0.14887	0.453011	0.347826
protein_metabolic_process(4)	206	0.748647	0.714854	0.0497437	-0.679336	0.354369
protein_modification_process(5)&cellular_protein_modification_process(6)	39	0.748647	0.930256	0.114325	1.58854	0.512821
protein_phosphorylation(7)	14	0.748647	1.01214	0.190813	1.38091	0.714286
protein_serine_threonine_kinase_activity(7)	7	0.748647	1.44714	0.26985	2.58846	0.571429
protein_transporter_activity(4)	8	0.748647	1.04875	0.252422	1.18889	0.25
proteolysis(5)	53	0.748647	0.776226	0.0980695	0.281223	0.622642
proton_transporting_two_sector_ATPase_complex(3)	11	0.748647	0.39	0.215266	-1.66606	0.272727
purine_NTP_dependent_helicase_activity(9)&ATP_dependent_helicase_activity(10)	16	0.748647	0.865625	0.178489	0.655378	0
purine_containing_compound_biosynthetic_process(6)	11	0.748647	0.685455	0.215266	-0.293556	0.363636
purine_containing_compound_metabolic_process(5)	13	0.748647	0.753846	0.198016	0.0262559	0.384615
purine_nucleoside_biosynthetic_process(7)&purine_ribonucleoside_biosynthetic_process(8)	9	0.748647	0.464444	0.237986	-1.1942	0.333333
purine_nucleoside_metabolic_process(6)&purine_ribonucleoside_metabolic_process(7)	11	0.748647	0.585455	0.215266	-0.758097	0.363636
purine_nucleotide_binding(5)	42	0.748647	0.653571	0.110166	-0.863023	0.380952
purine_nucleotide_biosynthetic_process(7)	9	0.748647	0.676667	0.237986	-0.302457	0.444444
purine_nucleotide_metabolic_process(6)	11	0.748647	0.759091	0.215266	0.048516	0.454545
pyridine_containing_compound_metabolic_process(5)	7	0.748647	0.635714	0.26985	-0.418502	0.428571
pyrimidine_containing_compound_metabolic_process(5)	4	0.748647	1.4225	0.356978	1.88766	0.25
pyruvate_metabolic_process(8)	10	0.748647	0.685	0.225773	-0.281908	0.6
rRNA_processing(6)&rRNA_metabolic_process(7)	7	0.748647	1.11429	0.26985	1.35497	0
receptor_binding(4)&host_cell_surface_receptor_binding(4)	9	0.748647	0.852222	0.237986	0.435216	0.111111
regulation_of_RNA_metabolic_process(5)&regulation_of_transcription_DNA_templated(6)&regulation_of_RNA_biosynthetic_process(6)&regulation_of_nucleic_acid_templated_transcription(7)	14	0.748647	0.682143	0.190813	-0.348531	0.285714
regulation_of_biological_process(2)	58	0.748647	0.844138	0.0937471	1.0186	0.396552
regulation_of_biological_quality(3)	14	0.748647	0.650714	0.190813	-0.51324	0.0714286
regulation_of_biosynthetic_process(4)&regulation_of_cellular_biosynthetic_process(5)	20	0.748647	0.708	0.159646	-0.254608	0.25
regulation_of_cell_adhesion(4)&modulation_by_symbiont_of_host_erythrocyte_aggregation(5)&regulation_of_cell_cell_adhesion(5)&homotypic_cell_cell_adhesion(5)&regulation_of_homotypic_cell_cell_adhesion(6)&erythrocyte_aggregation(6)&regulation_of_erythrocyte_aggregation(7)	6	0.748647	0.888333	0.291472	0.479245	0
regulation_of_cell_cycle(4)	14	0.748647	0.707857	0.190813	-0.213769	0.357143
regulation_of_cell_cycle_process(5)	9	0.748647	0.605556	0.237986	-0.601261	0.444444
regulation_of_cellular_metabolic_process(4)	20	0.748647	0.708	0.159646	-0.254608	0.25
regulation_of_cellular_process(3)	54	0.748647	0.867222	0.0971572	1.22045	0.37037
regulation_of_cellular_protein_metabolic_process(5)&regulation_of_protein_metabolic_process(5)	5	0.748647	0.782	0.319291	0.104459	0.2
regulation_of_gene_expression(5)	22	0.748647	0.686818	0.152216	-0.406192	0.318182
regulation_of_macromolecule_biosynthetic_process(5)&regulation_of_cellular_macromolecule_biosynthetic_process(6)	19	0.748647	0.708421	0.163793	-0.245591	0.263158
regulation_of_macromolecule_metabolic_process(4)	22	0.748647	0.686818	0.152216	-0.406192	0.318182
regulation_of_metabolic_process(3)	23	0.748647	0.687391	0.14887	-0.411471	0.304348
regulation_of_nitrogen_compound_metabolic_process(4)&regulation_of_nucleobase_containing_compound_metabolic_process(5)	14	0.748647	0.682143	0.190813	-0.348531	0.285714
regulation_of_primary_metabolic_process(4)	20	0.748647	0.708	0.159646	-0.254608	0.25
regulation_of_translation(6)	5	0.748647	0.782	0.319291	0.104459	0.2
replication_fork(5)	5	0.748647	0.324	0.319291	-1.32997	1
response_to_abiotic_stimulus(3)	13	0.748647	0.816923	0.198016	0.344801	0.230769
response_to_biotic_stimulus(3)&response_to_other_organism(3)&response_to_external_biotic_stimulus(4)&response_to_defenses_of_other_organism_involved_in_symbiotic_interaction(4)&avoidance_of_defenses_of_other_organism_involved_in_symbiotic_interaction(5)&response_to_immune_response_of_other_organism_involved_in_symbiotic_interaction(5)&evasion_or_tolerance_of_immune_response_of_other_organism_invo…	11	0.748647	0.896364	0.215266	0.686205	0.0909091
response_to_chemical(3)	23	0.748647	0.895217	0.14887	0.984551	0.347826
response_to_drug(4)	12	0.748647	0.8675	0.206102	0.576672	0.583333
response_to_external_stimulus(3)	13	0.748647	0.838462	0.198016	0.453572	0.230769
response_to_heat(4)	11	0.748647	0.705455	0.215266	-0.200647	0.181818
response_to_organic_substance(4)&response_to_topologically_incorrect_protein(4)&response_to_unfolded_protein(5)	10	0.748647	0.87	0.225773	0.5375	0.1
response_to_stimulus(2)	67	0.748647	0.82806	0.0872237	0.910448	0.447761
response_to_stress(3)	30	0.748647	0.593667	0.13035	-1.18896	0.366667
response_to_temperature_stimulus(4)	12	0.748647	0.698333	0.206102	-0.244121	0.166667
rhoptry(3)	6	0.748647	2.13667	0.291472	4.76211	0.833333
ribonuclease_activity(6)	8	0.748647	0.83	0.252422	0.32229	0.125
ribonucleoprotein_complex(3)	85	0.748647	0.595765	0.0774395	-1.97422	0.152941
ribonucleoprotein_complex_biogenesis(4)	12	0.748647	1.10833	0.206102	1.74519	0
ribonucleoside_metabolic_process(6)	12	0.748647	0.634167	0.206102	-0.555456	0.333333
ribonucleotide_binding(4)&purine_ribonucleotide_binding(5)	42	0.748647	0.653571	0.110166	-0.863023	0.380952
ribonucleotide_metabolic_process(6)&purine_ribonucleotide_metabolic_process(7)	10	0.748647	0.738	0.225773	-0.0471583	0.5
ribose_phosphate_metabolic_process(5)	16	0.748647	0.646875	0.178489	-0.570186	0.5
ribosomal_subunit(4)	66	0.748647	0.624394	0.087882	-1.41386	0.181818
ribosome(4)	67	0.748647	0.620299	0.0872237	-1.47149	0.179104
ribosome_biogenesis(5)	12	0.748647	1.10833	0.206102	1.74519	0
secondary_active_transmembrane_transporter_activity(5)	6	0.748647	0.506667	0.291472	-0.830202	0.333333
signaling(2)&single_organism_signaling(3)&signal_transduction(4)	13	0.748647	1.16615	0.198016	2.10845	0.769231
single_organism_biosynthetic_process(4)	42	0.748647	0.650238	0.110166	-0.89328	0.357143
single_organism_carbohydrate_metabolic_process(4)	14	0.748647	0.62	0.190813	-0.674205	0.5
single_organism_catabolic_process(4)	14	0.748647	0.674286	0.190813	-0.389708	0.5
single_organism_cell_adhesion(3)&single_organismal_cell_cell_adhesion(4)	7	0.748647	1.07286	0.26985	1.20144	0
single_organism_cellular_localization(4)&protein_targeting(5)&establishment_of_protein_localization_to_organelle(5)&protein_localization_to_organelle(6)	11	0.748647	1.00545	0.215266	1.19298	0.181818
single_organism_cellular_process(3)	164	0.748647	0.641707	0.0557506	-1.91818	0.390244
single_organism_intracellular_transport(4)	18	0.748647	0.700556	0.168281	-0.285781	0.333333
single_organism_metabolic_process(3)	123	0.748647	0.644146	0.0643753	-1.6233	0.390244
single_organism_organelle_organization(4)	11	0.748647	0.71	0.215266	-0.179532	0.454545
single_organism_process(2)	207	0.748647	0.693816	0.0496234	-1.10494	0.391304
single_organism_transport(3)&single_organism_localization(3)	33	0.748647	0.691515	0.124284	-0.459689	0.424242
small_molecule_binding(3)	44	0.748647	0.6675	0.107633	-0.753924	0.409091
small_molecule_biosynthetic_process(5)	13	0.748647	0.585385	0.198016	-0.824492	0.538462
small_molecule_metabolic_process(4)	83	0.748647	0.65747	0.0783669	-1.16347	0.349398
small_nucleolar_ribonucleoprotein_complex(4)	8	0.748647	0.41375	0.252422	-1.32674	0
small_ribosomal_subunit(5)	27	0.748647	0.78963	0.137401	0.29827	0.111111
spliceosomal_complex(4)	5	0.748647	0.676	0.319291	-0.227526	0
structural_constituent_of_ribosome(3)	64	0.748647	0.628125	0.0892446	-1.35047	0.171875
structural_molecule_activity(2)	70	0.748647	0.654429	0.0853341	-1.10411	0.185714
substrate_specific_transmembrane_transporter_activity(4)	21	0.748647	0.854762	0.155798	0.681105	0.571429
substrate_specific_transporter_activity(3)	28	0.748647	0.846071	0.134925	0.722062	0.5
sulfur_compound_metabolic_process(4)	6	0.748647	1.15833	0.291472	1.40558	0.333333
symbiont_containing_vacuole_membrane(3)	5	0.748647	1.462	0.319291	2.23418	0
tRNA_metabolic_process(7)	23	0.748647	0.583478	0.14887	-1.10948	0.217391
transcription_DNA_templated(6)&nucleic_acid_templated_transcription(7)	27	0.748647	0.875556	0.137401	0.923636	0.222222
transcription_from_RNA_polymerase_II_promoter(7)	7	0.748647	0.848571	0.26985	0.370296	0.142857
transferase_activity(3)	93	0.748647	0.851935	0.0740338	1.39515	0.387097
transferase_activity_transferring_acyl_groups(4)	7	0.748647	0.502857	0.26985	-0.910838	0.428571
transferase_activity_transferring_acyl_groups_other_than_amino_acyl_groups(5)	6	0.748647	0.388333	0.291472	-1.23619	0.333333
transferase_activity_transferring_alkyl_or_aryl_other_than_methyl_groups(4)	7	0.748647	1.04	0.26985	1.07968	0
transferase_activity_transferring_one_carbon_groups(4)	18	0.748647	0.868333	0.168281	0.711228	0.222222
transferase_activity_transferring_phosphorus_containing_groups(4)	45	0.748647	0.890667	0.10643	1.33439	0.444444
transferase_complex(5)	14	0.748647	1.07286	0.190813	1.6991	0.285714
transition_metal_ion_binding(6)	12	0.748647	0.7425	0.206102	-0.0298255	0.25
translation(6)	106	0.748647	0.579717	0.0693456	-2.43606	0.179245
translation_elongation_factor_activity(7)	6	0.748647	0.286667	0.291472	-1.58499	0.166667
translation_factor_activity_nucleic_acid_binding(6)	18	0.748647	0.48	0.168281	-1.59642	0.222222
translation_initiation_factor_activity(7)	11	0.748647	0.627273	0.215266	-0.563834	0.181818
translational_elongation(6)	6	0.748647	0.286667	0.291472	-1.58499	0.166667
translational_initiation(4)	13	0.748647	0.556923	0.198016	-0.968225	0.230769
transmembrane_transport(4)	7	0.748647	0.494286	0.26985	-0.942602	0.428571
transmembrane_transporter_activity(3)	27	0.748647	0.841111	0.137401	0.67295	0.444444
transporter_activity(2)	40	0.748647	0.78875	0.112886	0.35525	0.4
tricarboxylic_acid_cycle(4)&aerobic_respiration(6)&citrate_metabolic_process(8)	10	0.748647	0.548	0.225773	-0.888712	0.8
tricarboxylic_acid_metabolic_process(7)	11	0.748647	0.522727	0.215266	-1.04949	0.727273
ubiquitin_dependent_protein_catabolic_process(8)	31	0.748647	0.701613	0.12823	-0.366794	0.709677
ubiquitin_like_protein_transferase_activity(4)	9	0.748647	0.711111	0.237986	-0.157724	0.777778
ubiquitin_protein_transferase_activity(5)	8	0.748647	0.76125	0.252422	0.0499281	0.75
unfolded_protein_binding(4)	10	0.748647	0.763	0.225773	0.0635724	0.2
vacuole(5)	20	0.748647	0.654	0.159646	-0.592858	0.2
vesicle(3)	20	0.748647	0.654	0.159646	-0.592858	0.4
vesicle_mediated_transport(5)	16	0.748647	0.364375	0.178489	-2.15292	0.5
zinc_ion_binding(7)	9	0.748647	0.866667	0.237986	0.495911	0.222222

## Sheet: t=24
Pathway	nGene	pFC	avg FC	sd FC	z-value	nFC
3_5_exonuclease_activity(7)	6	0.963388	1.10333	0.374335	0.373852	0
ATP_binding(6)	25	0.963388	1.0312	0.183386	0.36978	0.24
ATP_dependent_RNA_helicase_activity(10)&RNA_dependent_ATPase_activity(10)	10	0.963388	0.779	0.289958	-0.63591	0
ATPase_activity(8)	49	0.963388	0.902857	0.13099	-0.4621	0.142857
ATPase_activity_coupled(9)	32	0.963388	0.925	0.162092	-0.236826	0.125
ATPase_activity_coupled_to_movement_of_substances(10)	9	0.963388	0.954444	0.305643	-0.0292599	0.222222
DNA_binding(5)	26	0.963388	1.095	0.179825	0.731894	0.346154
DNA_conformation_change(5)	7	0.963388	0.65	0.346567	-0.904264	0.428571
DNA_dependent_ATPase_activity(10)	7	0.963388	0.754286	0.346567	-0.603352	0.285714
DNA_dependent_DNA_replication(7)	9	0.963388	0.585556	0.305643	-1.23619	0.333333
DNA_helicase_activity(9)	6	0.963388	0.675	0.374335	-0.7704	0.333333
DNA_metabolic_process(5)	33	0.963388	0.635152	0.159617	-2.0564	0.272727
DNA_repair(4)	12	0.963388	0.5925	0.264695	-1.40119	0.25
DNA_replication(6)	18	0.963388	0.521667	0.216122	-2.04385	0.333333
GTP_binding(6)&guanyl_ribonucleotide_binding(6)	16	0.963388	0.94125	0.229232	-0.0965725	0.25
GTPase_activity(8)	9	0.963388	1.34222	0.305643	1.23947	0.333333
Golgi_apparatus(4)	6	0.963388	0.711667	0.374335	-0.672449	0.333333
Maurer_s_cleft(7)	15	0.963388	1.76267	0.23675	3.37605	0.4
RNA_binding(5)	40	0.963388	0.849	0.144979	-0.788993	0.075
RNA_biosynthetic_process(6)	29	0.963388	1.00517	0.170269	0.245404	0.137931
RNA_helicase_activity(9)	12	0.963388	0.7475	0.264695	-0.81561	0
RNA_metabolic_process(5)	87	0.963388	0.964713	0.0983051	0.0134796	0.0689655
RNA_methyltransferase_activity(6)	7	0.963388	0.915714	0.346567	-0.137559	0.142857
RNA_modification(6)	5	0.963388	0.832	0.410063	-0.320408	0
RNA_polymerase_activity(6)&DNA_directed_RNA_polymerase_activity(7)	12	0.963388	1.25833	0.264695	1.11429	0.166667
RNA_polymerase_complex(4)&DNA_directed_RNA_polymerase_complex(5)&nuclear_DNA_directed_RNA_polymerase_complex(5)	7	0.963388	1.16286	0.346567	0.575559	0
RNA_processing(6)	26	0.963388	0.837692	0.179825	-0.698988	0
RNA_splicing(7)	20	0.963388	0.865	0.205032	-0.479865	0
RNA_splicing_via_transesterification_reactions(8)	15	0.963388	0.882	0.23675	-0.34377	0
S_adenosylmethionine_dependent_methyltransferase_activity(6)	11	0.963388	0.728182	0.276465	-0.850763	0.272727
actin_cytoskeleton(6)	7	0.963388	1.19571	0.346567	0.670367	0.285714
active_transmembrane_transporter_activity(4)	18	0.963388	1.07	0.216122	0.493297	0.166667
adenyl_nucleotide_binding(6)&adenyl_ribonucleotide_binding(6)	26	0.963388	0.998462	0.179825	0.195046	0.230769
alpha_amino_acid_metabolic_process(5)	9	0.963388	1.56667	0.305643	1.9738	0.111111
amino_acid_activation(5)&tRNA_aminoacylation(6)&tRNA_aminoacylation_for_protein_translation(7)	18	0.963388	1.11	0.216122	0.678377	0.0555556
anion_binding(4)	45	0.963388	0.961111	0.136688	-0.0166542	0.288889
anion_transmembrane_transporter_activity(6)	4	0.963388	1.14	0.458465	0.385226	0
apical_complex(3)	12	0.963388	2.265	0.264695	4.91741	0.666667
apical_part_of_cell(3)	12	0.963388	2.265	0.264695	4.91741	0.666667
apicoplast(6)	57	0.963388	0.804912	0.12145	-1.30486	0.280702
aromatic_compound_biosynthetic_process(5)	47	0.963388	1.0083	0.133748	0.335784	0.106383
aspartic_type_peptidase_activity(6)&aspartic_type_endopeptidase_activity(7)	8	0.963388	1.50875	0.324183	1.68227	0.625
binding(2)	182	0.963388	1.0856	0.0679673	1.79817	0.263736
biological_adhesion(2)	7	0.963388	0.68	0.346567	-0.8177	0.285714
biological_regulation(2)	66	0.963388	0.903788	0.112866	-0.528056	0.242424
biosynthetic_process(3)	197	0.963388	0.923604	0.0653285	-0.608976	0.111675
bounding_membrane_of_organelle(4)	13	0.963388	0.567692	0.25431	-1.55595	0.153846
carbohydrate_derivative_binding(3)	42	0.963388	0.976667	0.141485	0.0938553	0.238095
carbohydrate_derivative_biosynthetic_process(5)	19	0.963388	0.980526	0.210358	0.0814744	0.157895
carbohydrate_derivative_catabolic_process(5)	7	0.963388	0.935714	0.346567	-0.0798497	0
carbohydrate_derivative_metabolic_process(4)	34	0.963388	0.931765	0.157252	-0.201096	0.147059
carbohydrate_metabolic_process(4)	15	0.963388	0.868667	0.23675	-0.400088	0.133333
carboxylic_acid_metabolic_process(6)	50	0.963388	1.0548	0.129673	0.704944	0.14
catabolic_process(3)&organic_substance_catabolic_process(4)	52	0.963388	0.764423	0.127155	-1.56474	0.25
catalytic_activity(2)	330	0.963388	0.98597	0.0504753	0.447391	0.266667
catalytic_complex(4)	37	0.963388	0.907838	0.150742	-0.368508	0.243243
cation_binding(4)	19	0.963388	0.943158	0.210358	-0.0961677	0.421053
cation_transmembrane_transporter_activity(6)	11	0.963388	0.836364	0.276465	-0.459458	0.363636
cation_transport(5)	8	0.963388	0.955	0.324183	-0.0258728	0.25
cell_adhesion(3)	7	0.963388	0.68	0.346567	-0.8177	0.285714
cell_adhesion_molecule_binding(4)	5	0.963388	0.27	0.410063	-1.69093	0.4
cell_communication(4)	14	0.963388	1.18071	0.24506	0.886832	0.5
cell_cycle(4)	19	0.963388	0.806316	0.210358	-0.746688	0.105263
cell_cycle_process(4)	13	0.963388	0.748462	0.25431	-0.845133	0.153846
cell_periphery(3)	12	0.963388	0.891667	0.264695	-0.270957	0.25
cell_surface(3)	8	0.963388	1.9775	0.324183	3.12821	0.625
cellular_aldehyde_metabolic_process(4)	8	0.963388	0.7825	0.324183	-0.557979	0
cellular_amino_acid_metabolic_process(4)	27	0.963388	1.26222	0.176463	1.69347	0.0740741
cellular_aromatic_compound_metabolic_process(4)	148	0.963388	0.898108	0.0753711	-0.866107	0.128378
cellular_biosynthetic_process(4)	195	0.963388	0.925897	0.0656627	-0.57095	0.112821
cellular_catabolic_process(4)	41	0.963388	0.739024	0.1432	-1.56678	0.292683
cellular_component_assembly(4)	7	0.963388	0.507143	0.346567	-1.31647	0
cellular_component_biogenesis(3)	19	0.963388	0.842105	0.210358	-0.576552	0.0526316
cellular_component_organization(3)	44	0.963388	1.05682	0.138232	0.675896	0.409091
cellular_component_organization_or_biogenesis(2)	55	0.963388	1.05055	0.123639	0.704941	0.345455
cellular_lipid_metabolic_process(4)	17	0.963388	0.879412	0.222388	-0.377609	0.352941
cellular_localization(3)&establishment_of_localization_in_cell(4)	27	0.963388	0.931111	0.176463	-0.182908	0.185185
cellular_macromolecular_complex_assembly(6)	3	0.963388	0.526667	0.529389	-0.824952	0
cellular_macromolecule_catabolic_process(5)	38	0.963388	0.702895	0.148746	-1.75126	0.315789
cellular_macromolecule_localization(4)&cellular_protein_localization(5)&intracellular_protein_transport(6)	19	0.963388	1.07421	0.210358	0.526831	0.263158
cellular_macromolecule_metabolic_process(4)	285	0.963388	0.929439	0.0543142	-0.625047	0.168421
cellular_metabolic_process(3)	360	0.963388	0.949778	0.0483264	-0.281622	0.175
cellular_nitrogen_compound_biosynthetic_process(5)	53	0.963388	1.0417	0.12595	0.62176	0.113208
cellular_nitrogen_compound_metabolic_process(4)	155	0.963388	0.893548	0.0736495	-0.948264	0.135484
cellular_protein_metabolic_process(5)	183	0.963388	0.981257	0.0677813	0.263631	0.163934
cellular_response_to_DNA_damage_stimulus(5)	13	0.963388	0.678462	0.25431	-1.12039	0.230769
cellular_response_to_stimulus(3)	27	0.963388	0.938889	0.176463	-0.138832	0.37037
cellular_response_to_stress(4)	14	0.963388	0.675714	0.24506	-1.17389	0.214286
chromatin(3)	5	0.963388	1.76	0.410063	1.94266	0.8
chromatin_organization(4)	9	0.963388	0.634444	0.305643	-1.07623	0.444444
chromosomal_part(4)	11	0.963388	1.27636	0.276465	1.13207	0.363636
chromosome(5)	12	0.963388	1.17	0.264695	0.780569	0.333333
chromosome_organization(4)	19	0.963388	0.889474	0.210358	-0.351372	0.526316
coenzyme_metabolic_process(5)	11	0.963388	0.563636	0.276465	-1.44594	0.181818
cofactor_metabolic_process(4)	14	0.963388	0.476429	0.24506	-1.9871	0.142857
cysteine_type_peptidase_activity(6)	5	0.963388	0.588	0.410063	-0.915438	0.6
cytoplasm(4)	282	0.963388	0.909823	0.0546023	-0.980999	0.180851
cytoplasmic_part(4)	249	0.963388	0.926867	0.058108	-0.628486	0.164659
cytoplasmic_transport(6)	14	0.963388	0.987857	0.24506	0.0998517	0.142857
cytoplasmic_vesicle(4)	19	0.963388	0.733158	0.210358	-1.09447	0.368421
cytoskeletal_part(4)	14	0.963388	1.19929	0.24506	0.962616	0.357143
cytoskeleton(5)	15	0.963388	1.162	0.23675	0.838912	0.333333
cytoskeleton_organization(4)	10	0.963388	1.42	0.289958	1.57475	0.5
cytosol(5)	69	0.963388	1.04435	0.110385	0.733434	0.0724638
cytosolic_large_ribosomal_subunit(6)	25	0.963388	0.9628	0.183386	-0.00320381	0
cytosolic_part(5)	46	0.963388	1.06109	0.135194	0.722662	0
cytosolic_ribosome(5)	42	0.963388	1.05905	0.141485	0.676114	0
cytosolic_small_ribosomal_subunit(6)	17	0.963388	1.20059	0.222388	1.06661	0
dephosphorylation(6)	8	0.963388	1.4	0.324183	1.34681	0.5
electron_carrier_activity(2)	9	0.963388	0.918889	0.305643	-0.14559	0.333333
endocytic_vesicle(6)	15	0.963388	0.738	0.23675	-0.952006	0.4
endomembrane_system(3)	25	0.963388	0.7224	0.183386	-1.3141	0.24
endonuclease_activity(6)	5	0.963388	1.17	0.410063	0.503855	0
endopeptidase_activity(6)	36	0.963388	0.7775	0.152822	-1.21637	0.388889
endoplasmic_reticulum(4)	17	0.963388	0.794118	0.222388	-0.761147	0.352941
energy_derivation_by_oxidation_of_organic_compounds(4)&cellular_respiration(5)	11	0.963388	0.629091	0.276465	-1.20918	0.454545
entry_into_cell_of_other_organism_involved_in_symbiotic_interaction(5)&entry_into_host_cell(6)	4	0.963388	2.205	0.458465	2.7082	0.75
entry_into_other_organism_involved_in_symbiotic_interaction(4)&entry_into_host(5)	4	0.963388	2.205	0.458465	2.7082	0.75
envelope(3)	25	0.963388	0.9624	0.183386	-0.00538501	0.04
enzyme_regulator_activity(2)	6	0.963388	1.35833	0.374335	1.05506	0.333333
establishment_of_localization(3)&transport(4)	62	0.963388	0.944516	0.11645	-0.162056	0.306452
exonuclease_activity(6)	8	0.963388	0.99875	0.324183	0.109082	0
extracellular_membrane_bounded_organelle(4)&symbiont_containing_vacuole(5)	13	0.963388	1.34308	0.25431	1.49302	0.538462
extracellular_organelle(3)	13	0.963388	1.34308	0.25431	1.49302	0.538462
extracellular_region(2)&extracellular_region_part(2)	51	0.963388	1.26765	0.128396	2.3697	0.411765
extraorganismal_space(3)&other_organism_part(3)&other_organism(4)&other_organism_cell(4)&host(5)&host_cell(5)	50	0.963388	1.2884	0.129673	2.50639	0.42
fatty_acid_biosynthetic_process(6)	5	0.963388	0.278	0.410063	-1.67142	0.2
fatty_acid_metabolic_process(5)	6	0.963388	0.453333	0.374335	-1.36256	0.166667
gene_expression(5)	162	0.963388	0.956049	0.0720407	-0.101861	0.0555556
generation_of_precursor_metabolites_and_energy(4)	19	0.963388	0.824737	0.210358	-0.659118	0.315789
glyceraldehyde_3_phosphate_metabolic_process(5)	8	0.963388	0.7825	0.324183	-0.557979	0
glycolytic_process(4)&carbohydrate_catabolic_process(5)&single_organism_carbohydrate_catabolic_process(5)	8	0.963388	0.92625	0.324183	-0.114557	0.125
glycosyl_compound_biosynthetic_process(5)&nucleoside_biosynthetic_process(6)&ribonucleoside_biosynthetic_process(7)	10	0.963388	0.93	0.289958	-0.115146	0
glycosyl_compound_metabolic_process(4)&nucleoside_metabolic_process(5)	13	0.963388	1.07462	0.25431	0.437371	0.0769231
guanyl_nucleotide_binding(6)	16	0.963388	0.94125	0.229232	-0.0965725	0.25
helicase_activity(8)	27	0.963388	0.72	0.176463	-1.37925	0.111111
heterocycle_biosynthetic_process(5)	53	0.963388	1.07792	0.12595	0.909385	0.0943396
heterocycle_metabolic_process(4)	152	0.963388	0.906513	0.0743728	-0.76472	0.125
host_cell_cytoplasm_part(6)	37	0.963388	1.38378	0.150742	2.78884	0.486486
host_cell_cytosol(7)	5	0.963388	1.216	0.410063	0.616033	0.6
host_cell_part(4)	48	0.963388	1.26563	0.132347	2.28367	0.416667
host_cell_plasma_membrane(6)	13	0.963388	0.615385	0.25431	-1.36842	0.307692
host_cell_surface_binding(3)	14	0.963388	1.62571	0.24506	2.70272	0.5
host_intracellular_part(5)&host_cell_cytoplasm(6)	40	0.963388	1.34675	0.144979	2.64426	0.45
hydrogen_ion_transmembrane_transporter_activity(9)	10	0.963388	0.855	0.289958	-0.373804	0.4
hydrolase_activity(3)	166	0.963388	0.942108	0.0711675	-0.299	0.259036
hydrolase_activity_acting_on_acid_anhydrides(4)&hydrolase_activity_acting_on_acid_anhydrides_in_phosphorus_containing_anhydrides(5)&pyrophosphatase_activity(6)	81	0.963388	0.896296	0.101881	-0.658525	0.17284
hydrolase_activity_acting_on_acid_anhydrides_catalyzing_transmembrane_movement_of_substances(4)&ATPase_activity_coupled_to_transmembrane_movement_of_substances(5)	9	0.963388	0.954444	0.305643	-0.0292599	0.222222
hydrolase_activity_acting_on_ester_bonds(4)	28	0.963388	1.01357	0.173283	0.289606	0.214286
infected_host_cell_surface_knob(7)	5	0.963388	0.27	0.410063	-1.69093	0.4
inner_membrane_complex(3)	8	0.963388	2.74375	0.324183	5.49184	0.875
inorganic_cation_transmembrane_transporter_activity(7)	11	0.963388	0.836364	0.276465	-0.459458	0.363636
integral_component_of_membrane(4)	21	0.963388	0.971905	0.20009	0.0425669	0.190476
interaction_with_host(4)	14	0.963388	1.28143	0.24506	1.29781	0.642857
interspecies_interaction_between_organisms(3)&symbiosis_encompassing_mutualism_through_parasitism(4)	20	0.963388	1.153	0.205032	0.924796	0.5
intracellular_membrane_bounded_organelle(4)	239	0.963388	0.88523	0.0593112	-1.31775	0.217573
intracellular_non_membrane_bounded_organelle(4)	100	0.963388	1.0055	0.0916929	0.459277	0.12
intracellular_organelle(3)	311	0.963388	0.934855	0.0519943	-0.548757	0.192926
intracellular_organelle_part(3)	170	0.963388	0.954235	0.0703252	-0.130142	0.135294
intracellular_region_of_host(5)	40	0.963388	1.34675	0.144979	2.64426	0.45
intracellular_transport(5)	26	0.963388	0.926923	0.179825	-0.202778	0.192308
intrinsic_component_of_membrane(3)	22	0.963388	0.927727	0.19549	-0.182415	0.181818
intrinsic_component_of_plasma_membrane(4)	7	0.963388	0.817143	0.346567	-0.421981	0.142857
ion_binding(3)	62	0.963388	0.954516	0.11645	-0.076182	0.322581
ion_transmembrane_transporter_activity(5)	15	0.963388	0.917333	0.23675	-0.194527	0.266667
ion_transport(4)	12	0.963388	0.899167	0.264695	-0.242622	0.25
isomerase_activity(3)	9	0.963388	1.01	0.305643	0.152506	0.222222
kinase_activity(5)	22	0.963388	1.23409	0.19549	1.38474	0.454545
large_ribosomal_subunit(5)	39	0.963388	0.850513	0.146826	-0.768764	0.025641
ligase_activity(3)	24	0.963388	0.97875	0.187167	0.0820788	0.0833333
ligase_activity_forming_carbon_oxygen_bonds(4)&ligase_activity_forming_aminoacyl_tRNA_and_related_compounds(5)&aminoacyl_tRNA_ligase_activity(6)	18	0.963388	1.11	0.216122	0.678377	0.0555556
lipid_biosynthetic_process(5)	14	0.963388	0.63	0.24506	-1.36043	0.285714
lipid_metabolic_process(4)	17	0.963388	0.879412	0.222388	-0.377609	0.352941
localization(2)	63	0.963388	0.934921	0.115522	-0.246419	0.31746
locomotion(2)	6	0.963388	2.25333	0.374335	3.44597	0.833333
lyase_activity(3)	16	0.963388	1.21938	0.229232	1.11672	0.4375
lytic_vacuole(6)&lysosome(7)	15	0.963388	0.738	0.23675	-0.952006	0.4
mRNA_metabolic_process(6)&mRNA_processing(7)	7	0.963388	0.685714	0.346567	-0.801212	0
macromolecular_complex(2)	214	0.963388	0.938972	0.06268	-0.389527	0.163551
macromolecular_complex_assembly(5)	4	0.963388	0.5175	0.458465	-0.972567	0
macromolecular_complex_subunit_organization(4)	14	0.963388	0.8	0.24506	-0.666726	0.428571
macromolecule_biosynthetic_process(5)&cellular_macromolecule_biosynthetic_process(5)	156	0.963388	0.9225	0.0734131	-0.556952	0.102564
macromolecule_catabolic_process(5)	38	0.963388	0.702895	0.148746	-1.75126	0.315789
macromolecule_localization(3)	23	0.963388	1.02043	0.191193	0.298375	0.347826
macromolecule_metabolic_process(4)	303	0.963388	0.930561	0.0526762	-0.623175	0.181518
macromolecule_modification(5)	45	0.963388	1.17533	0.136688	1.55058	0.333333
membrane(2)	91	0.963388	0.954505	0.0961203	-0.0924055	0.186813
membrane_bounded_organelle(3)	249	0.963388	0.914859	0.058108	-0.835136	0.236948
membrane_bounded_vesicle(4)&cytoplasmic_membrane_bounded_vesicle(5)	18	0.963388	0.692222	0.216122	-1.25468	0.333333
membrane_coat(3)&coated_membrane(3)	7	0.963388	0.737143	0.346567	-0.652817	0
membrane_enclosed_lumen(2)	41	0.963388	0.820732	0.1432	-0.996198	0.195122
membrane_part(2)	51	0.963388	0.978824	0.128396	0.120222	0.156863
metabolic_process(2)	392	0.963388	0.948929	0.0463119	-0.312208	0.191327
metal_ion_binding(5)	18	0.963388	0.945	0.216122	-0.0850793	0.388889
metallopeptidase_activity(6)	8	0.963388	1.04375	0.324183	0.247892	0.125
methyltransferase_activity(5)	16	0.963388	0.811875	0.229232	-0.660956	0.1875
microneme(4)	4	0.963388	1.275	0.458465	0.679687	0.5
microtubule_associated_complex(4)	4	0.963388	1.11	0.458465	0.31979	0.5
microtubule_based_movement(5)	3	0.963388	0.196667	0.529389	-1.44831	0
microtubule_based_process(4)	7	0.963388	0.685714	0.346567	-0.801212	0.285714
microtubule_cytoskeleton(6)	6	0.963388	0.783333	0.374335	-0.480998	0.333333
microtubule_motor_activity(9)	4	0.963388	1.0125	0.458465	0.107124	0.5
mitochondrial_envelope(5)	20	0.963388	1.1075	0.205032	0.702879	0.05
mitochondrial_matrix(5)	11	0.963388	0.92	0.276465	-0.156937	0.272727
mitochondrial_membrane_part(3)	13	0.963388	1.12692	0.25431	0.643055	0.0769231
mitochondrial_part(4)	31	0.963388	1.04097	0.164685	0.471082	0.129032
mitochondrial_transport(5)	7	0.963388	1.76286	0.346567	2.30683	0
mitochondrion(5)	61	0.963388	1.00279	0.117401	0.335597	0.131148
mitochondrion_organization(4)&protein_targeting_to_mitochondrion(5)&establishment_of_protein_localization_to_mitochondrion(6)&protein_localization_to_mitochondrion(7)	6	0.963388	1.815	0.374335	2.275	0
modification_dependent_macromolecule_catabolic_process(6)&cellular_protein_catabolic_process(6)&proteolysis_involved_in_cellular_protein_catabolic_process(6)&modification_dependent_protein_catabolic_process(7)	32	0.963388	0.681875	0.162092	-1.73675	0.25
modification_of_morphology_or_physiology_of_other_organism(3)	7	0.963388	0.415714	0.346567	-1.58028	0.285714
modulation_by_symbiont_of_host_cellular_process(4)&modification_of_morphology_or_physiology_of_other_organism_involved_in_symbiotic_interaction(4)&modification_by_symbiont_of_host_morphology_or_physiology(5)	6	0.963388	0.311667	0.374335	-1.74101	0.333333
molecular_function_regulator(2)	7	0.963388	1.18143	0.346567	0.629146	0.285714
monocarboxylic_acid_biosynthetic_process(7)	5	0.963388	0.278	0.410063	-1.67142	0.2
monocarboxylic_acid_metabolic_process(7)	15	0.963388	0.696667	0.23675	-1.12659	0.133333
monovalent_inorganic_cation_transmembrane_transporter_activity(8)	10	0.963388	0.855	0.289958	-0.373804	0.4
motor_activity(8)	8	0.963388	0.85125	0.324183	-0.345908	0.25
movement_in_environment_of_other_organism_involved_in_symbiotic_interaction(3)&movement_in_host_environment(4)	5	0.963388	2.636	0.410063	4.07891	0.8
movement_of_cell_or_subcellular_component(4)	6	0.963388	0.186667	0.374335	-2.07494	0.166667
multi_organism_process(2)	22	0.963388	1.14227	0.19549	0.915061	0.454545
ncRNA_metabolic_process(6)	30	0.963388	1.02067	0.167408	0.342154	0.0666667
ncRNA_processing(7)	11	0.963388	0.924545	0.276465	-0.140496	0.0909091
negative_regulation_of_biological_process(2)	2	0.963388	1.19	0.648367	0.349513	0
nitrogen_compound_metabolic_process(3)	163	0.963388	0.932699	0.0718194	-0.427296	0.134969
non_membrane_bounded_organelle(3)	100	0.963388	1.0055	0.0916929	0.459277	0.12
nuclear_lumen(5)	29	0.963388	0.756207	0.170269	-1.21678	0.172414
nuclear_part(4)	43	0.963388	0.816744	0.13983	-1.04872	0.139535
nuclear_periphery(5)	8	0.963388	0.4875	0.324183	-1.46796	0.25
nuclease_activity(5)	14	0.963388	1.02143	0.24506	0.236845	0
nucleic_acid_binding(4)	65	0.963388	0.972	0.113731	0.0757266	0.169231
nucleic_acid_metabolic_process(5)	116	0.963388	0.876034	0.0851347	-1.02606	0.12931
nucleobase_containing_compound_biosynthetic_process(5)	43	0.963388	1.04233	0.13983	0.564527	0.116279
nucleobase_containing_compound_metabolic_process(4)	145	0.963388	0.913448	0.0761468	-0.655829	0.131034
nucleobase_containing_small_molecule_metabolic_process(4)	30	0.963388	1.08433	0.167408	0.722463	0.0666667
nucleoplasm(5)	11	0.963388	0.969091	0.276465	0.0206297	0.181818
nucleoplasm_part(5)	10	0.963388	0.916	0.289958	-0.163429	0.2
nucleoside_binding(4)&purine_nucleoside_binding(5)&ribonucleoside_binding(5)&purine_ribonucleoside_triphosphate_binding(5)&purine_ribonucleoside_binding(6)	41	0.963388	0.996098	0.1432	0.228422	0.243902
nucleoside_phosphate_biosynthetic_process(5)&nucleotide_biosynthetic_process(6)	11	0.963388	1.14545	0.276465	0.658555	0.0909091
nucleoside_phosphate_metabolic_process(5)	24	0.963388	0.917083	0.187167	-0.247395	0.0833333
nucleoside_triphosphatase_activity(7)	77	0.963388	0.901169	0.104494	-0.59543	0.181818
nucleotide_binding(4)&nucleoside_phosphate_binding(4)	43	0.963388	1.00907	0.13983	0.326698	0.255814
nucleotide_metabolic_process(6)	23	0.963388	0.941739	0.191193	-0.113228	0.0869565
nucleotidyltransferase_activity(5)	19	0.963388	1.04105	0.210358	0.369204	0.263158
nucleus(5)	82	0.963388	0.867195	0.101258	-0.949975	0.182927
organellar_large_ribosomal_subunit(4)	10	0.963388	0.607	0.289958	-1.2291	0.1
organellar_ribosome(3)	16	0.963388	0.825	0.229232	-0.6037	0.0625
organelle(2)	322	0.963388	0.955404	0.0510985	-0.156244	0.21118
organelle_envelope(4)	24	0.963388	1.0025	0.187167	0.208971	0.0416667
organelle_inner_membrane(4)&mitochondrial_membrane(4)&mitochondrial_inner_membrane(5)	19	0.963388	1.08158	0.210358	0.561859	0.0526316
organelle_lumen(3)&intracellular_organelle_lumen(4)	40	0.963388	0.80125	0.144979	-1.11835	0.2
organelle_membrane(3)	33	0.963388	0.849394	0.159617	-0.71417	0.0909091
organelle_organization(3)	39	0.963388	1.13538	0.146826	1.17143	0.435897
organelle_part(2)	175	0.963388	0.9548	0.0693133	-0.123894	0.148571
organic_acid_biosynthetic_process(5)&carboxylic_acid_biosynthetic_process(6)	8	0.963388	0.925	0.324183	-0.118413	0.125
organic_acid_metabolic_process(4)&oxoacid_metabolic_process(5)	52	0.963388	1.04808	0.127155	0.666032	0.134615
organic_cyclic_compound_binding(3)&heterocyclic_compound_binding(3)	98	0.963388	0.97949	0.0926238	0.173846	0.214286
organic_cyclic_compound_biosynthetic_process(5)	53	0.963388	1.07792	0.12595	0.909385	0.0943396
organic_cyclic_compound_metabolic_process(4)	152	0.963388	0.906513	0.0743728	-0.76472	0.125
organic_substance_biosynthetic_process(4)	196	0.963388	0.9275	0.0654949	-0.547944	0.112245
organic_substance_metabolic_process(3)	380	0.963388	0.948263	0.0470375	-0.321539	0.189474
organic_substance_transport(5)	26	0.963388	1.04269	0.179825	0.441012	0.346154
organonitrogen_compound_biosynthetic_process(5)	27	0.963388	1.09222	0.176463	0.730094	0.111111
organonitrogen_compound_metabolic_process(4)	59	0.963388	1.1322	0.119374	1.41418	0.101695
organophosphate_biosynthetic_process(5)	19	0.963388	0.99	0.210358	0.12651	0.210526
organophosphate_metabolic_process(4)	35	0.963388	0.943429	0.154989	-0.128776	0.2
other_organism_membrane(4)&host_cell_membrane(5)&other_organism_cell_membrane(5)	15	0.963388	0.833333	0.23675	-0.549331	0.266667
oxidation_reduction_process(4)	19	0.963388	0.785263	0.210358	-0.846768	0.368421
oxidoreductase_activity(3)	30	0.963388	0.879667	0.167408	-0.500102	0.3
oxidoreductase_complex(3)	10	0.963388	0.509	0.289958	-1.56708	0.4
oxidoreduction_coenzyme_metabolic_process(6)	7	0.963388	0.765714	0.346567	-0.570376	0.142857
passive_evasion_of_immune_response_of_other_organism_involved_in_symbiotic_interaction(7)&antigenic_variation(8)	11	0.963388	0.588182	0.276465	-1.35716	0.272727
pellicle(3)	9	0.963388	2.43889	0.305643	4.82753	0.777778
peptidase_activity(4)	44	0.963388	0.776136	0.138232	-1.35461	0.363636
peptidase_activity_acting_on_L_amino_acid_peptides(5)	44	0.963388	0.776136	0.138232	-1.35461	0.363636
phagocytic_vesicle(7)&secondary_lysosome(8)&phagolysosome(8)&food_vacuole(9)	15	0.963388	0.738	0.23675	-0.952006	0.4
phosphatase_activity(6)	9	0.963388	1.24111	0.305643	0.908653	0.555556
phosphate_containing_compound_metabolic_process(5)	56	0.963388	1.12	0.12253	1.27816	0.339286
phospholipid_biosynthetic_process(5)	8	0.963388	0.77625	0.324183	-0.577258	0.375
phospholipid_metabolic_process(5)	10	0.963388	1.101	0.289958	0.474594	0.5
phosphoric_ester_hydrolase_activity(5)	13	0.963388	1.03308	0.25431	0.274033	0.461538
phosphorus_metabolic_process(4)	60	0.963388	1.08533	0.118375	1.03016	0.333333
phosphorylation(6)	15	0.963388	1.37133	0.23675	1.72311	0.6
phosphotransferase_activity_alcohol_group_as_acceptor(5)	20	0.963388	1.234	0.205032	1.31986	0.5
plasma_membrane(3)	12	0.963388	0.891667	0.264695	-0.270957	0.25
plasma_membrane_part(3)	8	0.963388	0.805	0.324183	-0.488574	0.125
plastid(5)	59	0.963388	0.805763	0.119374	-1.32043	0.271186
posttranscriptional_regulation_of_gene_expression(6)	6	0.963388	0.7	0.374335	-0.703615	0.333333
primary_active_transmembrane_transporter_activity(5)&P_P_bond_hydrolysis_driven_transmembrane_transporter_activity(6)	12	0.963388	1.06417	0.264695	0.380737	0.166667
primary_metabolic_process(3)	363	0.963388	0.958595	0.0481263	-0.0995816	0.187328
proteasomal_protein_catabolic_process(6)&proteasome_mediated_ubiquitin_dependent_protein_catabolic_process(7)&ER_associated_ubiquitin_dependent_protein_catabolic_process(8)	9	0.963388	0.817778	0.305643	-0.476405	0.111111
proteasome_complex(4)	20	0.963388	0.406	0.205032	-2.71854	0.35
proteasome_core_complex(4)	9	0.963388	0.462222	0.305643	-1.63971	0.222222
proteasome_regulatory_particle(4)&proteasome_accessory_complex(4)	9	0.963388	0.384444	0.305643	-1.89418	0.555556
protein_DNA_complex(3)	7	0.963388	1.60286	0.346567	1.84516	0.571429
protein_binding(3)	63	0.963388	1.28413	0.115522	2.77643	0.269841
protein_catabolic_process(5)	38	0.963388	0.702895	0.148746	-1.75126	0.315789
protein_complex(3)	128	0.963388	0.943281	0.0810458	-0.248085	0.25
protein_complex_biogenesis(4)&protein_complex_assembly(5)	3	0.963388	0.526667	0.529389	-0.824952	0
protein_complex_subunit_organization(5)	6	0.963388	0.973333	0.374335	0.0265693	0.333333
protein_folding(6)	11	0.963388	1.23909	0.276465	0.997247	0.181818
protein_kinase_activity(6)	13	0.963388	1.44308	0.25431	1.88624	0.615385
protein_localization(4)&establishment_of_protein_localization(4)&protein_transport(5)	23	0.963388	1.02043	0.191193	0.298375	0.347826
protein_metabolic_process(4)	206	0.963388	0.977864	0.0638855	0.226601	0.199029
protein_modification_process(5)&cellular_protein_modification_process(6)	39	0.963388	1.20692	0.146826	1.65867	0.384615
protein_phosphorylation(7)	14	0.963388	1.40143	0.24506	1.78749	0.571429
protein_serine_threonine_kinase_activity(7)	7	0.963388	2.12429	0.346567	3.34971	0.714286
protein_transporter_activity(4)	8	0.963388	1.08	0.324183	0.359711	0.125
proteolysis(5)	53	0.963388	0.801887	0.12595	-1.28226	0.320755
proton_transporting_two_sector_ATPase_complex(3)	11	0.963388	0.958182	0.276465	-0.0188296	0.181818
purine_NTP_dependent_helicase_activity(9)&ATP_dependent_helicase_activity(10)	16	0.963388	0.855	0.229232	-0.472828	0
purine_containing_compound_biosynthetic_process(6)	11	0.963388	1.06909	0.276465	0.38234	0.0909091
purine_containing_compound_metabolic_process(5)	13	0.963388	1.10231	0.25431	0.546262	0.153846
purine_nucleoside_biosynthetic_process(7)&purine_ribonucleoside_biosynthetic_process(8)	9	0.963388	0.974444	0.305643	0.0361759	0
purine_nucleoside_metabolic_process(6)&purine_ribonucleoside_metabolic_process(7)	11	0.963388	1.03091	0.276465	0.244232	0.0909091
purine_nucleotide_binding(5)	42	0.963388	0.976667	0.141485	0.0938553	0.238095
purine_nucleotide_biosynthetic_process(7)	9	0.963388	1.02444	0.305643	0.199765	0.111111
purine_nucleotide_metabolic_process(6)	11	0.963388	1.07182	0.276465	0.392205	0.181818
pyridine_containing_compound_metabolic_process(5)	7	0.963388	0.958571	0.346567	-0.0138966	0
pyrimidine_containing_compound_metabolic_process(5)	4	0.963388	1.875	0.458465	1.9884	0
pyruvate_metabolic_process(8)	10	0.963388	0.874	0.289958	-0.308277	0.1
rRNA_processing(6)&rRNA_metabolic_process(7)	7	0.963388	1.09	0.346567	0.365334	0.142857
receptor_binding(4)&host_cell_surface_receptor_binding(4)	9	0.963388	1.53444	0.305643	1.86838	0.444444
regulation_of_RNA_metabolic_process(5)&regulation_of_transcription_DNA_templated(6)&regulation_of_RNA_biosynthetic_process(6)&regulation_of_nucleic_acid_templated_transcription(7)	14	0.963388	0.908571	0.24506	-0.223685	0.214286
regulation_of_biological_process(2)	58	0.963388	0.935	0.120399	-0.235779	0.258621
regulation_of_biological_quality(3)	14	0.963388	0.520714	0.24506	-1.80639	0.214286
regulation_of_biosynthetic_process(4)&regulation_of_cellular_biosynthetic_process(5)	20	0.963388	0.843	0.205032	-0.587166	0.2
regulation_of_cell_adhesion(4)&modulation_by_symbiont_of_host_erythrocyte_aggregation(5)&regulation_of_cell_cell_adhesion(5)&homotypic_cell_cell_adhesion(5)&regulation_of_homotypic_cell_cell_adhesion(6)&erythrocyte_aggregation(6)&regulation_of_erythrocyte_aggregation(7)	6	0.963388	0.311667	0.374335	-1.74101	0.333333
regulation_of_cell_cycle(4)	14	0.963388	0.925714	0.24506	-0.153731	0.0714286
regulation_of_cell_cycle_process(5)	9	0.963388	0.817778	0.305643	-0.476405	0.111111
regulation_of_cellular_metabolic_process(4)	20	0.963388	0.843	0.205032	-0.587166	0.2
regulation_of_cellular_process(3)	54	0.963388	0.938148	0.124778	-0.202274	0.259259
regulation_of_cellular_protein_metabolic_process(5)&regulation_of_protein_metabolic_process(5)	5	0.963388	0.604	0.410063	-0.87642	0.2
regulation_of_gene_expression(5)	22	0.963388	0.848636	0.19549	-0.586993	0.227273
regulation_of_macromolecule_biosynthetic_process(5)&regulation_of_cellular_macromolecule_biosynthetic_process(6)	19	0.963388	0.828421	0.210358	-0.641604	0.210526
regulation_of_macromolecule_metabolic_process(4)	22	0.963388	0.848636	0.19549	-0.586993	0.227273
regulation_of_metabolic_process(3)	23	0.963388	0.860435	0.191193	-0.538476	0.217391
regulation_of_nitrogen_compound_metabolic_process(4)&regulation_of_nucleobase_containing_compound_metabolic_process(5)	14	0.963388	0.908571	0.24506	-0.223685	0.214286
regulation_of_primary_metabolic_process(4)	20	0.963388	0.843	0.205032	-0.587166	0.2
regulation_of_translation(6)	5	0.963388	0.604	0.410063	-0.87642	0.2
replication_fork(5)	5	0.963388	0.94	0.410063	-0.057034	0
response_to_abiotic_stimulus(3)	13	0.963388	1.06	0.25431	0.3799	0.230769
response_to_biotic_stimulus(3)&response_to_other_organism(3)&response_to_external_biotic_stimulus(4)&response_to_defenses_of_other_organism_involved_in_symbiotic_interaction(4)&avoidance_of_defenses_of_other_organism_involved_in_symbiotic_interaction(5)&response_to_immune_response_of_other_organism_involved_in_symbiotic_interaction(5)&evasion_or_tolerance_of_immune_response_of_other_organism_invo…	11	0.963388	0.588182	0.276465	-1.35716	0.272727
response_to_chemical(3)	23	0.963388	1.16783	0.191193	1.06928	0.391304
response_to_drug(4)	12	0.963388	1.07	0.264695	0.402775	0.583333
response_to_external_stimulus(3)	13	0.963388	0.637692	0.25431	-1.2807	0.307692
response_to_heat(4)	11	0.963388	0.976364	0.276465	0.0469359	0.181818
response_to_organic_substance(4)&response_to_topologically_incorrect_protein(4)&response_to_unfolded_protein(5)	10	0.963388	1.224	0.289958	0.898793	0.2
response_to_stimulus(2)	67	0.963388	0.973582	0.112021	0.091006	0.358209
response_to_stress(3)	30	0.963388	0.904	0.167408	-0.354748	0.2
response_to_temperature_stimulus(4)	12	0.963388	0.905833	0.264695	-0.217436	0.166667
rhoptry(3)	6	0.963388	3.23167	0.374335	6.05949	0.666667
ribonuclease_activity(6)	8	0.963388	1.30875	0.324183	1.06533	0
ribonucleoprotein_complex(3)	85	0.963388	0.937176	0.0994549	-0.263547	0.0352941
ribonucleoprotein_complex_biogenesis(4)	12	0.963388	1.0375	0.264695	0.279992	0.0833333
ribonucleoside_metabolic_process(6)	12	0.963388	0.989167	0.264695	0.097392	0.0833333
ribonucleotide_binding(4)&purine_ribonucleotide_binding(5)	42	0.963388	0.976667	0.141485	0.0938553	0.238095
ribonucleotide_metabolic_process(6)&purine_ribonucleotide_metabolic_process(7)	10	0.963388	1.052	0.289958	0.305604	0.2
ribose_phosphate_metabolic_process(5)	16	0.963388	0.965625	0.229232	0.00976069	0.125
ribosomal_subunit(4)	66	0.963388	0.96303	0.112866	-0.00316508	0.030303
ribosome(4)	67	0.963388	0.965224	0.112021	0.0163929	0.0298507
ribosome_biogenesis(5)	12	0.963388	1.0375	0.264695	0.279992	0.0833333
secondary_active_transmembrane_transporter_activity(5)	6	0.963388	1.08167	0.374335	0.315972	0.166667
signaling(2)&single_organism_signaling(3)&signal_transduction(4)	13	0.963388	1.22231	0.25431	1.01813	0.538462
single_organism_biosynthetic_process(4)	42	0.963388	0.969524	0.141485	0.0433704	0.142857
single_organism_carbohydrate_metabolic_process(4)	14	0.963388	0.850714	0.24506	-0.459779	0.142857
single_organism_catabolic_process(4)	14	0.963388	0.931429	0.24506	-0.130413	0.0714286
single_organism_cell_adhesion(3)&single_organismal_cell_cell_adhesion(4)	7	0.963388	0.68	0.346567	-0.8177	0.285714
single_organism_cellular_localization(4)&protein_targeting(5)&establishment_of_protein_localization_to_organelle(5)&protein_localization_to_organelle(6)	11	0.963388	1.22545	0.276465	0.947923	0.181818
single_organism_cellular_process(3)	164	0.963388	0.926341	0.0716001	-0.517402	0.207317
single_organism_intracellular_transport(4)	18	0.963388	0.953889	0.216122	-0.0439503	0.111111
single_organism_metabolic_process(3)	123	0.963388	0.96187	0.0826767	-0.018356	0.186992
single_organism_organelle_organization(4)	11	0.963388	0.81	0.276465	-0.554818	0.363636
single_organism_process(2)	207	0.963388	0.938599	0.063731	-0.388955	0.217391
single_organism_transport(3)&single_organism_localization(3)	33	0.963388	0.975758	0.159617	0.0774983	0.181818
small_molecule_binding(3)	44	0.963388	1.00682	0.138232	0.314186	0.272727
small_molecule_biosynthetic_process(5)	13	0.963388	0.853077	0.25431	-0.433764	0.230769
small_molecule_metabolic_process(4)	83	0.963388	1.01422	0.100646	0.505031	0.13253
small_nucleolar_ribonucleoprotein_complex(4)	8	0.963388	0.8075	0.324183	-0.480862	0
small_ribosomal_subunit(5)	27	0.963388	1.12556	0.176463	0.918991	0.037037
spliceosomal_complex(4)	5	0.963388	1.088	0.410063	0.303886	0
structural_constituent_of_ribosome(3)	64	0.963388	0.96125	0.114616	-0.0186495	0.03125
structural_molecule_activity(2)	70	0.963388	0.949286	0.109594	-0.128673	0.0428571
substrate_specific_transmembrane_transporter_activity(4)	21	0.963388	1.08905	0.20009	0.628017	0.238095
substrate_specific_transporter_activity(3)	28	0.963388	0.999643	0.173283	0.209226	0.25
sulfur_compound_metabolic_process(4)	6	0.963388	0.935	0.374335	-0.0758346	0.166667
symbiont_containing_vacuole_membrane(3)	5	0.963388	0.974	0.410063	0.0258801	0.6
tRNA_metabolic_process(7)	23	0.963388	0.999565	0.191193	0.189221	0.0434783
transcription_DNA_templated(6)&nucleic_acid_templated_transcription(7)	27	0.963388	0.995926	0.176463	0.184392	0.148148
transcription_from_RNA_polymerase_II_promoter(7)	7	0.963388	1.08143	0.346567	0.340601	0.142857
transferase_activity(3)	93	0.963388	1.04527	0.0950811	0.861173	0.290323
transferase_activity_transferring_acyl_groups(4)	7	0.963388	0.81	0.346567	-0.442592	0.571429
transferase_activity_transferring_acyl_groups_other_than_amino_acyl_groups(5)	6	0.963388	0.665	0.374335	-0.797114	0.5
transferase_activity_transferring_alkyl_or_aryl_other_than_methyl_groups(4)	7	0.963388	1.65143	0.346567	1.98531	0
transferase_activity_transferring_one_carbon_groups(4)	18	0.963388	0.773889	0.216122	-0.876812	0.166667
transferase_activity_transferring_phosphorus_containing_groups(4)	45	0.963388	1.16067	0.136688	1.44328	0.333333
transferase_complex(5)	14	0.963388	1.33071	0.24506	1.49893	0.142857
transition_metal_ion_binding(6)	12	0.963388	0.809167	0.264695	-0.582637	0.416667
translation(6)	106	0.963388	0.97434	0.08906	0.122974	0.0377358
translation_elongation_factor_activity(7)	6	0.963388	1.09	0.374335	0.338233	0
translation_factor_activity_nucleic_acid_binding(6)	18	0.963388	0.99	0.216122	0.123136	0
translation_initiation_factor_activity(7)	11	0.963388	1.00636	0.276465	0.155449	0
translational_elongation(6)	6	0.963388	1.09	0.374335	0.338233	0
translational_initiation(4)	13	0.963388	0.895385	0.25431	-0.267401	0.0769231
transmembrane_transport(4)	7	0.963388	0.941429	0.346567	-0.0633615	0
transmembrane_transporter_activity(3)	27	0.963388	1.03259	0.176463	0.392179	0.222222
transporter_activity(2)	40	0.963388	1.00675	0.144979	0.299094	0.275
tricarboxylic_acid_cycle(4)&aerobic_respiration(6)&citrate_metabolic_process(8)	10	0.963388	0.597	0.289958	-1.26359	0.4
tricarboxylic_acid_metabolic_process(7)	11	0.963388	0.671818	0.276465	-1.05464	0.363636
ubiquitin_dependent_protein_catabolic_process(8)	31	0.963388	0.700323	0.164685	-1.59738	0.258065
ubiquitin_like_protein_transferase_activity(4)	9	0.963388	0.608889	0.305643	-1.15985	0.444444
ubiquitin_protein_transferase_activity(5)	8	0.963388	0.65875	0.324183	-0.939707	0.5
unfolded_protein_binding(4)	10	0.963388	0.926	0.289958	-0.128941	0.1
vacuole(5)	20	0.963388	0.772	0.205032	-0.933454	0.35
vesicle(3)	20	0.963388	0.73	0.205032	-1.1383	0.4
vesicle_mediated_transport(5)	16	0.963388	0.735	0.229232	-0.996315	0.1875
zinc_ion_binding(7)	9	0.963388	1.02333	0.305643	0.19613	0.444444

## Sheet: t=30
Pathway	nGene	pFC	avg FC	sd FC	z-value	nFC
3_5_exonuclease_activity(7)	6	0.879808	0.566667	0.374608	-0.835919	0.166667
ATP_binding(6)	25	0.879808	1.066	0.18352	1.01456	0.28
ATP_dependent_RNA_helicase_activity(10)&RNA_dependent_ATPase_activity(10)	10	0.879808	0.568	0.29017	-1.07457	0.7
ATPase_activity(8)	49	0.879808	0.952857	0.131085	0.557262	0.244898
ATPase_activity_coupled(9)	32	0.879808	0.825937	0.16221	-0.332105	0.34375
ATPase_activity_coupled_to_movement_of_substances(10)	9	0.879808	0.996667	0.305866	0.382058	0.333333
DNA_binding(5)	26	0.879808	0.750385	0.179956	-0.719197	0.346154
DNA_conformation_change(5)	7	0.879808	1.23714	0.346819	1.03032	0.142857
DNA_dependent_ATPase_activity(10)	7	0.879808	0.772857	0.346819	-0.308377	0.142857
DNA_dependent_DNA_replication(7)	9	0.879808	1.63667	0.305866	2.47448	0
DNA_helicase_activity(9)	6	0.879808	0.47	0.374608	-1.09397	0.166667
DNA_metabolic_process(5)	33	0.879808	1.16152	0.159733	1.76361	0.0606061
DNA_repair(4)	12	0.879808	0.773333	0.264888	-0.401962	0.0833333
DNA_replication(6)	18	0.879808	1.46222	0.21628	2.69287	0.0555556
GTP_binding(6)&guanyl_ribonucleotide_binding(6)	16	0.879808	0.56375	0.229399	-1.37776	0
GTPase_activity(8)	9	0.879808	0.536667	0.305866	-1.12187	0.222222
Golgi_apparatus(4)	6	0.879808	0.82	0.374608	-0.159656	0.166667
Maurer_s_cleft(7)	15	0.879808	2.996	0.236923	8.93199	0.733333
RNA_binding(5)	40	0.879808	0.6415	0.145085	-1.64254	0.275
RNA_biosynthetic_process(6)	29	0.879808	0.764138	0.170394	-0.678842	0.482759
RNA_helicase_activity(9)	12	0.879808	0.555	0.264888	-1.22621	0.666667
RNA_metabolic_process(5)	87	0.879808	0.615747	0.0983768	-2.68418	0.367816
RNA_methyltransferase_activity(6)	7	0.879808	0.45	0.346819	-1.23929	0.857143
RNA_modification(6)	5	0.879808	0.564	0.410362	-0.769584	0.8
RNA_polymerase_activity(6)&DNA_directed_RNA_polymerase_activity(7)	12	0.879808	0.665833	0.264888	-0.807795	0.75
RNA_polymerase_complex(4)&DNA_directed_RNA_polymerase_complex(5)&nuclear_DNA_directed_RNA_polymerase_complex(5)	7	0.879808	0.494286	0.346819	-1.11159	0.714286
RNA_processing(6)	26	0.879808	0.396923	0.179956	-2.68336	0.269231
RNA_splicing(7)	20	0.879808	0.3685	0.205181	-2.49199	0.25
RNA_splicing_via_transesterification_reactions(8)	15	0.879808	0.315333	0.236923	-2.38253	0.266667
S_adenosylmethionine_dependent_methyltransferase_activity(6)	11	0.879808	0.650909	0.276666	-0.827348	0.636364
actin_cytoskeleton(6)	7	0.879808	0.544286	0.346819	-0.967427	0.285714
active_transmembrane_transporter_activity(4)	18	0.879808	0.971111	0.21628	0.422152	0.333333
adenyl_nucleotide_binding(6)&adenyl_ribonucleotide_binding(6)	26	0.879808	1.03462	0.179956	0.860252	0.269231
alpha_amino_acid_metabolic_process(5)	9	0.879808	0.981111	0.305866	0.3312	0.222222
amino_acid_activation(5)&tRNA_aminoacylation(6)&tRNA_aminoacylation_for_protein_translation(7)	18	0.879808	0.652778	0.21628	-1.04971	0.111111
anion_binding(4)	45	0.879808	0.842222	0.136787	-0.274777	0.2
anion_transmembrane_transporter_activity(6)	4	0.879808	1.6025	0.458799	1.57518	0
apical_complex(3)	12	0.879808	1.96583	0.264888	4.09995	0.583333
apical_part_of_cell(3)	12	0.879808	1.96583	0.264888	4.09995	0.583333
apicoplast(6)	57	0.879808	0.85614	0.121539	-0.194735	0.192982
aromatic_compound_biosynthetic_process(5)	47	0.879808	0.812128	0.133845	-0.505662	0.361702
aspartic_type_peptidase_activity(6)&aspartic_type_endopeptidase_activity(7)	8	0.879808	1.66	0.32442	2.40488	0.625
binding(2)	182	0.879808	0.927967	0.0680169	0.708042	0.32967
biological_adhesion(2)	7	0.879808	2.23714	0.346819	3.91367	0.571429
biological_regulation(2)	66	0.879808	0.855909	0.112948	-0.211593	0.348485
biosynthetic_process(3)	197	0.879808	0.76736	0.0653761	-1.72001	0.177665
bounding_membrane_of_organelle(4)	13	0.879808	0.535385	0.254496	-1.35336	0.307692
carbohydrate_derivative_binding(3)	42	0.879808	0.855238	0.141588	-0.173532	0.166667
carbohydrate_derivative_biosynthetic_process(5)	19	0.879808	0.876316	0.210511	-0.0165902	0.105263
carbohydrate_derivative_catabolic_process(5)	7	0.879808	0.632857	0.346819	-0.712045	0.142857
carbohydrate_derivative_metabolic_process(4)	34	0.879808	0.744118	0.157367	-0.862257	0.117647
carbohydrate_metabolic_process(4)	15	0.879808	0.605333	0.236923	-1.1585	0.133333
carboxylic_acid_metabolic_process(6)	50	0.879808	0.847	0.129768	-0.252822	0.18
catabolic_process(3)&organic_substance_catabolic_process(4)	52	0.879808	0.8975	0.127248	0.139034	0.153846
catalytic_activity(2)	330	0.879808	0.846061	0.0505121	-0.66811	0.309091
catalytic_complex(4)	37	0.879808	0.858919	0.150852	-0.138475	0.297297
cation_binding(4)	19	0.879808	0.794211	0.210511	-0.406618	0.526316
cation_transmembrane_transporter_activity(6)	11	0.879808	0.934545	0.276666	0.197846	0.272727
cation_transport(5)	8	0.879808	1.13	0.32442	0.771198	0.125
cell_adhesion(3)	7	0.879808	2.23714	0.346819	3.91367	0.571429
cell_adhesion_molecule_binding(4)	5	0.879808	1.406	0.410362	1.28226	0.6
cell_communication(4)	14	0.879808	0.534286	0.245238	-1.40893	0.357143
cell_cycle(4)	19	0.879808	0.878421	0.210511	-0.00658948	0.0526316
cell_cycle_process(4)	13	0.879808	0.901538	0.254496	0.0853855	0.0769231
cell_periphery(3)	12	0.879808	0.921667	0.264888	0.158023	0.25
cell_surface(3)	8	0.879808	1.48375	0.32442	1.86161	0.625
cellular_aldehyde_metabolic_process(4)	8	0.879808	0.7175	0.32442	-0.500303	0.125
cellular_amino_acid_metabolic_process(4)	27	0.879808	0.762222	0.176592	-0.665863	0.148148
cellular_aromatic_compound_metabolic_process(4)	148	0.879808	0.721149	0.0754261	-2.10351	0.263514
cellular_biosynthetic_process(4)	195	0.879808	0.766667	0.0657105	-1.72182	0.174359
cellular_catabolic_process(4)	41	0.879808	0.922927	0.143305	0.300888	0.121951
cellular_component_assembly(4)	7	0.879808	0.885714	0.346819	0.0170292	0.142857
cellular_component_biogenesis(3)	19	0.879808	0.738421	0.210511	-0.671637	0.421053
cellular_component_organization(3)	44	0.879808	0.988182	0.138333	0.783425	0.318182
cellular_component_organization_or_biogenesis(2)	55	0.879808	0.911636	0.123729	0.257241	0.381818
cellular_lipid_metabolic_process(4)	17	0.879808	0.951176	0.22255	0.320684	0.235294
cellular_localization(3)&establishment_of_localization_in_cell(4)	27	0.879808	0.749259	0.176592	-0.73927	0.111111
cellular_macromolecular_complex_assembly(6)	3	0.879808	0.786667	0.529775	-0.175813	0
cellular_macromolecule_catabolic_process(5)	38	0.879808	0.924737	0.148854	0.30183	0.131579
cellular_macromolecule_localization(4)&cellular_protein_localization(5)&intracellular_protein_transport(6)	19	0.879808	0.798421	0.210511	-0.386617	0.105263
cellular_macromolecule_metabolic_process(4)	285	0.879808	0.773754	0.0543538	-1.95118	0.22807
cellular_metabolic_process(3)	360	0.879808	0.795	0.0483616	-1.75363	0.225
cellular_nitrogen_compound_biosynthetic_process(5)	53	0.879808	0.792642	0.126042	-0.69157	0.358491
cellular_nitrogen_compound_metabolic_process(4)	155	0.879808	0.714323	0.0737032	-2.2453	0.264516
cellular_protein_metabolic_process(5)	183	0.879808	0.780874	0.0678308	-1.45854	0.163934
cellular_response_to_DNA_damage_stimulus(5)	13	0.879808	0.769231	0.254496	-0.434496	0.0769231
cellular_response_to_stimulus(3)	27	0.879808	0.647407	0.176592	-1.31603	0.222222
cellular_response_to_stress(4)	14	0.879808	0.77	0.245238	-0.447761	0.0714286
chromatin(3)	5	0.879808	0.404	0.410362	-1.15948	0.4
chromatin_organization(4)	9	0.879808	0.803333	0.305866	-0.250027	0.555556
chromosomal_part(4)	11	0.879808	1.24909	0.276666	1.33476	0.181818
chromosome(5)	12	0.879808	1.145	0.264888	1.00115	0.166667
chromosome_organization(4)	19	0.879808	0.934211	0.210511	0.258429	0.315789
coenzyme_metabolic_process(5)	11	0.879808	0.654545	0.276666	-0.814204	0.0909091
cofactor_metabolic_process(4)	14	0.879808	0.540714	0.245238	-1.38271	0.0714286
cysteine_type_peptidase_activity(6)	5	0.879808	0.648	0.410362	-0.564887	0.4
cytoplasm(4)	282	0.879808	0.824645	0.0546421	-1.00953	0.20922
cytoplasmic_part(4)	249	0.879808	0.834739	0.0581504	-0.775047	0.184739
cytoplasmic_transport(6)	14	0.879808	0.685714	0.245238	-0.79145	0.142857
cytoplasmic_vesicle(4)	19	0.879808	0.8	0.210511	-0.379116	0.473684
cytoskeletal_part(4)	14	0.879808	1.07071	0.245238	0.778451	0.428571
cytoskeleton(5)	15	0.879808	1.05133	0.236923	0.723971	0.4
cytoskeleton_organization(4)	10	0.879808	1.149	0.29017	0.927704	0.5
cytosol(5)	69	0.879808	0.654203	0.110466	-2.04231	0.15942
cytosolic_large_ribosomal_subunit(6)	25	0.879808	0.4772	0.18352	-2.19382	0.08
cytosolic_part(5)	46	0.879808	0.528478	0.135292	-2.59682	0.0652174
cytosolic_ribosome(5)	42	0.879808	0.526905	0.141588	-2.49246	0.0714286
cytosolic_small_ribosomal_subunit(6)	17	0.879808	0.6	0.22255	-1.25728	0.0588235
dephosphorylation(6)	8	0.879808	0.78625	0.32442	-0.288386	0.5
electron_carrier_activity(2)	9	0.879808	0.931111	0.305866	0.16773	0.222222
endocytic_vesicle(6)	15	0.879808	0.867333	0.236923	-0.0526538	0.466667
endomembrane_system(3)	25	0.879808	0.9976	0.18352	0.641849	0.24
endonuclease_activity(6)	5	0.879808	1.088	0.410362	0.507337	0
endopeptidase_activity(6)	36	0.879808	0.969444	0.152933	0.586115	0.166667
endoplasmic_reticulum(4)	17	0.879808	1.06824	0.22255	0.846673	0.352941
energy_derivation_by_oxidation_of_organic_compounds(4)&cellular_respiration(5)	11	0.879808	0.956364	0.276666	0.276707	0.272727
entry_into_cell_of_other_organism_involved_in_symbiotic_interaction(5)&entry_into_host_cell(6)	4	0.879808	1.59	0.458799	1.54794	0.75
entry_into_other_organism_involved_in_symbiotic_interaction(4)&entry_into_host(5)	4	0.879808	1.59	0.458799	1.54794	0.75
envelope(3)	25	0.879808	0.914	0.18352	0.186311	0.04
enzyme_regulator_activity(2)	6	0.879808	1.15667	0.374608	0.739062	0.333333
establishment_of_localization(3)&transport(4)	62	0.879808	0.999194	0.116535	1.02446	0.241935
exonuclease_activity(6)	8	0.879808	0.5275	0.32442	-1.08596	0.25
extracellular_membrane_bounded_organelle(4)&symbiont_containing_vacuole(5)	13	0.879808	1.23615	0.254496	1.4002	0.538462
extracellular_organelle(3)	13	0.879808	1.23615	0.254496	1.4002	0.538462
extracellular_region(2)&extracellular_region_part(2)	51	0.879808	1.81157	0.128489	7.25165	0.529412
extraorganismal_space(3)&other_organism_part(3)&other_organism(4)&other_organism_cell(4)&host(5)&host_cell(5)	50	0.879808	1.8418	0.129768	7.41317	0.52
fatty_acid_biosynthetic_process(6)	5	0.879808	0.462	0.410362	-1.01815	0.4
fatty_acid_metabolic_process(5)	6	0.879808	0.385	0.374608	-1.32087	0.333333
gene_expression(5)	162	0.879808	0.647346	0.0720933	-3.22447	0.203704
generation_of_precursor_metabolites_and_energy(4)	19	0.879808	0.941053	0.210511	0.290932	0.263158
glyceraldehyde_3_phosphate_metabolic_process(5)	8	0.879808	0.7175	0.32442	-0.500303	0.125
glycolytic_process(4)&carbohydrate_catabolic_process(5)&single_organism_carbohydrate_catabolic_process(5)	8	0.879808	0.91125	0.32442	0.096917	0.25
glycosyl_compound_biosynthetic_process(5)&nucleoside_biosynthetic_process(6)&ribonucleoside_biosynthetic_process(7)	10	0.879808	1.362	0.29017	1.66176	0.1
glycosyl_compound_metabolic_process(4)&nucleoside_metabolic_process(5)	13	0.879808	1.12846	0.254496	0.977043	0.0769231
guanyl_nucleotide_binding(6)	16	0.879808	0.56375	0.229399	-1.37776	0
helicase_activity(8)	27	0.879808	0.542593	0.176592	-1.90958	0.444444
heterocycle_biosynthetic_process(5)	53	0.879808	0.782075	0.126042	-0.7754	0.358491
heterocycle_metabolic_process(4)	152	0.879808	0.714079	0.074427	-2.22674	0.269737
host_cell_cytoplasm_part(6)	37	0.879808	2.03649	0.150852	7.66763	0.621622
host_cell_cytosol(7)	5	0.879808	1.514	0.410362	1.54544	0.4
host_cell_part(4)	48	0.879808	1.78667	0.132444	6.84712	0.520833
host_cell_plasma_membrane(6)	13	0.879808	0.862308	0.254496	-0.0687655	0.307692
host_cell_surface_binding(3)	14	0.879808	1.715	0.245238	3.40563	0.571429
host_intracellular_part(5)&host_cell_cytoplasm(6)	40	0.879808	2.045	0.145085	8.0311	0.6
hydrogen_ion_transmembrane_transporter_activity(9)	10	0.879808	0.822	0.29017	-0.199222	0.3
hydrolase_activity(3)	166	0.879808	0.858434	0.0712194	-0.300122	0.289157
hydrolase_activity_acting_on_acid_anhydrides(4)&hydrolase_activity_acting_on_acid_anhydrides_in_phosphorus_containing_anhydrides(5)&pyrophosphatase_activity(6)	81	0.879808	0.856914	0.101955	-0.224556	0.283951
hydrolase_activity_acting_on_acid_anhydrides_catalyzing_transmembrane_movement_of_substances(4)&ATPase_activity_coupled_to_transmembrane_movement_of_substances(5)	9	0.879808	0.996667	0.305866	0.382058	0.333333
hydrolase_activity_acting_on_ester_bonds(4)	28	0.879808	0.648571	0.17341	-1.33347	0.285714
infected_host_cell_surface_knob(7)	5	0.879808	1.406	0.410362	1.28226	0.6
inner_membrane_complex(3)	8	0.879808	2.06125	0.32442	3.64171	0.875
inorganic_cation_transmembrane_transporter_activity(7)	11	0.879808	0.934545	0.276666	0.197846	0.272727
integral_component_of_membrane(4)	21	0.879808	0.941429	0.200236	0.307738	0.190476
interaction_with_host(4)	14	0.879808	2.12857	0.245238	5.09204	0.785714
interspecies_interaction_between_organisms(3)&symbiosis_encompassing_mutualism_through_parasitism(4)	20	0.879808	1.707	0.205181	4.03152	0.65
intracellular_membrane_bounded_organelle(4)	239	0.879808	0.889038	0.0593545	0.155497	0.267782
intracellular_non_membrane_bounded_organelle(4)	100	0.879808	0.7833	0.0917598	-1.05175	0.18
intracellular_organelle(3)	311	0.879808	0.837428	0.0520322	-0.814507	0.237942
intracellular_organelle_part(3)	170	0.879808	0.753471	0.0703765	-1.79517	0.217647
intracellular_region_of_host(5)	40	0.879808	2.045	0.145085	8.0311	0.6
intracellular_transport(5)	26	0.879808	0.760385	0.179956	-0.663628	0.115385
intrinsic_component_of_membrane(3)	22	0.879808	0.898636	0.195632	0.0962425	0.181818
intrinsic_component_of_plasma_membrane(4)	7	0.879808	0.988571	0.346819	0.313602	0.285714
ion_binding(3)	62	0.879808	0.811613	0.116535	-0.585192	0.306452
ion_transmembrane_transporter_activity(5)	15	0.879808	1.11267	0.236923	0.982846	0.2
ion_transport(4)	12	0.879808	1.1975	0.264888	1.19935	0.166667
isomerase_activity(3)	9	0.879808	0.68	0.305866	-0.653254	0.222222
kinase_activity(5)	22	0.879808	1.20727	0.195632	1.67388	0.454545
large_ribosomal_subunit(5)	39	0.879808	0.620769	0.146933	-1.76297	0.0769231
ligase_activity(3)	24	0.879808	0.645417	0.187304	-1.2514	0.166667
ligase_activity_forming_carbon_oxygen_bonds(4)&ligase_activity_forming_aminoacyl_tRNA_and_related_compounds(5)&aminoacyl_tRNA_ligase_activity(6)	18	0.879808	0.652778	0.21628	-1.04971	0.111111
lipid_biosynthetic_process(5)	14	0.879808	0.802143	0.245238	-0.316693	0.214286
lipid_metabolic_process(4)	17	0.879808	0.951176	0.22255	0.320684	0.235294
localization(2)	63	0.879808	0.986508	0.115606	0.922957	0.238095
locomotion(2)	6	0.879808	1.90333	0.374608	2.73226	0.666667
lyase_activity(3)	16	0.879808	0.869375	0.229399	-0.0454806	0.375
lytic_vacuole(6)&lysosome(7)	15	0.879808	0.867333	0.236923	-0.0526538	0.466667
mRNA_metabolic_process(6)&mRNA_processing(7)	7	0.879808	0.32	0.346819	-1.61412	0.428571
macromolecular_complex(2)	214	0.879808	0.762477	0.0627257	-1.87055	0.191589
macromolecular_complex_assembly(5)	4	0.879808	0.92	0.458799	0.0876022	0
macromolecular_complex_subunit_organization(4)	14	0.879808	0.955714	0.245238	0.30952	0.5
macromolecule_biosynthetic_process(5)&cellular_macromolecule_biosynthetic_process(5)	156	0.879808	0.762564	0.0734666	-1.59588	0.166667
macromolecule_catabolic_process(5)	38	0.879808	0.924737	0.148854	0.30183	0.131579
macromolecule_localization(3)	23	0.879808	0.955652	0.191332	0.396399	0.26087
macromolecule_metabolic_process(4)	303	0.879808	0.785215	0.0527146	-1.79445	0.224422
macromolecule_modification(5)	45	0.879808	0.886	0.136787	0.0452658	0.422222
membrane(2)	91	0.879808	0.90033	0.0961904	0.213342	0.252747
membrane_bounded_organelle(3)	249	0.879808	0.913574	0.0581504	0.580668	0.281124
membrane_bounded_vesicle(4)&cytoplasmic_membrane_bounded_vesicle(5)	18	0.879808	0.780556	0.21628	-0.458908	0.444444
membrane_coat(3)&coated_membrane(3)	7	0.879808	0.681429	0.346819	-0.571997	0.142857
membrane_enclosed_lumen(2)	41	0.879808	0.776829	0.143305	-0.718601	0.414634
membrane_part(2)	51	0.879808	0.898235	0.128489	0.143413	0.215686
metabolic_process(2)	392	0.879808	0.805714	0.0463457	-1.59872	0.229592
metal_ion_binding(5)	18	0.879808	0.835	0.21628	-0.207177	0.555556
metallopeptidase_activity(6)	8	0.879808	0.50125	0.32442	-1.16688	0.25
methyltransferase_activity(5)	16	0.879808	0.701875	0.229399	-0.775648	0.5625
microneme(4)	4	0.879808	0.86	0.458799	-0.0431741	0.25
microtubule_associated_complex(4)	4	0.879808	1.225	0.458799	0.752382	0.75
microtubule_based_movement(5)	3	0.879808	0.363333	0.529775	-0.974894	0.333333
microtubule_based_process(4)	7	0.879808	1.02571	0.346819	0.420698	0.571429
microtubule_cytoskeleton(6)	6	0.879808	1.33167	0.374608	1.20622	0.5
microtubule_motor_activity(9)	4	0.879808	1.0325	0.458799	0.332808	0.75
mitochondrial_envelope(5)	20	0.879808	0.987	0.205181	0.522425	0.05
mitochondrial_matrix(5)	11	0.879808	1.01909	0.276666	0.503432	0.181818
mitochondrial_membrane_part(3)	13	0.879808	1.02692	0.254496	0.578064	0.0769231
mitochondrial_part(4)	31	0.879808	0.998387	0.164805	0.719508	0.0967742
mitochondrial_transport(5)	7	0.879808	1.24286	0.346819	1.0468	0
mitochondrion(5)	61	0.879808	1.06049	0.117486	1.53791	0.131148
mitochondrion_organization(4)&protein_targeting_to_mitochondrion(5)&establishment_of_protein_localization_to_mitochondrion(6)&protein_localization_to_mitochondrion(7)	6	0.879808	1.10167	0.374608	0.592242	0
modification_dependent_macromolecule_catabolic_process(6)&cellular_protein_catabolic_process(6)&proteolysis_involved_in_cellular_protein_catabolic_process(6)&modification_dependent_protein_catabolic_process(7)	32	0.879808	0.872188	0.16221	-0.0469806	0.03125
modification_of_morphology_or_physiology_of_other_organism(3)	7	0.879808	1.71286	0.346819	2.40197	0.714286
modulation_by_symbiont_of_host_cellular_process(4)&modification_of_morphology_or_physiology_of_other_organism_involved_in_symbiotic_interaction(4)&modification_by_symbiont_of_host_morphology_or_physiology(5)	6	0.879808	1.98167	0.374608	2.94137	0.666667
molecular_function_regulator(2)	7	0.879808	1.00143	0.346819	0.350674	0.285714
monocarboxylic_acid_biosynthetic_process(7)	5	0.879808	0.462	0.410362	-1.01815	0.4
monocarboxylic_acid_metabolic_process(7)	15	0.879808	0.680667	0.236923	-0.840534	0.266667
monovalent_inorganic_cation_transmembrane_transporter_activity(8)	10	0.879808	0.822	0.29017	-0.199222	0.3
motor_activity(8)	8	0.879808	0.8	0.32442	-0.246003	0.5
movement_in_environment_of_other_organism_involved_in_symbiotic_interaction(3)&movement_in_host_environment(4)	5	0.879808	2.244	0.410362	3.32436	0.8
movement_of_cell_or_subcellular_component(4)	6	0.879808	0.383333	0.374608	-1.32532	0.166667
multi_organism_process(2)	22	0.879808	1.62136	0.195632	3.79055	0.636364
ncRNA_metabolic_process(6)	30	0.879808	0.702	0.16753	-1.06135	0.3
ncRNA_processing(7)	11	0.879808	0.645455	0.276666	-0.847063	0.636364
negative_regulation_of_biological_process(2)	2	0.879808	0.305	0.64884	-0.885902	0
nitrogen_compound_metabolic_process(3)	163	0.879808	0.735767	0.0718718	-2.00414	0.263804
non_membrane_bounded_organelle(3)	100	0.879808	0.7833	0.0917598	-1.05175	0.18
nuclear_lumen(5)	29	0.879808	0.696552	0.170394	-1.07549	0.517241
nuclear_part(4)	43	0.879808	0.675814	0.139932	-1.45781	0.44186
nuclear_periphery(5)	8	0.879808	0.6875	0.32442	-0.592776	0.625
nuclease_activity(5)	14	0.879808	0.776429	0.245238	-0.421548	0.142857
nucleic_acid_binding(4)	65	0.879808	0.689077	0.113814	-1.67582	0.276923
nucleic_acid_metabolic_process(5)	116	0.879808	0.730948	0.0851968	-1.74725	0.293103
nucleobase_containing_compound_biosynthetic_process(5)	43	0.879808	0.864651	0.139932	-0.108317	0.395349
nucleobase_containing_compound_metabolic_process(4)	145	0.879808	0.733517	0.0762023	-1.91977	0.268966
nucleobase_containing_small_molecule_metabolic_process(4)	30	0.879808	0.808333	0.16753	-0.42664	0.166667
nucleoplasm(5)	11	0.879808	0.33	0.276666	-1.98726	0.454545
nucleoplasm_part(5)	10	0.879808	0.353	0.29017	-1.81552	0.5
nucleoside_binding(4)&purine_nucleoside_binding(5)&ribonucleoside_binding(5)&purine_ribonucleoside_triphosphate_binding(5)&purine_ribonucleoside_binding(6)	41	0.879808	0.87	0.143305	-0.0684431	0.170732
nucleoside_phosphate_biosynthetic_process(5)&nucleotide_biosynthetic_process(6)	11	0.879808	0.943636	0.276666	0.230705	0.181818
nucleoside_phosphate_metabolic_process(5)	24	0.879808	0.746667	0.187304	-0.710832	0.125
nucleoside_triphosphatase_activity(7)	77	0.879808	0.85039	0.10457	-0.281329	0.285714
nucleotide_binding(4)&nucleoside_phosphate_binding(4)	43	0.879808	0.864186	0.139932	-0.111641	0.186047
nucleotide_metabolic_process(6)	23	0.879808	0.715652	0.191332	-0.857963	0.130435
nucleotidyltransferase_activity(5)	19	0.879808	0.842632	0.210511	-0.176602	0.631579
nucleus(5)	82	0.879808	0.720122	0.101332	-1.57588	0.378049
organellar_large_ribosomal_subunit(4)	10	0.879808	1.069	0.29017	0.652004	0
organellar_ribosome(3)	16	0.879808	1.07812	0.229399	0.864504	0.0625
organelle(2)	322	0.879808	0.856832	0.0511357	-0.449312	0.251553
organelle_envelope(4)	24	0.879808	0.952083	0.187304	0.385871	0.0416667
organelle_inner_membrane(4)&mitochondrial_membrane(4)&mitochondrial_inner_membrane(5)	19	0.879808	1.01579	0.210511	0.645957	0.0526316
organelle_lumen(3)&intracellular_organelle_lumen(4)	40	0.879808	0.78525	0.145085	-0.651744	0.425
organelle_membrane(3)	33	0.879808	0.83	0.159733	-0.311821	0.151515
organelle_organization(3)	39	0.879808	1.02282	0.146933	0.973315	0.333333
organelle_part(2)	175	0.879808	0.773771	0.0693639	-1.5287	0.228571
organic_acid_biosynthetic_process(5)&carboxylic_acid_biosynthetic_process(6)	8	0.879808	0.48125	0.32442	-1.22853	0.25
organic_acid_metabolic_process(4)&oxoacid_metabolic_process(5)	52	0.879808	0.835192	0.127248	-0.350622	0.173077
organic_cyclic_compound_binding(3)&heterocyclic_compound_binding(3)	98	0.879808	0.762245	0.0926914	-1.26833	0.244898
organic_cyclic_compound_biosynthetic_process(5)	53	0.879808	0.782075	0.126042	-0.7754	0.358491
organic_cyclic_compound_metabolic_process(4)	152	0.879808	0.714079	0.074427	-2.22674	0.269737
organic_substance_biosynthetic_process(4)	196	0.879808	0.767602	0.0655427	-1.71196	0.173469
organic_substance_metabolic_process(3)	380	0.879808	0.800368	0.0470718	-1.68763	0.226316
organic_substance_transport(5)	26	0.879808	1.08923	0.179956	1.16374	0.230769
organonitrogen_compound_biosynthetic_process(5)	27	0.879808	0.812963	0.176592	-0.37853	0.185185
organonitrogen_compound_metabolic_process(4)	59	0.879808	0.772034	0.119461	-0.902171	0.186441
organophosphate_biosynthetic_process(5)	19	0.879808	0.941053	0.210511	0.290932	0.157895
organophosphate_metabolic_process(4)	35	0.879808	0.867429	0.155102	-0.079816	0.142857
other_organism_membrane(4)&host_cell_membrane(5)&other_organism_cell_membrane(5)	15	0.879808	1.05733	0.236923	0.749296	0.333333
oxidation_reduction_process(4)	19	0.879808	1.02158	0.210511	0.673459	0.263158
oxidoreductase_activity(3)	30	0.879808	0.880667	0.16753	0.00512419	0.233333
oxidoreductase_complex(3)	10	0.879808	0.771	0.29017	-0.374981	0.2
oxidoreduction_coenzyme_metabolic_process(6)	7	0.879808	0.622857	0.346819	-0.740879	0.142857
passive_evasion_of_immune_response_of_other_organism_involved_in_symbiotic_interaction(7)&antigenic_variation(8)	11	0.879808	1.03364	0.276666	0.556006	0.454545
pellicle(3)	9	0.879808	1.83222	0.305866	3.11383	0.777778
peptidase_activity(4)	44	0.879808	0.906818	0.138333	0.195253	0.204545
peptidase_activity_acting_on_L_amino_acid_peptides(5)	44	0.879808	0.906818	0.138333	0.195253	0.204545
phagocytic_vesicle(7)&secondary_lysosome(8)&phagolysosome(8)&food_vacuole(9)	15	0.879808	0.867333	0.236923	-0.0526538	0.466667
phosphatase_activity(6)	9	0.879808	0.64	0.305866	-0.784031	0.444444
phosphate_containing_compound_metabolic_process(5)	56	0.879808	0.969643	0.122619	0.732631	0.285714
phospholipid_biosynthetic_process(5)	8	0.879808	0.9375	0.32442	0.177831	0.125
phospholipid_metabolic_process(5)	10	0.879808	1.244	0.29017	1.2551	0.2
phosphoric_ester_hydrolase_activity(5)	13	0.879808	0.55	0.254496	-1.29593	0.384615
phosphorus_metabolic_process(4)	60	0.879808	0.956333	0.118461	0.645992	0.266667
phosphorylation(6)	15	0.879808	1.22867	0.236923	1.47246	0.466667
phosphotransferase_activity_alcohol_group_as_acceptor(5)	20	0.879808	1.134	0.205181	1.23887	0.5
plasma_membrane(3)	12	0.879808	0.921667	0.264888	0.158023	0.25
plasma_membrane_part(3)	8	0.879808	0.9025	0.32442	0.0699458	0.25
plastid(5)	59	0.879808	0.864915	0.119461	-0.124668	0.186441
posttranscriptional_regulation_of_gene_expression(6)	6	0.879808	0.923333	0.374608	0.116189	0.666667
primary_active_transmembrane_transporter_activity(5)&P_P_bond_hydrolysis_driven_transmembrane_transporter_activity(6)	12	0.879808	0.839167	0.264888	-0.153429	0.333333
primary_metabolic_process(3)	363	0.879808	0.809118	0.0481614	-1.46777	0.225895
proteasomal_protein_catabolic_process(6)&proteasome_mediated_ubiquitin_dependent_protein_catabolic_process(7)&ER_associated_ubiquitin_dependent_protein_catabolic_process(8)	9	0.879808	1.05222	0.305866	0.563692	0.111111
proteasome_complex(4)	20	0.879808	0.833	0.205181	-0.228131	0
proteasome_core_complex(4)	9	0.879808	0.897778	0.305866	0.0587498	0
proteasome_regulatory_particle(4)&proteasome_accessory_complex(4)	9	0.879808	0.793333	0.305866	-0.282722	0
protein_DNA_complex(3)	7	0.879808	0.914286	0.346819	0.0994106	0.285714
protein_binding(3)	63	0.879808	1.2019	0.115606	2.78615	0.365079
protein_catabolic_process(5)	38	0.879808	0.924737	0.148854	0.30183	0.131579
protein_complex(3)	128	0.879808	0.884531	0.0811049	0.0582336	0.226562
protein_complex_biogenesis(4)&protein_complex_assembly(5)	3	0.879808	0.786667	0.529775	-0.175813	0
protein_complex_subunit_organization(5)	6	0.879808	1.15	0.374608	0.721266	0.333333
protein_folding(6)	11	0.879808	0.843636	0.276666	-0.130742	0.363636
protein_kinase_activity(6)	13	0.879808	1.39231	0.254496	2.01378	0.615385
protein_localization(4)&establishment_of_protein_localization(4)&protein_transport(5)	23	0.879808	0.955652	0.191332	0.396399	0.26087
protein_metabolic_process(4)	206	0.879808	0.810874	0.0639321	-1.07825	0.179612
protein_modification_process(5)&cellular_protein_modification_process(6)	39	0.879808	0.949231	0.146933	0.472477	0.384615
protein_phosphorylation(7)	14	0.879808	1.30214	0.245238	1.72214	0.5
protein_serine_threonine_kinase_activity(7)	7	0.879808	1.66857	0.346819	2.27428	0.571429
protein_transporter_activity(4)	8	0.879808	0.68375	0.32442	-0.604335	0.25
proteolysis(5)	53	0.879808	0.886226	0.126042	0.0509212	0.132075
proton_transporting_two_sector_ATPase_complex(3)	11	0.879808	0.909091	0.276666	0.105841	0.272727
purine_NTP_dependent_helicase_activity(9)&ATP_dependent_helicase_activity(10)	16	0.879808	0.46625	0.229399	-1.80279	0.4375
purine_containing_compound_biosynthetic_process(6)	11	0.879808	1.19091	0.276666	1.12446	0.181818
purine_containing_compound_metabolic_process(5)	13	0.879808	1.04077	0.254496	0.63247	0.153846
purine_nucleoside_biosynthetic_process(7)&purine_ribonucleoside_biosynthetic_process(8)	9	0.879808	1.42333	0.305866	1.777	0
purine_nucleoside_metabolic_process(6)&purine_ribonucleoside_metabolic_process(7)	11	0.879808	1.20364	0.276666	1.17047	0
purine_nucleotide_binding(5)	42	0.879808	0.855238	0.141588	-0.173532	0.166667
purine_nucleotide_biosynthetic_process(7)	9	0.879808	1.03	0.305866	0.491038	0.222222
purine_nucleotide_metabolic_process(6)	11	0.879808	0.881818	0.276666	0.00726496	0.181818
pyridine_containing_compound_metabolic_process(5)	7	0.879808	0.697143	0.346819	-0.526687	0.285714
pyrimidine_containing_compound_metabolic_process(5)	4	0.879808	1.125	0.458799	0.534421	0.25
pyruvate_metabolic_process(8)	10	0.879808	0.883	0.29017	0.0109997	0.2
rRNA_processing(6)&rRNA_metabolic_process(7)	7	0.879808	0.597143	0.346819	-0.815022	0.714286
receptor_binding(4)&host_cell_surface_receptor_binding(4)	9	0.879808	2.03889	0.305866	3.78951	0.555556
regulation_of_RNA_metabolic_process(5)&regulation_of_transcription_DNA_templated(6)&regulation_of_RNA_biosynthetic_process(6)&regulation_of_nucleic_acid_templated_transcription(7)	14	0.879808	0.758571	0.245238	-0.494363	0.357143
regulation_of_biological_process(2)	58	0.879808	0.879828	0.120486	0.000160788	0.327586
regulation_of_biological_quality(3)	14	0.879808	1.23929	0.245238	1.46583	0.571429
regulation_of_biosynthetic_process(4)&regulation_of_cellular_biosynthetic_process(5)	20	0.879808	0.7345	0.205181	-0.708195	0.4
regulation_of_cell_adhesion(4)&modulation_by_symbiont_of_host_erythrocyte_aggregation(5)&regulation_of_cell_cell_adhesion(5)&homotypic_cell_cell_adhesion(5)&regulation_of_homotypic_cell_cell_adhesion(6)&erythrocyte_aggregation(6)&regulation_of_erythrocyte_aggregation(7)	6	0.879808	1.98167	0.374608	2.94137	0.666667
regulation_of_cell_cycle(4)	14	0.879808	0.839286	0.245238	-0.165237	0.0714286
regulation_of_cell_cycle_process(5)	9	0.879808	1.05222	0.305866	0.563692	0.111111
regulation_of_cellular_metabolic_process(4)	20	0.879808	0.7345	0.205181	-0.708195	0.4
regulation_of_cellular_process(3)	54	0.879808	0.882963	0.124869	0.0252644	0.333333
regulation_of_cellular_protein_metabolic_process(5)&regulation_of_protein_metabolic_process(5)	5	0.879808	0.698	0.410362	-0.443043	0.6
regulation_of_gene_expression(5)	22	0.879808	0.758182	0.195632	-0.621709	0.409091
regulation_of_macromolecule_biosynthetic_process(5)&regulation_of_cellular_macromolecule_biosynthetic_process(6)	19	0.879808	0.742632	0.210511	-0.651635	0.421053
regulation_of_macromolecule_metabolic_process(4)	22	0.879808	0.758182	0.195632	-0.621709	0.409091
regulation_of_metabolic_process(3)	23	0.879808	0.750435	0.191332	-0.676171	0.391304
regulation_of_nitrogen_compound_metabolic_process(4)&regulation_of_nucleobase_containing_compound_metabolic_process(5)	14	0.879808	0.758571	0.245238	-0.494363	0.357143
regulation_of_primary_metabolic_process(4)	20	0.879808	0.7345	0.205181	-0.708195	0.4
regulation_of_translation(6)	5	0.879808	0.698	0.410362	-0.443043	0.6
replication_fork(5)	5	0.879808	1.992	0.410362	2.71027	0
response_to_abiotic_stimulus(3)	13	0.879808	1.65077	0.254496	3.02937	0.230769
response_to_biotic_stimulus(3)&response_to_other_organism(3)&response_to_external_biotic_stimulus(4)&response_to_defenses_of_other_organism_involved_in_symbiotic_interaction(4)&avoidance_of_defenses_of_other_organism_involved_in_symbiotic_interaction(5)&response_to_immune_response_of_other_organism_involved_in_symbiotic_interaction(5)&evasion_or_tolerance_of_immune_response_of_other_organism_invo…	11	0.879808	1.03364	0.276666	0.556006	0.454545
response_to_chemical(3)	23	0.879808	1.51087	0.191332	3.29825	0.391304
response_to_drug(4)	12	0.879808	1.26833	0.264888	1.46675	0.5
response_to_external_stimulus(3)	13	0.879808	1.09231	0.254496	0.834982	0.461538
response_to_heat(4)	11	0.879808	1.70818	0.276666	2.99413	0.181818
response_to_organic_substance(4)&response_to_topologically_incorrect_protein(4)&response_to_unfolded_protein(5)	10	0.879808	1.885	0.29017	3.46415	0.2
response_to_stimulus(2)	67	0.879808	1.09015	0.112102	1.87633	0.328358
response_to_stress(3)	30	0.879808	1.24467	0.16753	2.17787	0.166667
response_to_temperature_stimulus(4)	12	0.879808	1.5875	0.264888	2.67167	0.166667
rhoptry(3)	6	0.879808	2.47667	0.374608	4.26275	0.666667
ribonuclease_activity(6)	8	0.879808	0.60875	0.32442	-0.835517	0.125
ribonucleoprotein_complex(3)	85	0.879808	0.574353	0.0995274	-3.06906	0.141176
ribonucleoprotein_complex_biogenesis(4)	12	0.879808	0.6525	0.264888	-0.858131	0.583333
ribonucleoside_metabolic_process(6)	12	0.879808	1.17083	0.264888	1.09867	0.0833333
ribonucleotide_binding(4)&purine_ribonucleotide_binding(5)	42	0.879808	0.855238	0.141588	-0.173532	0.166667
ribonucleotide_metabolic_process(6)&purine_ribonucleotide_metabolic_process(7)	10	0.879808	0.958	0.29017	0.269469	0.1
ribose_phosphate_metabolic_process(5)	16	0.879808	0.86125	0.229399	-0.0808991	0.125
ribosomal_subunit(4)	66	0.879808	0.646061	0.112948	-2.06951	0.0757576
ribosome(4)	67	0.879808	0.645672	0.112102	-2.0886	0.0746269
ribosome_biogenesis(5)	12	0.879808	0.6525	0.264888	-0.858131	0.583333
secondary_active_transmembrane_transporter_activity(5)	6	0.879808	1.235	0.374608	0.94817	0.333333
signaling(2)&single_organism_signaling(3)&signal_transduction(4)	13	0.879808	0.515385	0.254496	-1.43194	0.384615
single_organism_biosynthetic_process(4)	42	0.879808	0.795952	0.141588	-0.592251	0.190476
single_organism_carbohydrate_metabolic_process(4)	14	0.879808	0.607143	0.245238	-1.11184	0.142857
single_organism_catabolic_process(4)	14	0.879808	0.823571	0.245238	-0.229315	0.214286
single_organism_cell_adhesion(3)&single_organismal_cell_cell_adhesion(4)	7	0.879808	2.23714	0.346819	3.91367	0.571429
single_organism_cellular_localization(4)&protein_targeting(5)&establishment_of_protein_localization_to_organelle(5)&protein_localization_to_organelle(6)	11	0.879808	0.845455	0.276666	-0.12417	0.0909091
single_organism_cellular_process(3)	164	0.879808	0.810305	0.0716523	-0.970008	0.213415
single_organism_intracellular_transport(4)	18	0.879808	0.772222	0.21628	-0.497439	0.111111
single_organism_metabolic_process(3)	123	0.879808	0.844472	0.082737	-0.427096	0.195122
single_organism_organelle_organization(4)	11	0.879808	1.25727	0.276666	1.36433	0.363636
single_organism_process(2)	207	0.879808	0.901111	0.0637774	0.334019	0.222222
single_organism_transport(3)&single_organism_localization(3)	33	0.879808	0.958182	0.159733	0.490653	0.151515
small_molecule_binding(3)	44	0.879808	0.845909	0.138333	-0.245054	0.181818
small_molecule_biosynthetic_process(5)	13	0.879808	0.476154	0.254496	-1.58609	0.307692
small_molecule_metabolic_process(4)	83	0.879808	0.800964	0.100719	-0.782812	0.192771
small_nucleolar_ribonucleoprotein_complex(4)	8	0.879808	0.355	0.32442	-1.61768	0.375
small_ribosomal_subunit(5)	27	0.879808	0.682593	0.176592	-1.11679	0.0740741
spliceosomal_complex(4)	5	0.879808	0.292	0.410362	-1.43241	0.4
structural_constituent_of_ribosome(3)	64	0.879808	0.667344	0.1147	-1.85235	0.078125
structural_molecule_activity(2)	70	0.879808	0.657429	0.109674	-2.02764	0.1
substrate_specific_transmembrane_transporter_activity(4)	21	0.879808	1.14619	0.200236	1.33034	0.142857
substrate_specific_transporter_activity(3)	28	0.879808	1.10321	0.17341	1.28831	0.214286
sulfur_compound_metabolic_process(4)	6	0.879808	0.52	0.374608	-0.960493	0.166667
symbiont_containing_vacuole_membrane(3)	5	0.879808	1.464	0.410362	1.4236	0.6
tRNA_metabolic_process(7)	23	0.879808	0.733913	0.191332	-0.762522	0.173913
transcription_DNA_templated(6)&nucleic_acid_templated_transcription(7)	27	0.879808	0.681111	0.176592	-1.12518	0.518519
transcription_from_RNA_polymerase_II_promoter(7)	7	0.879808	0.27	0.346819	-1.75829	0.428571
transferase_activity(3)	93	0.879808	0.891613	0.0951504	0.124063	0.408602
transferase_activity_transferring_acyl_groups(4)	7	0.879808	0.811429	0.346819	-0.197162	0.571429
transferase_activity_transferring_acyl_groups_other_than_amino_acyl_groups(5)	6	0.879808	0.776667	0.374608	-0.275332	0.5
transferase_activity_transferring_alkyl_or_aryl_other_than_methyl_groups(4)	7	0.879808	1.00143	0.346819	0.350674	0
transferase_activity_transferring_one_carbon_groups(4)	18	0.879808	0.695556	0.21628	-0.851918	0.5
transferase_activity_transferring_phosphorus_containing_groups(4)	45	0.879808	1.02978	0.136787	1.09637	0.488889
transferase_complex(5)	14	0.879808	0.869286	0.245238	-0.0429072	0.428571
transition_metal_ion_binding(6)	12	0.879808	0.769167	0.264888	-0.417692	0.583333
translation(6)	106	0.879808	0.694245	0.089125	-2.08205	0.103774
translation_elongation_factor_activity(7)	6	0.879808	1.02667	0.374608	0.392033	0
translation_factor_activity_nucleic_acid_binding(6)	18	0.879808	0.830556	0.21628	-0.227727	0.0555556
translation_initiation_factor_activity(7)	11	0.879808	0.692727	0.276666	-0.676198	0.0909091
translational_elongation(6)	6	0.879808	1.02667	0.374608	0.392033	0
translational_initiation(4)	13	0.879808	0.716154	0.254496	-0.643053	0.0769231
transmembrane_transport(4)	7	0.879808	0.925714	0.346819	0.132363	0.142857
transmembrane_transporter_activity(3)	27	0.879808	1.06852	0.176592	1.06862	0.222222
transporter_activity(2)	40	0.879808	1.03825	0.145085	1.09206	0.275
tricarboxylic_acid_cycle(4)&aerobic_respiration(6)&citrate_metabolic_process(8)	10	0.879808	1.032	0.29017	0.524492	0.3
tricarboxylic_acid_metabolic_process(7)	11	0.879808	1.10091	0.276666	0.799161	0.272727
ubiquitin_dependent_protein_catabolic_process(8)	31	0.879808	0.879355	0.164805	-0.00275097	0.0322581
ubiquitin_like_protein_transferase_activity(4)	9	0.879808	0.603333	0.305866	-0.903909	0
ubiquitin_protein_transferase_activity(5)	8	0.879808	0.63125	0.32442	-0.766162	0
unfolded_protein_binding(4)	10	0.879808	0.836	0.29017	-0.150974	0.3
vacuole(5)	20	0.879808	0.8305	0.205181	-0.240316	0.45
vesicle(3)	20	0.879808	0.783	0.205181	-0.471818	0.5
vesicle_mediated_transport(5)	16	0.879808	0.724375	0.229399	-0.677566	0.1875
zinc_ion_binding(7)	9	0.879808	0.886667	0.305866	0.0224231	0.666667

## Sheet: t=36
Pathway	nGene	pFC	avg FC	sd FC	z-value	nFC
3_5_exonuclease_activity(7)	6	0.877953	0.68	0.354417	-0.558531	0.5
ATP_binding(6)	25	0.877953	0.9928	0.173628	0.661455	0.48
ATP_dependent_RNA_helicase_activity(10)&RNA_dependent_ATPase_activity(10)	10	0.877953	0.863	0.27453	-0.0544672	0.8
ATPase_activity(8)	49	0.877953	1.00714	0.12402	1.04169	0.44898
ATPase_activity_coupled(9)	32	0.877953	0.940625	0.153467	0.408375	0.625
ATPase_activity_coupled_to_movement_of_substances(10)	9	0.877953	1.09889	0.28938	0.76348	0.444444
DNA_binding(5)	26	0.877953	1.14654	0.170256	1.57754	0.5
DNA_conformation_change(5)	7	0.877953	1.43714	0.328126	1.70419	0.142857
DNA_dependent_ATPase_activity(10)	7	0.877953	1.07857	0.328126	0.611407	0.571429
DNA_dependent_DNA_replication(7)	9	0.877953	2.40222	0.28938	5.26736	0
DNA_helicase_activity(9)	6	0.877953	0.533333	0.354417	-0.972357	0.5
DNA_metabolic_process(5)	33	0.877953	1.46939	0.151124	3.91362	0.181818
DNA_repair(4)	12	0.877953	0.77	0.25061	-0.43076	0.333333
DNA_replication(6)	18	0.877953	2.09056	0.204623	5.92605	0
GTP_binding(6)&guanyl_ribonucleotide_binding(6)	16	0.877953	0.79125	0.217035	-0.399488	0.4375
GTPase_activity(8)	9	0.877953	0.305556	0.28938	-1.97801	0.333333
Golgi_apparatus(4)	6	0.877953	0.505	0.354417	-1.0523	0
Maurer_s_cleft(7)	15	0.877953	2.65733	0.224153	7.93825	0.8
RNA_binding(5)	40	0.877953	0.624	0.137265	-1.85009	0.65
RNA_biosynthetic_process(6)	29	0.877953	0.880345	0.16121	0.0148375	0.793103
RNA_helicase_activity(9)	12	0.877953	0.868333	0.25061	-0.0383845	0.833333
RNA_metabolic_process(5)	87	0.877953	0.725287	0.0930744	-1.64025	0.712644
RNA_methyltransferase_activity(6)	7	0.877953	1.11429	0.328126	0.72025	1
RNA_modification(6)	5	0.877953	1.122	0.388244	0.628592	1
RNA_polymerase_activity(6)&DNA_directed_RNA_polymerase_activity(7)	12	0.877953	1.13667	0.25061	1.03233	0.833333
RNA_polymerase_complex(4)&DNA_directed_RNA_polymerase_complex(5)&nuclear_DNA_directed_RNA_polymerase_complex(5)	7	0.877953	0.878571	0.328126	0.00188507	0.857143
RNA_processing(6)	26	0.877953	0.485	0.170256	-2.30801	0.730769
RNA_splicing(7)	20	0.877953	0.4875	0.194122	-2.01138	0.7
RNA_splicing_via_transesterification_reactions(8)	15	0.877953	0.434	0.224153	-1.98058	0.8
S_adenosylmethionine_dependent_methyltransferase_activity(6)	11	0.877953	0.984545	0.261754	0.407224	0.909091
actin_cytoskeleton(6)	7	0.877953	0.671429	0.328126	-0.629405	0.285714
active_transmembrane_transporter_activity(4)	18	0.877953	0.988889	0.204623	0.542149	0.5
adenyl_nucleotide_binding(6)&adenyl_ribonucleotide_binding(6)	26	0.877953	0.975385	0.170256	0.572265	0.461538
alpha_amino_acid_metabolic_process(5)	9	0.877953	0.755556	0.28938	-0.422964	0.333333
amino_acid_activation(5)&tRNA_aminoacylation(6)&tRNA_aminoacylation_for_protein_translation(7)	18	0.877953	0.404444	0.204623	-2.31406	0.444444
anion_binding(4)	45	0.877953	0.898222	0.129415	0.156623	0.466667
anion_transmembrane_transporter_activity(6)	4	0.877953	0.9	0.43407	0.0507916	0.25
apical_complex(3)	12	0.877953	1.025	0.25061	0.586756	0.5
apical_part_of_cell(3)	12	0.877953	1.025	0.25061	0.586756	0.5
apicoplast(6)	57	0.877953	0.773684	0.114988	-0.906779	0.263158
aromatic_compound_biosynthetic_process(5)	47	0.877953	0.909787	0.126631	0.251394	0.553191
aspartic_type_peptidase_activity(6)&aspartic_type_endopeptidase_activity(7)	8	0.877953	1.08625	0.306934	0.678638	0.75
binding(2)	182	0.877953	0.965275	0.0643508	1.35697	0.543956
biological_adhesion(2)	7	0.877953	2.37714	0.328126	4.56894	0.571429
biological_regulation(2)	66	0.877953	0.997424	0.106861	1.11801	0.560606
biosynthetic_process(3)	197	0.877953	0.808223	0.0618524	-1.12735	0.497462
bounding_membrane_of_organelle(4)	13	0.877953	0.551538	0.240779	-1.35566	0.307692
carbohydrate_derivative_binding(3)	42	0.877953	0.905238	0.133957	0.203686	0.452381
carbohydrate_derivative_biosynthetic_process(5)	19	0.877953	1.00158	0.199165	0.620722	0.157895
carbohydrate_derivative_catabolic_process(5)	7	0.877953	0.501429	0.328126	-1.1475	0.428571
carbohydrate_derivative_metabolic_process(4)	34	0.877953	0.823824	0.148885	-0.363565	0.205882
carbohydrate_metabolic_process(4)	15	0.877953	0.471333	0.224153	-1.81403	0.466667
carboxylic_acid_metabolic_process(6)	50	0.877953	0.7618	0.122774	-0.946074	0.4
catabolic_process(3)&organic_substance_catabolic_process(4)	52	0.877953	0.904808	0.120389	0.223066	0.288462
catalytic_activity(2)	330	0.877953	0.894333	0.0477895	0.342762	0.433333
catalytic_complex(4)	37	0.877953	1.16946	0.142721	2.04249	0.459459
cation_binding(4)	19	0.877953	1.17053	0.199165	1.469	0.526316
cation_transmembrane_transporter_activity(6)	11	0.877953	1.45455	0.261754	2.2028	0.272727
cation_transport(5)	8	0.877953	1.425	0.306934	1.7823	0.125
cell_adhesion(3)	7	0.877953	2.37714	0.328126	4.56894	0.571429
cell_adhesion_molecule_binding(4)	5	0.877953	1.842	0.388244	2.4831	0.6
cell_communication(4)	14	0.877953	0.782857	0.23202	-0.40986	0.357143
cell_cycle(4)	19	0.877953	1.07842	0.199165	1.00654	0.368421
cell_cycle_process(4)	13	0.877953	1.12	0.240779	1.00527	0.230769
cell_periphery(3)	12	0.877953	1.4275	0.25061	2.19283	0.25
cell_surface(3)	8	0.877953	0.65	0.306934	-0.742678	0.625
cellular_aldehyde_metabolic_process(4)	8	0.877953	0.64875	0.306934	-0.74675	0.375
cellular_amino_acid_metabolic_process(4)	27	0.877953	0.521481	0.167074	-2.13362	0.407407
cellular_aromatic_compound_metabolic_process(4)	148	0.877953	0.879189	0.0713607	0.0173247	0.506757
cellular_biosynthetic_process(4)	195	0.877953	0.807641	0.0621688	-1.13098	0.492308
cellular_catabolic_process(4)	41	0.877953	1.01634	0.135581	1.02071	0.243902
cellular_component_assembly(4)	7	0.877953	0.914286	0.328126	0.110728	0.285714
cellular_component_biogenesis(3)	19	0.877953	1.08053	0.199165	1.01711	0.684211
cellular_component_organization(3)	44	0.877953	1.11182	0.130877	1.78691	0.477273
cellular_component_organization_or_biogenesis(2)	55	0.877953	1.14291	0.11706	2.26342	0.563636
cellular_lipid_metabolic_process(4)	17	0.877953	1.18353	0.210555	1.45129	0.352941
cellular_localization(3)&establishment_of_localization_in_cell(4)	27	0.877953	0.668889	0.167074	-1.25133	0.333333
cellular_macromolecular_complex_assembly(6)	3	0.877953	0.846667	0.501221	-0.06242	0
cellular_macromolecule_catabolic_process(5)	38	0.877953	1.04842	0.140831	1.21045	0.210526
cellular_macromolecule_localization(4)&cellular_protein_localization(5)&intracellular_protein_transport(6)	19	0.877953	0.704737	0.199165	-0.869711	0.368421
cellular_macromolecule_metabolic_process(4)	285	0.877953	0.815684	0.0514242	-1.21088	0.512281
cellular_metabolic_process(3)	360	0.877953	0.845222	0.045755	-0.715346	0.472222
cellular_nitrogen_compound_biosynthetic_process(5)	53	0.877953	0.871132	0.119248	-0.0571984	0.566038
cellular_nitrogen_compound_metabolic_process(4)	155	0.877953	0.882194	0.0697307	0.0608148	0.503226
cellular_protein_metabolic_process(5)	183	0.877953	0.724153	0.0641748	-2.39658	0.459016
cellular_response_to_DNA_damage_stimulus(5)	13	0.877953	0.752308	0.240779	-0.521828	0.384615
cellular_response_to_stimulus(3)	27	0.877953	0.768148	0.167074	-0.657224	0.37037
cellular_response_to_stress(4)	14	0.877953	0.732857	0.23202	-0.625358	0.428571
chromatin(3)	5	0.877953	1.978	0.388244	2.83339	0
chromatin_organization(4)	9	0.877953	1.02889	0.28938	0.521584	0.555556
chromosomal_part(4)	11	0.877953	2.17545	0.261754	4.95695	0
chromosome(5)	12	0.877953	1.99417	0.25061	4.45398	0
chromosome_organization(4)	19	0.877953	1.45105	0.199165	2.87751	0.315789
coenzyme_metabolic_process(5)	11	0.877953	0.685455	0.261754	-0.735417	0.272727
cofactor_metabolic_process(4)	14	0.877953	0.546429	0.23202	-1.42886	0.214286
cysteine_type_peptidase_activity(6)	5	0.877953	0.778	0.388244	-0.257449	0.2
cytoplasm(4)	282	0.877953	0.804574	0.051697	-1.41939	0.464539
cytoplasmic_part(4)	249	0.877953	0.783695	0.0550161	-1.71328	0.449799
cytoplasmic_transport(6)	14	0.877953	0.622143	0.23202	-1.10253	0.5
cytoplasmic_vesicle(4)	19	0.877953	0.760526	0.199165	-0.589594	0.526316
cytoskeletal_part(4)	14	0.877953	1.11214	0.23202	1.00935	0.357143
cytoskeleton(5)	15	0.877953	1.07	0.224153	0.856769	0.4
cytoskeleton_organization(4)	10	0.877953	0.953	0.27453	0.273366	0.5
cytosol(5)	69	0.877953	0.545652	0.104512	-3.17955	0.710145
cytosolic_large_ribosomal_subunit(6)	25	0.877953	0.4692	0.173628	-2.35419	0.8
cytosolic_part(5)	46	0.877953	0.451957	0.128	-3.32809	0.782609
cytosolic_ribosome(5)	42	0.877953	0.44881	0.133957	-3.20359	0.761905
cytosolic_small_ribosomal_subunit(6)	17	0.877953	0.418824	0.210555	-2.18057	0.705882
dephosphorylation(6)	8	0.877953	1.095	0.306934	0.707146	0.5
electron_carrier_activity(2)	9	0.877953	1.48222	0.28938	2.08815	0.333333
endocytic_vesicle(6)	15	0.877953	0.878667	0.224153	0.00318434	0.666667
endomembrane_system(3)	25	0.877953	0.9544	0.173628	0.440292	0.24
endonuclease_activity(6)	5	0.877953	0.874	0.388244	-0.0101814	0.2
endopeptidase_activity(6)	36	0.877953	0.962222	0.14469	0.582413	0.222222
endoplasmic_reticulum(4)	17	0.877953	1.01294	0.210555	0.641107	0.352941
energy_derivation_by_oxidation_of_organic_compounds(4)&cellular_respiration(5)	11	0.877953	1.40727	0.261754	2.0222	0.272727
entry_into_cell_of_other_organism_involved_in_symbiotic_interaction(5)&entry_into_host_cell(6)	4	0.877953	0.455	0.43407	-0.974389	0.5
entry_into_other_organism_involved_in_symbiotic_interaction(4)&entry_into_host(5)	4	0.877953	0.455	0.43407	-0.974389	0.5
envelope(3)	25	0.877953	1.3056	0.173628	2.46301	0.32
enzyme_regulator_activity(2)	6	0.877953	1.19667	0.354417	0.899263	0
establishment_of_localization(3)&transport(4)	62	0.877953	0.975161	0.110254	0.881678	0.354839
exonuclease_activity(6)	8	0.877953	0.7575	0.306934	-0.392439	0.5
extracellular_membrane_bounded_organelle(4)&symbiont_containing_vacuole(5)	13	0.877953	1.01615	0.240779	0.573975	0.769231
extracellular_organelle(3)	13	0.877953	1.01615	0.240779	0.573975	0.769231
extracellular_region(2)&extracellular_region_part(2)	51	0.877953	1.62725	0.121564	6.16385	0.647059
extraorganismal_space(3)&other_organism_part(3)&other_organism(4)&other_organism_cell(4)&host(5)&host_cell(5)	50	0.877953	1.6382	0.122774	6.19227	0.64
fatty_acid_biosynthetic_process(6)	5	0.877953	0.606	0.388244	-0.700469	0.6
fatty_acid_metabolic_process(5)	6	0.877953	0.505	0.354417	-1.0523	0.5
gene_expression(5)	162	0.877953	0.60216	0.0682075	-4.04343	0.62963
generation_of_precursor_metabolites_and_energy(4)	19	0.877953	1.09	0.199165	1.06468	0.421053
glyceraldehyde_3_phosphate_metabolic_process(5)	8	0.877953	0.64875	0.306934	-0.74675	0.375
glycolytic_process(4)&carbohydrate_catabolic_process(5)&single_organism_carbohydrate_catabolic_process(5)	8	0.877953	0.54375	0.306934	-1.08884	0.625
glycosyl_compound_biosynthetic_process(5)&nucleoside_biosynthetic_process(6)&ribonucleoside_biosynthetic_process(7)	10	0.877953	1.284	0.27453	1.47906	0.1
glycosyl_compound_metabolic_process(4)&nucleoside_metabolic_process(5)	13	0.877953	1.15769	0.240779	1.16181	0.153846
guanyl_nucleotide_binding(6)	16	0.877953	0.79125	0.217035	-0.399488	0.4375
helicase_activity(8)	27	0.877953	0.67	0.167074	-1.24468	0.740741
heterocycle_biosynthetic_process(5)	53	0.877953	0.890943	0.119248	0.108937	0.566038
heterocycle_metabolic_process(4)	152	0.877953	0.880329	0.0704155	0.0337434	0.513158
host_cell_cytoplasm_part(6)	37	0.877953	1.76865	0.142721	6.2408	0.756757
host_cell_cytosol(7)	5	0.877953	0.644	0.388244	-0.602592	0.8
host_cell_part(4)	48	0.877953	1.61021	0.125305	5.84377	0.645833
host_cell_plasma_membrane(6)	13	0.877953	1.09231	0.240779	0.890256	0.384615
host_cell_surface_binding(3)	14	0.877953	1.23929	0.23202	1.55733	0.571429
host_intracellular_part(5)&host_cell_cytoplasm(6)	40	0.877953	1.7945	0.137265	6.67721	0.725
hydrogen_ion_transmembrane_transporter_activity(9)	10	0.877953	1.306	0.27453	1.5592	0.3
hydrolase_activity(3)	166	0.877953	0.894277	0.0673807	0.242268	0.439759
hydrolase_activity_acting_on_acid_anhydrides(4)&hydrolase_activity_acting_on_acid_anhydrides_in_phosphorus_containing_anhydrides(5)&pyrophosphatase_activity(6)	81	0.877953	0.86321	0.09646	-0.152841	0.469136
hydrolase_activity_acting_on_acid_anhydrides_catalyzing_transmembrane_movement_of_substances(4)&ATPase_activity_coupled_to_transmembrane_movement_of_substances(5)	9	0.877953	1.09889	0.28938	0.76348	0.444444
hydrolase_activity_acting_on_ester_bonds(4)	28	0.877953	0.743571	0.164063	-0.819084	0.428571
infected_host_cell_surface_knob(7)	5	0.877953	1.842	0.388244	2.4831	0.6
inner_membrane_complex(3)	8	0.877953	1.18875	0.306934	1.01259	0.5
inorganic_cation_transmembrane_transporter_activity(7)	11	0.877953	1.45455	0.261754	2.2028	0.272727
integral_component_of_membrane(4)	21	0.877953	1.04571	0.189444	0.885548	0.190476
interaction_with_host(4)	14	0.877953	1.90786	0.23202	4.43886	0.714286
interspecies_interaction_between_organisms(3)&symbiosis_encompassing_mutualism_through_parasitism(4)	20	0.877953	1.531	0.194122	3.36411	0.6
intracellular_membrane_bounded_organelle(4)	239	0.877953	0.926946	0.0561553	0.87245	0.393305
intracellular_non_membrane_bounded_organelle(4)	100	0.877953	0.8687	0.086814	-0.106583	0.52
intracellular_organelle(3)	311	0.877953	0.88135	0.0492277	0.0690179	0.446945
intracellular_organelle_part(3)	170	0.877953	0.876176	0.0665833	-0.0266796	0.5
intracellular_region_of_host(5)	40	0.877953	1.7945	0.137265	6.67721	0.725
intracellular_transport(5)	26	0.877953	0.689615	0.170256	-1.1062	0.307692
intrinsic_component_of_membrane(3)	22	0.877953	1.15227	0.185088	1.4821	0.227273
intrinsic_component_of_plasma_membrane(4)	7	0.877953	1.72857	0.328126	2.59235	0.142857
ion_binding(3)	62	0.877953	0.932419	0.110254	0.494009	0.5
ion_transmembrane_transporter_activity(5)	15	0.877953	1.30667	0.224153	1.9126	0.266667
ion_transport(4)	12	0.877953	1.4225	0.25061	2.17288	0.0833333
isomerase_activity(3)	9	0.877953	0.721111	0.28938	-0.541992	0.555556
kinase_activity(5)	22	0.877953	1.16409	0.185088	1.54596	0.409091
large_ribosomal_subunit(5)	39	0.877953	0.568205	0.139014	-2.22818	0.615385
ligase_activity(3)	24	0.877953	0.614583	0.177208	-1.48621	0.416667
ligase_activity_forming_carbon_oxygen_bonds(4)&ligase_activity_forming_aminoacyl_tRNA_and_related_compounds(5)&aminoacyl_tRNA_ligase_activity(6)	18	0.877953	0.404444	0.204623	-2.31406	0.444444
lipid_biosynthetic_process(5)	14	0.877953	1.06143	0.23202	0.790775	0.357143
lipid_metabolic_process(4)	17	0.877953	1.18353	0.210555	1.45129	0.352941
localization(2)	63	0.877953	0.973016	0.109375	0.869144	0.349206
locomotion(2)	6	0.877953	0.97	0.354417	0.259714	0.5
lyase_activity(3)	16	0.877953	0.689375	0.217035	-0.868882	0.4375
lytic_vacuole(6)&lysosome(7)	15	0.877953	0.878667	0.224153	0.00318434	0.666667
mRNA_metabolic_process(6)&mRNA_processing(7)	7	0.877953	0.462857	0.328126	-1.26505	0.714286
macromolecular_complex(2)	214	0.877953	0.844112	0.0593448	-0.570239	0.471963
macromolecular_complex_assembly(5)	4	0.877953	1.1275	0.43407	0.574901	0
macromolecular_complex_subunit_organization(4)	14	0.877953	0.832143	0.23202	-0.19744	0.5
macromolecule_biosynthetic_process(5)&cellular_macromolecule_biosynthetic_process(5)	156	0.877953	0.785962	0.0695068	-1.32349	0.525641
macromolecule_catabolic_process(5)	38	0.877953	1.04842	0.140831	1.21045	0.210526
macromolecule_localization(3)	23	0.877953	0.894348	0.18102	0.0905699	0.434783
macromolecule_metabolic_process(4)	303	0.877953	0.815875	0.0498733	-1.24472	0.49835
macromolecule_modification(5)	45	0.877953	0.917333	0.129415	0.304297	0.488889
membrane(2)	91	0.877953	0.976593	0.0910058	1.08389	0.340659
membrane_bounded_organelle(3)	249	0.877953	0.932851	0.0550161	0.997862	0.409639
membrane_bounded_vesicle(4)&cytoplasmic_membrane_bounded_vesicle(5)	18	0.877953	0.79	0.204623	-0.42983	0.555556
membrane_coat(3)&coated_membrane(3)	7	0.877953	0.658571	0.328126	-0.668589	0.142857
membrane_enclosed_lumen(2)	41	0.877953	1.06976	0.135581	1.41468	0.560976
membrane_part(2)	51	0.877953	1.00333	0.121564	1.0314	0.313725
metabolic_process(2)	392	0.877953	0.853622	0.0438477	-0.554885	0.459184
metal_ion_binding(5)	18	0.877953	1.18667	0.204623	1.5087	0.555556
metallopeptidase_activity(6)	8	0.877953	0.68625	0.306934	-0.624574	0.625
methyltransferase_activity(5)	16	0.877953	0.97	0.217035	0.424112	0.8125
microneme(4)	4	0.877953	1.19	0.43407	0.718887	0.5
microtubule_associated_complex(4)	4	0.877953	0.885	0.43407	0.016235	0.5
microtubule_based_movement(5)	3	0.877953	0.416667	0.501221	-0.920325	0.333333
microtubule_based_process(4)	7	0.877953	1.19	0.328126	0.950997	0.428571
microtubule_cytoskeleton(6)	6	0.877953	1.595	0.354417	2.02318	0.333333
microtubule_motor_activity(9)	4	0.877953	0.89	0.43407	0.0277538	0.5
mitochondrial_envelope(5)	20	0.877953	1.273	0.194122	2.03505	0.35
mitochondrial_matrix(5)	11	0.877953	1.33273	0.261754	1.73741	0.181818
mitochondrial_membrane_part(3)	13	0.877953	1.47231	0.240779	2.46847	0.307692
mitochondrial_part(4)	31	0.877953	1.29419	0.155923	2.66953	0.290323
mitochondrial_transport(5)	7	0.877953	1.04286	0.328126	0.502564	0.714286
mitochondrion(5)	61	0.877953	1.12361	0.111154	2.21003	0.262295
mitochondrion_organization(4)&protein_targeting_to_mitochondrion(5)&establishment_of_protein_localization_to_mitochondrion(6)&protein_localization_to_mitochondrion(7)	6	0.877953	1.015	0.354417	0.386684	0.833333
modification_dependent_macromolecule_catabolic_process(6)&cellular_protein_catabolic_process(6)&proteolysis_involved_in_cellular_protein_catabolic_process(6)&modification_dependent_protein_catabolic_process(7)	32	0.877953	1.05031	0.153467	1.12311	0.125
modification_of_morphology_or_physiology_of_other_organism(3)	7	0.877953	2.19857	0.328126	4.02473	0.714286
modulation_by_symbiont_of_host_cellular_process(4)&modification_of_morphology_or_physiology_of_other_organism_involved_in_symbiotic_interaction(4)&modification_by_symbiont_of_host_morphology_or_physiology(5)	6	0.877953	2.5	0.354417	4.57667	0.666667
molecular_function_regulator(2)	7	0.877953	1.07571	0.328126	0.602699	0.142857
monocarboxylic_acid_biosynthetic_process(7)	5	0.877953	0.606	0.388244	-0.700469	0.6
monocarboxylic_acid_metabolic_process(7)	15	0.877953	0.626	0.224153	-1.12402	0.6
monovalent_inorganic_cation_transmembrane_transporter_activity(8)	10	0.877953	1.306	0.27453	1.5592	0.3
motor_activity(8)	8	0.877953	0.82625	0.306934	-0.16845	0.5
movement_in_environment_of_other_organism_involved_in_symbiotic_interaction(3)&movement_in_host_environment(4)	5	0.877953	0.996	0.388244	0.304054	0.6
movement_of_cell_or_subcellular_component(4)	6	0.877953	0.46	0.354417	-1.17927	0.166667
multi_organism_process(2)	22	0.877953	1.47591	0.185088	3.23066	0.590909
ncRNA_metabolic_process(6)	30	0.877953	0.790333	0.1585	-0.552805	0.566667
ncRNA_processing(7)	11	0.877953	1.20091	0.261754	1.23382	0.818182
negative_regulation_of_biological_process(2)	2	0.877953	0.9	0.613868	0.0359151	1
nitrogen_compound_metabolic_process(3)	163	0.877953	0.881779	0.067998	0.0562701	0.496933
non_membrane_bounded_organelle(3)	100	0.877953	0.8687	0.086814	-0.106583	0.52
nuclear_lumen(5)	29	0.877953	0.957241	0.16121	0.491835	0.689655
nuclear_part(4)	43	0.877953	0.883953	0.13239	0.0453251	0.651163
nuclear_periphery(5)	8	0.877953	0.72125	0.306934	-0.510543	0.625
nuclease_activity(5)	14	0.877953	0.833571	0.23202	-0.191283	0.357143
nucleic_acid_binding(4)	65	0.877953	0.874154	0.10768	-0.035281	0.584615
nucleic_acid_metabolic_process(5)	116	0.877953	0.887586	0.0806048	0.119513	0.586207
nucleobase_containing_compound_biosynthetic_process(5)	43	0.877953	0.99186	0.13239	0.860393	0.604651
nucleobase_containing_compound_metabolic_process(4)	145	0.877953	0.896621	0.0720951	0.258933	0.517241
nucleobase_containing_small_molecule_metabolic_process(4)	30	0.877953	0.922	0.1585	0.2779	0.266667
nucleoplasm(5)	11	0.877953	0.617273	0.261754	-0.995897	0.909091
nucleoplasm_part(5)	10	0.877953	0.623	0.27453	-0.928689	0.9
nucleoside_binding(4)&purine_nucleoside_binding(5)&ribonucleoside_binding(5)&purine_ribonucleoside_triphosphate_binding(5)&purine_ribonucleoside_binding(6)	41	0.877953	0.914146	0.135581	0.266951	0.463415
nucleoside_phosphate_biosynthetic_process(5)&nucleotide_biosynthetic_process(6)	11	0.877953	1.27909	0.261754	1.5325	0.181818
nucleoside_phosphate_metabolic_process(5)	24	0.877953	0.937083	0.177208	0.333678	0.208333
nucleoside_triphosphatase_activity(7)	77	0.877953	0.854935	0.0989337	-0.232659	0.467532
nucleotide_binding(4)&nucleoside_phosphate_binding(4)	43	0.877953	0.888837	0.13239	0.082214	0.465116
nucleotide_metabolic_process(6)	23	0.877953	0.875652	0.18102	-0.0127097	0.217391
nucleotidyltransferase_activity(5)	19	0.877953	1.08	0.199165	1.01447	0.631579
nucleus(5)	82	0.877953	0.85622	0.09587	-0.226696	0.573171
organellar_large_ribosomal_subunit(4)	10	0.877953	0.805	0.27453	-0.265737	0
organellar_ribosome(3)	16	0.877953	0.884375	0.217035	0.0295902	0.125
organelle(2)	322	0.877953	0.885528	0.0483796	0.156576	0.459627
organelle_envelope(4)	24	0.877953	1.21875	0.177208	1.92314	0.291667
organelle_inner_membrane(4)&mitochondrial_membrane(4)&mitochondrial_inner_membrane(5)	19	0.877953	1.26421	0.199165	1.93939	0.315789
organelle_lumen(3)&intracellular_organelle_lumen(4)	40	0.877953	1.0605	0.137265	1.32989	0.55
organelle_membrane(3)	33	0.877953	1.02121	0.151124	0.947959	0.30303
organelle_organization(3)	39	0.877953	1.19487	0.139014	2.27977	0.487179
organelle_part(2)	175	0.877953	0.894686	0.0656252	0.254976	0.508571
organic_acid_biosynthetic_process(5)&carboxylic_acid_biosynthetic_process(6)	8	0.877953	0.55	0.306934	-1.06848	0.5
organic_acid_metabolic_process(4)&oxoacid_metabolic_process(5)	52	0.877953	0.733269	0.120389	-1.2018	0.403846
organic_cyclic_compound_binding(3)&heterocyclic_compound_binding(3)	98	0.877953	0.876939	0.0876954	-0.011564	0.540816
organic_cyclic_compound_biosynthetic_process(5)	53	0.877953	0.890943	0.119248	0.108937	0.566038
organic_cyclic_compound_metabolic_process(4)	152	0.877953	0.880329	0.0704155	0.0337434	0.513158
organic_substance_biosynthetic_process(4)	196	0.877953	0.808571	0.06201	-1.11888	0.494898
organic_substance_metabolic_process(3)	380	0.877953	0.843184	0.0445346	-0.780711	0.460526
organic_substance_transport(5)	26	0.877953	0.990385	0.170256	0.660368	0.384615
organonitrogen_compound_biosynthetic_process(5)	27	0.877953	0.895926	0.167074	0.107576	0.259259
organonitrogen_compound_metabolic_process(4)	59	0.877953	0.742881	0.113022	-1.19509	0.355932
organophosphate_biosynthetic_process(5)	19	0.877953	1.31579	0.199165	2.19836	0.210526
organophosphate_metabolic_process(4)	35	0.877953	1.10514	0.146742	1.54822	0.228571
other_organism_membrane(4)&host_cell_membrane(5)&other_organism_cell_membrane(5)	15	0.877953	1.18333	0.224153	1.36238	0.4
oxidation_reduction_process(4)	19	0.877953	1.41263	0.199165	2.6846	0.315789
oxidoreductase_activity(3)	30	0.877953	1.04033	0.1585	1.02448	0.233333
oxidoreductase_complex(3)	10	0.877953	1.587	0.27453	2.58277	0.3
oxidoreduction_coenzyme_metabolic_process(6)	7	0.877953	0.424286	0.328126	-1.3826	0.428571
passive_evasion_of_immune_response_of_other_organism_involved_in_symbiotic_interaction(7)&antigenic_variation(8)	11	0.877953	1.19273	0.261754	1.20256	0.454545
pellicle(3)	9	0.877953	1.05667	0.28938	0.617575	0.444444
peptidase_activity(4)	44	0.877953	0.923864	0.130877	0.350793	0.318182
peptidase_activity_acting_on_L_amino_acid_peptides(5)	44	0.877953	0.923864	0.130877	0.350793	0.318182
phagocytic_vesicle(7)&secondary_lysosome(8)&phagolysosome(8)&food_vacuole(9)	15	0.877953	0.878667	0.224153	0.00318434	0.666667
phosphatase_activity(6)	9	0.877953	0.605556	0.28938	-0.941313	0.666667
phosphate_containing_compound_metabolic_process(5)	56	0.877953	1.06036	0.11601	1.57231	0.303571
phospholipid_biosynthetic_process(5)	8	0.877953	1.36625	0.306934	1.59089	0.25
phospholipid_metabolic_process(5)	10	0.877953	1.619	0.27453	2.69933	0.3
phosphoric_ester_hydrolase_activity(5)	13	0.877953	0.686154	0.240779	-0.796578	0.461538
phosphorus_metabolic_process(4)	60	0.877953	1.0665	0.112076	1.68231	0.3
phosphorylation(6)	15	0.877953	0.976	0.224153	0.437412	0.4
phosphotransferase_activity_alcohol_group_as_acceptor(5)	20	0.877953	1.038	0.194122	0.824467	0.45
plasma_membrane(3)	12	0.877953	1.4275	0.25061	2.19283	0.25
plasma_membrane_part(3)	8	0.877953	1.5575	0.306934	2.21399	0.25
plastid(5)	59	0.877953	0.779322	0.113022	-0.872668	0.254237
posttranscriptional_regulation_of_gene_expression(6)	6	0.877953	1.14833	0.354417	0.762889	0.833333
primary_active_transmembrane_transporter_activity(5)&P_P_bond_hydrolysis_driven_transmembrane_transporter_activity(6)	12	0.877953	1.15417	0.25061	1.10216	0.583333
primary_metabolic_process(3)	363	0.877953	0.856694	0.0455655	-0.466552	0.46832
proteasomal_protein_catabolic_process(6)&proteasome_mediated_ubiquitin_dependent_protein_catabolic_process(7)&ER_associated_ubiquitin_dependent_protein_catabolic_process(8)	9	0.877953	1.16111	0.28938	0.9785	0.222222
proteasome_complex(4)	20	0.877953	0.95	0.194122	0.371143	0
proteasome_core_complex(4)	9	0.877953	0.872222	0.28938	-0.0198032	0
proteasome_regulatory_particle(4)&proteasome_accessory_complex(4)	9	0.877953	1.04333	0.28938	0.571499	0
protein_DNA_complex(3)	7	0.877953	2.24	0.328126	4.15099	0
protein_binding(3)	63	0.877953	1.06794	0.109375	1.73699	0.539683
protein_catabolic_process(5)	38	0.877953	1.04842	0.140831	1.21045	0.210526
protein_complex(3)	128	0.877953	1.03883	0.0767335	2.09655	0.351562
protein_complex_biogenesis(4)&protein_complex_assembly(5)	3	0.877953	0.846667	0.501221	-0.06242	0
protein_complex_subunit_organization(5)	6	0.877953	0.58	0.354417	-0.840685	0.333333
protein_folding(6)	11	0.877953	0.597273	0.261754	-1.0723	0.636364
protein_kinase_activity(6)	13	0.877953	1.04077	0.240779	0.676207	0.538462
protein_localization(4)&establishment_of_protein_localization(4)&protein_transport(5)	23	0.877953	0.894348	0.18102	0.0905699	0.434783
protein_metabolic_process(4)	206	0.877953	0.743447	0.0604862	-2.22375	0.451456
protein_modification_process(5)&cellular_protein_modification_process(6)	39	0.877953	0.893846	0.139014	0.114329	0.410256
protein_phosphorylation(7)	14	0.877953	0.935714	0.23202	0.24895	0.428571
protein_serine_threonine_kinase_activity(7)	7	0.877953	1.25286	0.328126	1.14256	0.571429
protein_transporter_activity(4)	8	0.877953	0.85125	0.306934	-0.0869988	0.625
proteolysis(5)	53	0.877953	0.971887	0.119248	0.787717	0.226415
proton_transporting_two_sector_ATPase_complex(3)	11	0.877953	0.774545	0.261754	-0.395056	0.181818
purine_NTP_dependent_helicase_activity(9)&ATP_dependent_helicase_activity(10)	16	0.877953	0.701875	0.217035	-0.811288	0.8125
purine_containing_compound_biosynthetic_process(6)	11	0.877953	1.28	0.261754	1.53597	0.0909091
purine_containing_compound_metabolic_process(5)	13	0.877953	1.25308	0.240779	1.55796	0.153846
purine_nucleoside_biosynthetic_process(7)&purine_ribonucleoside_biosynthetic_process(8)	9	0.877953	1.25111	0.28938	1.28951	0
purine_nucleoside_metabolic_process(6)&purine_ribonucleoside_metabolic_process(7)	11	0.877953	1.22455	0.261754	1.32412	0.0909091
purine_nucleotide_binding(5)	42	0.877953	0.905238	0.133957	0.203686	0.452381
purine_nucleotide_biosynthetic_process(7)	9	0.877953	1.40111	0.28938	1.80786	0.111111
purine_nucleotide_metabolic_process(6)	11	0.877953	1.34727	0.261754	1.79298	0.181818
pyridine_containing_compound_metabolic_process(5)	7	0.877953	0.615714	0.328126	-0.799201	0.428571
pyrimidine_containing_compound_metabolic_process(5)	4	0.877953	1.615	0.43407	1.69799	0.5
pyruvate_metabolic_process(8)	10	0.877953	0.67	0.27453	-0.757487	0.6
rRNA_processing(6)&rRNA_metabolic_process(7)	7	0.877953	1.18571	0.328126	0.937936	0.857143
receptor_binding(4)&host_cell_surface_receptor_binding(4)	9	0.877953	1.36889	0.28938	1.69651	0.666667
regulation_of_RNA_metabolic_process(5)&regulation_of_transcription_DNA_templated(6)&regulation_of_RNA_biosynthetic_process(6)&regulation_of_nucleic_acid_templated_transcription(7)	14	0.877953	0.688571	0.23202	-0.816228	0.785714
regulation_of_biological_process(2)	58	0.877953	1.06052	0.113992	1.60155	0.568966
regulation_of_biological_quality(3)	14	0.877953	1.38	0.23202	2.16381	0.571429
regulation_of_biosynthetic_process(4)&regulation_of_cellular_biosynthetic_process(5)	20	0.877953	0.816	0.194122	-0.319144	0.8
regulation_of_cell_adhesion(4)&modulation_by_symbiont_of_host_erythrocyte_aggregation(5)&regulation_of_cell_cell_adhesion(5)&homotypic_cell_cell_adhesion(5)&regulation_of_homotypic_cell_cell_adhesion(6)&erythrocyte_aggregation(6)&regulation_of_erythrocyte_aggregation(7)	6	0.877953	2.5	0.354417	4.57667	0.666667
regulation_of_cell_cycle(4)	14	0.877953	1.18071	0.23202	1.30489	0.428571
regulation_of_cell_cycle_process(5)	9	0.877953	1.16111	0.28938	0.9785	0.222222
regulation_of_cellular_metabolic_process(4)	20	0.877953	0.816	0.194122	-0.319144	0.8
regulation_of_cellular_process(3)	54	0.877953	1.08352	0.118139	1.74003	0.555556
regulation_of_cellular_protein_metabolic_process(5)&regulation_of_protein_metabolic_process(5)	5	0.877953	1.104	0.388244	0.582229	0.8
regulation_of_gene_expression(5)	22	0.877953	0.803636	0.185088	-0.40152	0.772727
regulation_of_macromolecule_biosynthetic_process(5)&regulation_of_cellular_macromolecule_biosynthetic_process(6)	19	0.877953	0.797895	0.199165	-0.401969	0.789474
regulation_of_macromolecule_metabolic_process(4)	22	0.877953	0.803636	0.185088	-0.40152	0.772727
regulation_of_metabolic_process(3)	23	0.877953	0.81913	0.18102	-0.324951	0.782609
regulation_of_nitrogen_compound_metabolic_process(4)&regulation_of_nucleobase_containing_compound_metabolic_process(5)	14	0.877953	0.688571	0.23202	-0.816228	0.785714
regulation_of_primary_metabolic_process(4)	20	0.877953	0.816	0.194122	-0.319144	0.8
regulation_of_translation(6)	5	0.877953	1.104	0.388244	0.582229	0.8
replication_fork(5)	5	0.877953	2.408	0.388244	3.94094	0
response_to_abiotic_stimulus(3)	13	0.877953	1.00231	0.240779	0.516469	0.307692
response_to_biotic_stimulus(3)&response_to_other_organism(3)&response_to_external_biotic_stimulus(4)&response_to_defenses_of_other_organism_involved_in_symbiotic_interaction(4)&avoidance_of_defenses_of_other_organism_involved_in_symbiotic_interaction(5)&response_to_immune_response_of_other_organism_involved_in_symbiotic_interaction(5)&evasion_or_tolerance_of_immune_response_of_other_organism_invo…	11	0.877953	1.19273	0.261754	1.20256	0.454545
response_to_chemical(3)	23	0.877953	1.11	0.18102	1.28189	0.434783
response_to_drug(4)	12	0.877953	1.0425	0.25061	0.656585	0.583333
response_to_external_stimulus(3)	13	0.877953	1.15154	0.240779	1.13625	0.538462
response_to_heat(4)	11	0.877953	1.15364	0.261754	1.05322	0.181818
response_to_organic_substance(4)&response_to_topologically_incorrect_protein(4)&response_to_unfolded_protein(5)	10	0.877953	1.155	0.27453	1.00917	0.2
response_to_stimulus(2)	67	0.877953	0.965672	0.10606	0.827066	0.41791
response_to_stress(3)	30	0.877953	0.943667	0.1585	0.414598	0.366667
response_to_temperature_stimulus(4)	12	0.877953	1.0625	0.25061	0.73639	0.25
rhoptry(3)	6	0.877953	0.363333	0.354417	-1.45202	0.333333
ribonuclease_activity(6)	8	0.877953	0.58625	0.306934	-0.950377	0.5
ribonucleoprotein_complex(3)	85	0.877953	0.552235	0.094163	-3.45908	0.658824
ribonucleoprotein_complex_biogenesis(4)	12	0.877953	1.1775	0.25061	1.19527	0.916667
ribonucleoside_metabolic_process(6)	12	0.877953	1.25417	0.25061	1.50119	0.166667
ribonucleotide_binding(4)&purine_ribonucleotide_binding(5)	42	0.877953	0.905238	0.133957	0.203686	0.452381
ribonucleotide_metabolic_process(6)&purine_ribonucleotide_metabolic_process(7)	10	0.877953	1.364	0.27453	1.77047	0.1
ribose_phosphate_metabolic_process(5)	16	0.877953	1.03	0.217035	0.700565	0.1875
ribosomal_subunit(4)	66	0.877953	0.573636	0.106861	-2.84779	0.606061
ribosome(4)	67	0.877953	0.570299	0.10606	-2.90075	0.61194
ribosome_biogenesis(5)	12	0.877953	1.1775	0.25061	1.19527	0.916667
secondary_active_transmembrane_transporter_activity(5)	6	0.877953	0.658333	0.354417	-0.619665	0.333333
signaling(2)&single_organism_signaling(3)&signal_transduction(4)	13	0.877953	0.806154	0.240779	-0.298195	0.307692
single_organism_biosynthetic_process(4)	42	0.877953	0.924286	0.133957	0.345879	0.357143
single_organism_carbohydrate_metabolic_process(4)	14	0.877953	0.422143	0.23202	-1.96453	0.428571
single_organism_catabolic_process(4)	14	0.877953	0.515	0.23202	-1.56432	0.5
single_organism_cell_adhesion(3)&single_organismal_cell_cell_adhesion(4)	7	0.877953	2.37714	0.328126	4.56894	0.571429
single_organism_cellular_localization(4)&protein_targeting(5)&establishment_of_protein_localization_to_organelle(5)&protein_localization_to_organelle(6)	11	0.877953	0.703636	0.261754	-0.665955	0.545455
single_organism_cellular_process(3)	164	0.877953	0.850793	0.0677904	-0.40065	0.365854
single_organism_intracellular_transport(4)	18	0.877953	0.682222	0.204623	-0.956545	0.388889
single_organism_metabolic_process(3)	123	0.877953	0.882114	0.0782776	0.0531562	0.357724
single_organism_organelle_organization(4)	11	0.877953	1.1	0.261754	0.848304	0.454545
single_organism_process(2)	207	0.877953	0.937101	0.0603399	0.980256	0.362319
single_organism_transport(3)&single_organism_localization(3)	33	0.877953	0.938485	0.151124	0.400546	0.30303
small_molecule_binding(3)	44	0.877953	0.888636	0.130877	0.0816299	0.454545
small_molecule_biosynthetic_process(5)	13	0.877953	0.792308	0.240779	-0.355701	0.538462
small_molecule_metabolic_process(4)	83	0.877953	0.843012	0.0952908	-0.366676	0.373494
small_nucleolar_ribonucleoprotein_complex(4)	8	0.877953	0.50375	0.306934	-1.21916	0.75
small_ribosomal_subunit(5)	27	0.877953	0.581481	0.167074	-1.7745	0.592593
spliceosomal_complex(4)	5	0.877953	0.46	0.388244	-1.07652	0.8
structural_constituent_of_ribosome(3)	64	0.877953	0.572969	0.108518	-2.81046	0.59375
structural_molecule_activity(2)	70	0.877953	0.629571	0.103763	-2.39375	0.585714
substrate_specific_transmembrane_transporter_activity(4)	21	0.877953	1.28952	0.189444	2.17252	0.285714
substrate_specific_transporter_activity(3)	28	0.877953	1.18571	0.164063	1.87587	0.357143
sulfur_compound_metabolic_process(4)	6	0.877953	1.25333	0.354417	1.05915	0.166667
symbiont_containing_vacuole_membrane(3)	5	0.877953	1.524	0.388244	1.66402	0.8
tRNA_metabolic_process(7)	23	0.877953	0.67	0.18102	-1.14879	0.478261
transcription_DNA_templated(6)&nucleic_acid_templated_transcription(7)	27	0.877953	0.772222	0.167074	-0.632839	0.851852
transcription_from_RNA_polymerase_II_promoter(7)	7	0.877953	0.49	0.328126	-1.18233	0.857143
transferase_activity(3)	93	0.877953	0.969032	0.0900219	1.01175	0.483871
transferase_activity_transferring_acyl_groups(4)	7	0.877953	0.798571	0.328126	-0.241924	0.571429
transferase_activity_transferring_acyl_groups_other_than_amino_acyl_groups(5)	6	0.877953	0.873333	0.354417	-0.0130342	0.666667
transferase_activity_transferring_alkyl_or_aryl_other_than_methyl_groups(4)	7	0.877953	0.56	0.328126	-0.968996	0.428571
transferase_activity_transferring_one_carbon_groups(4)	18	0.877953	0.868889	0.204623	-0.0442962	0.722222
transferase_activity_transferring_phosphorus_containing_groups(4)	45	0.877953	1.08422	0.129415	1.59386	0.466667
transferase_complex(5)	14	0.877953	0.915714	0.23202	0.16275	0.642857
transition_metal_ion_binding(6)	12	0.877953	1.02417	0.25061	0.58343	0.666667
translation(6)	106	0.877953	0.580849	0.0843212	-3.52348	0.54717
translation_elongation_factor_activity(7)	6	0.877953	1.05167	0.354417	0.49014	0.5
translation_factor_activity_nucleic_acid_binding(6)	18	0.877953	0.689444	0.204623	-0.921249	0.444444
translation_initiation_factor_activity(7)	11	0.877953	0.554545	0.261754	-1.23554	0.454545
translational_elongation(6)	6	0.877953	1.05167	0.354417	0.49014	0.5
translational_initiation(4)	13	0.877953	0.594615	0.240779	-1.17675	0.384615
transmembrane_transport(4)	7	0.877953	0.975714	0.328126	0.297938	0.142857
transmembrane_transporter_activity(3)	27	0.877953	1.24519	0.167074	2.19803	0.333333
transporter_activity(2)	40	0.877953	1.1325	0.137265	1.85442	0.35
tricarboxylic_acid_cycle(4)&aerobic_respiration(6)&citrate_metabolic_process(8)	10	0.877953	1.394	0.27453	1.87975	0.3
tricarboxylic_acid_metabolic_process(7)	11	0.877953	1.39091	0.261754	1.95969	0.272727
ubiquitin_dependent_protein_catabolic_process(8)	31	0.877953	1.0429	0.155923	1.0579	0.129032
ubiquitin_like_protein_transferase_activity(4)	9	0.877953	1.14889	0.28938	0.936264	0.111111
ubiquitin_protein_transferase_activity(5)	8	0.877953	1.22125	0.306934	1.11847	0.125
unfolded_protein_binding(4)	10	0.877953	0.834	0.27453	-0.160102	0.6
vacuole(5)	20	0.877953	0.7655	0.194122	-0.57929	0.55
vesicle(3)	20	0.877953	0.7375	0.194122	-0.723529	0.55
vesicle_mediated_transport(5)	16	0.877953	0.61625	0.217035	-1.20581	0.3125
zinc_ion_binding(7)	9	0.877953	1.10778	0.28938	0.794197	0.777778

## Sheet: t=42
Pathway	nGene	pFC	avg FC	sd FC	z-value	nFC
3_5_exonuclease_activity(7)	6	0.933319	0.576667	0.335903	-1.06177	0.666667
ATP_binding(6)	25	0.933319	1.0772	0.164558	0.874349	0.56
ATP_dependent_RNA_helicase_activity(10)&RNA_dependent_ATPase_activity(10)	10	0.933319	1.213	0.260189	1.07491	0.8
ATPase_activity(8)	49	0.933319	1.06	0.117542	1.07776	0.591837
ATPase_activity_coupled(9)	32	0.933319	1.01469	0.14545	0.559427	0.71875
ATPase_activity_coupled_to_movement_of_substances(10)	9	0.933319	0.995556	0.274264	0.226923	0.555556
DNA_binding(5)	26	0.933319	1.01077	0.161363	0.479978	0.576923
DNA_conformation_change(5)	7	0.933319	0.985714	0.310986	0.168482	0.142857
DNA_dependent_ATPase_activity(10)	7	0.933319	0.904286	0.310986	-0.093358	0.571429
DNA_dependent_DNA_replication(7)	9	0.933319	1.23778	0.274264	1.1101	0
DNA_helicase_activity(9)	6	0.933319	0.696667	0.335903	-0.704525	0.833333
DNA_metabolic_process(5)	33	0.933319	0.928485	0.14323	-0.0337493	0.242424
DNA_repair(4)	12	0.933319	0.850833	0.237519	-0.347279	0.416667
DNA_replication(6)	18	0.933319	1.09389	0.193934	0.827964	0.0555556
GTP_binding(6)&guanyl_ribonucleotide_binding(6)	16	0.933319	0.674375	0.205698	-1.25886	0.5625
GTPase_activity(8)	9	0.933319	0.615556	0.274264	-1.1586	0.555556
Golgi_apparatus(4)	6	0.933319	0.675	0.335903	-0.769028	0.166667
Maurer_s_cleft(7)	15	0.933319	2.02333	0.212444	5.13084	1
RNA_binding(5)	40	0.933319	0.74175	0.130095	-1.47253	0.8
RNA_biosynthetic_process(6)	29	0.933319	0.80931	0.152788	-0.811634	0.655172
RNA_helicase_activity(9)	12	0.933319	1.2975	0.237519	1.53327	0.833333
RNA_metabolic_process(5)	87	0.933319	0.844138	0.0882125	-1.01098	0.770115
RNA_methyltransferase_activity(6)	7	0.933319	1.49571	0.310986	1.80843	1
RNA_modification(6)	5	0.933319	1.412	0.367963	1.30089	1
RNA_polymerase_activity(6)&DNA_directed_RNA_polymerase_activity(7)	12	0.933319	1.145	0.237519	0.891217	0.666667
RNA_polymerase_complex(4)&DNA_directed_RNA_polymerase_complex(5)&nuclear_DNA_directed_RNA_polymerase_complex(5)	7	0.933319	0.844286	0.310986	-0.286293	0.714286
RNA_processing(6)	26	0.933319	0.7	0.161363	-1.44593	0.846154
RNA_splicing(7)	20	0.933319	0.667	0.183982	-1.44753	0.9
RNA_splicing_via_transesterification_reactions(8)	15	0.933319	0.699333	0.212444	-1.1014	0.933333
S_adenosylmethionine_dependent_methyltransferase_activity(6)	11	0.933319	1.29182	0.248081	1.44509	0.909091
actin_cytoskeleton(6)	7	0.933319	1.35	0.310986	1.33987	0.285714
active_transmembrane_transporter_activity(4)	18	0.933319	1.12556	0.193934	0.99125	0.444444
adenyl_nucleotide_binding(6)&adenyl_ribonucleotide_binding(6)	26	0.933319	1.09808	0.161363	1.02104	0.538462
alpha_amino_acid_metabolic_process(5)	9	0.933319	0.632222	0.274264	-1.09784	0.555556
amino_acid_activation(5)&tRNA_aminoacylation(6)&tRNA_aminoacylation_for_protein_translation(7)	18	0.933319	0.805556	0.193934	-0.658798	0.777778
anion_binding(4)	45	0.933319	0.908	0.122654	-0.206423	0.555556
anion_transmembrane_transporter_activity(6)	4	0.933319	1.025	0.411396	0.222854	0.25
apical_complex(3)	12	0.933319	1.47583	0.237519	2.28409	0.25
apical_part_of_cell(3)	12	0.933319	1.47583	0.237519	2.28409	0.25
apicoplast(6)	57	0.933319	0.808421	0.108981	-1.14605	0.421053
aromatic_compound_biosynthetic_process(5)	47	0.933319	0.771702	0.120016	-1.34662	0.510638
aspartic_type_peptidase_activity(6)&aspartic_type_endopeptidase_activity(7)	8	0.933319	1.05125	0.290901	0.405401	0.625
binding(2)	182	0.933319	0.986319	0.0609893	0.869003	0.593407
biological_adhesion(2)	7	0.933319	1.79429	0.310986	2.76851	1
biological_regulation(2)	66	0.933319	0.974091	0.101279	0.402574	0.560606
biosynthetic_process(3)	197	0.933319	0.890863	0.0586214	-0.724237	0.624365
bounding_membrane_of_organelle(4)	13	0.933319	0.769231	0.228201	-0.71905	0.307692
carbohydrate_derivative_binding(3)	42	0.933319	0.936667	0.126959	0.02637	0.547619
carbohydrate_derivative_biosynthetic_process(5)	19	0.933319	0.721053	0.188761	-1.12452	0.315789
carbohydrate_derivative_catabolic_process(5)	7	0.933319	0.562857	0.310986	-1.19125	0.857143
carbohydrate_derivative_metabolic_process(4)	34	0.933319	0.699412	0.141108	-1.65765	0.382353
carbohydrate_metabolic_process(4)	15	0.933319	0.929333	0.212444	-0.0187598	0.666667
carboxylic_acid_metabolic_process(6)	50	0.933319	0.9758	0.11636	0.365084	0.62
catabolic_process(3)&organic_substance_catabolic_process(4)	52	0.933319	0.974615	0.114101	0.361932	0.5
catalytic_activity(2)	330	0.933319	0.951576	0.0452932	0.403085	0.563636
catalytic_complex(4)	37	0.933319	1.11297	0.135266	1.32815	0.459459
cation_binding(4)	19	0.933319	1.03737	0.188761	0.551224	0.473684
cation_transmembrane_transporter_activity(6)	11	0.933319	1.22455	0.248081	1.17392	0.0909091
cation_transport(5)	8	0.933319	1.27625	0.290901	1.17886	0
cell_adhesion(3)	7	0.933319	1.79429	0.310986	2.76851	1
cell_adhesion_molecule_binding(4)	5	0.933319	1.616	0.367963	1.8553	1
cell_communication(4)	14	0.933319	0.824286	0.2199	-0.49583	0.285714
cell_cycle(4)	19	0.933319	1.11105	0.188761	0.94158	0.473684
cell_cycle_process(4)	13	0.933319	1.15615	0.228201	0.976485	0.307692
cell_periphery(3)	12	0.933319	1.0925	0.237519	0.670182	0.25
cell_surface(3)	8	0.933319	1.09	0.290901	0.538608	0.375
cellular_aldehyde_metabolic_process(4)	8	0.933319	0.76125	0.290901	-0.591504	0.75
cellular_amino_acid_metabolic_process(4)	27	0.933319	0.747778	0.158346	-1.17174	0.703704
cellular_aromatic_compound_metabolic_process(4)	148	0.933319	0.819595	0.067633	-1.68149	0.587838
cellular_biosynthetic_process(4)	195	0.933319	0.886769	0.0589213	-0.790029	0.620513
cellular_catabolic_process(4)	41	0.933319	1.0039	0.128498	0.549296	0.414634
cellular_component_assembly(4)	7	0.933319	0.831429	0.310986	-0.327636	0.571429
cellular_component_biogenesis(3)	19	0.933319	1.21737	0.188761	1.50481	0.789474
cellular_component_organization(3)	44	0.933319	1.11545	0.12404	1.46836	0.522727
cellular_component_organization_or_biogenesis(2)	55	0.933319	1.17873	0.110945	2.21198	0.6
cellular_lipid_metabolic_process(4)	17	0.933319	1.03412	0.199556	0.505115	0.529412
cellular_localization(3)&establishment_of_localization_in_cell(4)	27	0.933319	0.974815	0.158346	0.262059	0.37037
cellular_macromolecular_complex_assembly(6)	3	0.933319	0.726667	0.475039	-0.435022	0.333333
cellular_macromolecule_catabolic_process(5)	38	0.933319	1.02026	0.133474	0.651394	0.368421
cellular_macromolecule_localization(4)&cellular_protein_localization(5)&intracellular_protein_transport(6)	19	0.933319	1.07	0.188761	0.724096	0.421053
cellular_macromolecule_metabolic_process(4)	285	0.933319	0.921404	0.0487379	-0.244475	0.614035
cellular_metabolic_process(3)	360	0.933319	0.918972	0.0433649	-0.330833	0.586111
cellular_nitrogen_compound_biosynthetic_process(5)	53	0.933319	0.79434	0.113019	-1.2297	0.54717
cellular_nitrogen_compound_metabolic_process(4)	155	0.933319	0.838645	0.0660882	-1.43253	0.593548
cellular_protein_metabolic_process(5)	183	0.933319	0.960874	0.0608225	0.453049	0.612022
cellular_response_to_DNA_damage_stimulus(5)	13	0.933319	0.861538	0.228201	-0.314548	0.461538
cellular_response_to_stimulus(3)	27	0.933319	0.842222	0.158346	-0.5753	0.37037
cellular_response_to_stress(4)	14	0.933319	0.882857	0.2199	-0.229475	0.5
chromatin(3)	5	0.933319	1.658	0.367963	1.96944	0
chromatin_organization(4)	9	0.933319	1.21222	0.274264	1.01692	0.555556
chromosomal_part(4)	11	0.933319	1.21273	0.248081	1.12628	0
chromosome(5)	12	0.933319	1.11167	0.237519	0.750877	0
chromosome_organization(4)	19	0.933319	1.14526	0.188761	1.12282	0.368421
coenzyme_metabolic_process(5)	11	0.933319	0.902727	0.248081	-0.123312	0.545455
cofactor_metabolic_process(4)	14	0.933319	0.709286	0.2199	-1.01879	0.428571
cysteine_type_peptidase_activity(6)	5	0.933319	1.072	0.367963	0.376889	0.6
cytoplasm(4)	282	0.933319	0.949787	0.0489965	0.336116	0.560284
cytoplasmic_part(4)	249	0.933319	0.948313	0.0521423	0.287569	0.562249
cytoplasmic_transport(6)	14	0.933319	1.11286	0.2199	0.816454	0.642857
cytoplasmic_vesicle(4)	19	0.933319	0.937368	0.188761	0.021454	0.526316
cytoskeletal_part(4)	14	0.933319	1.22786	0.2199	1.33942	0.142857
cytoskeleton(5)	15	0.933319	1.22333	0.212444	1.36514	0.2
cytoskeleton_organization(4)	10	0.933319	1.154	0.260189	0.848156	0.3
cytosol(5)	69	0.933319	0.998551	0.0990524	0.65856	0.84058
cytosolic_large_ribosomal_subunit(6)	25	0.933319	1.1152	0.164558	1.10527	0.96
cytosolic_part(5)	46	0.933319	1.06391	0.121314	1.0765	0.978261
cytosolic_ribosome(5)	42	0.933319	1.02738	0.126959	0.740884	0.97619
cytosolic_small_ribosomal_subunit(6)	17	0.933319	0.898235	0.199556	-0.175807	1
dephosphorylation(6)	8	0.933319	1.79125	0.290901	2.94922	0.375
electron_carrier_activity(2)	9	0.933319	1.28778	0.274264	1.2924	0.444444
endocytic_vesicle(6)	15	0.933319	0.908667	0.212444	-0.11604	0.666667
endomembrane_system(3)	25	0.933319	1.0132	0.164558	0.485429	0.4
endonuclease_activity(6)	5	0.933319	0.494	0.367963	-1.19392	0.8
endopeptidase_activity(6)	36	0.933319	0.835	0.137132	-0.716965	0.444444
endoplasmic_reticulum(4)	17	0.933319	1.17	0.199556	1.18604	0.529412
energy_derivation_by_oxidation_of_organic_compounds(4)&cellular_respiration(5)	11	0.933319	1.47545	0.248081	2.18532	0.272727
entry_into_cell_of_other_organism_involved_in_symbiotic_interaction(5)&entry_into_host_cell(6)	4	0.933319	1.49	0.411396	1.35315	0.25
entry_into_other_organism_involved_in_symbiotic_interaction(4)&entry_into_host(5)	4	0.933319	1.49	0.411396	1.35315	0.25
envelope(3)	25	0.933319	1.1892	0.164558	1.55496	0.32
enzyme_regulator_activity(2)	6	0.933319	1.56	0.335903	1.86566	0
establishment_of_localization(3)&transport(4)	62	0.933319	1.03742	0.104495	0.99623	0.387097
exonuclease_activity(6)	8	0.933319	0.62125	0.290901	-1.07277	0.625
extracellular_membrane_bounded_organelle(4)&symbiont_containing_vacuole(5)	13	0.933319	1.29231	0.228201	1.57312	0.538462
extracellular_organelle(3)	13	0.933319	1.29231	0.228201	1.57312	0.538462
extracellular_region(2)&extracellular_region_part(2)	51	0.933319	1.56353	0.115214	5.46992	0.686275
extraorganismal_space(3)&other_organism_part(3)&other_organism(4)&other_organism_cell(4)&host(5)&host_cell(5)	50	0.933319	1.5808	0.11636	5.56445	0.68
fatty_acid_biosynthetic_process(6)	5	0.933319	0.502	0.367963	-1.17218	0.8
fatty_acid_metabolic_process(5)	6	0.933319	0.598333	0.335903	-0.997268	0.833333
gene_expression(5)	162	0.933319	0.847469	0.0646446	-1.32802	0.759259
generation_of_precursor_metabolites_and_energy(4)	19	0.933319	1.31105	0.188761	2.00112	0.526316
glyceraldehyde_3_phosphate_metabolic_process(5)	8	0.933319	0.76125	0.290901	-0.591504	0.75
glycolytic_process(4)&carbohydrate_catabolic_process(5)&single_organism_carbohydrate_catabolic_process(5)	8	0.933319	1.26125	0.290901	1.1273	0.875
glycosyl_compound_biosynthetic_process(5)&nucleoside_biosynthetic_process(6)&ribonucleoside_biosynthetic_process(7)	10	0.933319	0.988	0.260189	0.210159	0.3
glycosyl_compound_metabolic_process(4)&nucleoside_metabolic_process(5)	13	0.933319	0.839231	0.228201	-0.412303	0.307692
guanyl_nucleotide_binding(6)	16	0.933319	0.674375	0.205698	-1.25886	0.5625
helicase_activity(8)	27	0.933319	0.99	0.158346	0.357958	0.814815
heterocycle_biosynthetic_process(5)	53	0.933319	0.795849	0.113019	-1.21634	0.528302
heterocycle_metabolic_process(4)	152	0.933319	0.824211	0.0667372	-1.63489	0.592105
host_cell_cytoplasm_part(6)	37	0.933319	1.64459	0.135266	5.25835	0.810811
host_cell_cytosol(7)	5	0.933319	1.254	0.367963	0.871503	0.6
host_cell_part(4)	48	0.933319	1.53521	0.11876	5.06813	0.666667
host_cell_plasma_membrane(6)	13	0.933319	1.29308	0.228201	1.5765	0.461538
host_cell_surface_binding(3)	14	0.933319	1.49286	0.2199	2.54451	0.571429
host_intracellular_part(5)&host_cell_cytoplasm(6)	40	0.933319	1.64025	0.130095	5.43397	0.775
hydrogen_ion_transmembrane_transporter_activity(9)	10	0.933319	1.187	0.260189	0.974987	0.1
hydrolase_activity(3)	166	0.933319	0.897892	0.063861	-0.554755	0.566265
hydrolase_activity_acting_on_acid_anhydrides(4)&hydrolase_activity_acting_on_acid_anhydrides_in_phosphorus_containing_anhydrides(5)&pyrophosphatase_activity(6)	81	0.933319	0.898642	0.0914212	-0.379308	0.567901
hydrolase_activity_acting_on_acid_anhydrides_catalyzing_transmembrane_movement_of_substances(4)&ATPase_activity_coupled_to_transmembrane_movement_of_substances(5)	9	0.933319	0.995556	0.274264	0.226923	0.555556
hydrolase_activity_acting_on_ester_bonds(4)	28	0.933319	0.795357	0.155493	-0.887253	0.607143
infected_host_cell_surface_knob(7)	5	0.933319	1.616	0.367963	1.8553	1
inner_membrane_complex(3)	8	0.933319	2.27625	0.290901	4.61646	0.125
inorganic_cation_transmembrane_transporter_activity(7)	11	0.933319	1.22455	0.248081	1.17392	0.0909091
integral_component_of_membrane(4)	21	0.933319	0.838571	0.179548	-0.5277	0.333333
interaction_with_host(4)	14	0.933319	1.62571	0.2199	3.14868	0.785714
interspecies_interaction_between_organisms(3)&symbiosis_encompassing_mutualism_through_parasitism(4)	20	0.933319	1.4155	0.183982	2.62081	0.65
intracellular_membrane_bounded_organelle(4)	239	0.933319	0.910167	0.0532219	-0.434997	0.485356
intracellular_non_membrane_bounded_organelle(4)	100	0.933319	1.0764	0.0822791	1.73897	0.62
intracellular_organelle(3)	311	0.933319	0.945466	0.0466562	0.260362	0.540193
intracellular_organelle_part(3)	170	0.933319	1.03412	0.0631052	1.59732	0.552941
intracellular_region_of_host(5)	40	0.933319	1.64025	0.130095	5.43397	0.775
intracellular_transport(5)	26	0.933319	0.991538	0.161363	0.360801	0.346154
intrinsic_component_of_membrane(3)	22	0.933319	0.833182	0.17542	-0.570842	0.318182
intrinsic_component_of_plasma_membrane(4)	7	0.933319	0.851429	0.310986	-0.263324	0.142857
ion_binding(3)	62	0.933319	0.942097	0.104495	0.0840047	0.548387
ion_transmembrane_transporter_activity(5)	15	0.933319	1.17133	0.212444	1.12037	0.133333
ion_transport(4)	12	0.933319	1.27667	0.237519	1.44556	0
isomerase_activity(3)	9	0.933319	0.746667	0.274264	-0.680557	0.555556
kinase_activity(5)	22	0.933319	1.06409	0.17542	0.745482	0.454545
large_ribosomal_subunit(5)	39	0.933319	1.08333	0.131752	1.13861	0.74359
ligase_activity(3)	24	0.933319	1.07875	0.167952	0.865912	0.666667
ligase_activity_forming_carbon_oxygen_bonds(4)&ligase_activity_forming_aminoacyl_tRNA_and_related_compounds(5)&aminoacyl_tRNA_ligase_activity(6)	18	0.933319	0.805556	0.193934	-0.658798	0.777778
lipid_biosynthetic_process(5)	14	0.933319	0.902143	0.2199	-0.141773	0.5
lipid_metabolic_process(4)	17	0.933319	1.03412	0.199556	0.505115	0.529412
localization(2)	63	0.933319	1.03079	0.103662	0.940315	0.380952
locomotion(2)	6	0.933319	1.17167	0.335903	0.709574	0.333333
lyase_activity(3)	16	0.933319	0.72	0.205698	-1.03705	0.5625
lytic_vacuole(6)&lysosome(7)	15	0.933319	0.908667	0.212444	-0.11604	0.666667
mRNA_metabolic_process(6)&mRNA_processing(7)	7	0.933319	0.722857	0.310986	-0.676756	1
macromolecular_complex(2)	214	0.933319	0.961869	0.0562448	0.50761	0.560748
macromolecular_complex_assembly(5)	4	0.933319	1.03	0.411396	0.235008	0.25
macromolecular_complex_subunit_organization(4)	14	0.933319	0.985714	0.2199	0.23827	0.571429
macromolecule_biosynthetic_process(5)&cellular_macromolecule_biosynthetic_process(5)	156	0.933319	0.900897	0.065876	-0.492156	0.653846
macromolecule_catabolic_process(5)	38	0.933319	1.02026	0.133474	0.651394	0.368421
macromolecule_localization(3)	23	0.933319	1.16826	0.171564	1.36942	0.478261
macromolecule_metabolic_process(4)	303	0.933319	0.922574	0.0472681	-0.227309	0.60396
macromolecule_modification(5)	45	0.933319	1.04289	0.122654	0.893324	0.488889
membrane(2)	91	0.933319	0.981978	0.0862519	0.564153	0.351648
membrane_bounded_organelle(3)	249	0.933319	0.92751	0.0521423	-0.111401	0.485944
membrane_bounded_vesicle(4)&cytoplasmic_membrane_bounded_vesicle(5)	18	0.933319	0.901667	0.193934	-0.163211	0.555556
membrane_coat(3)&coated_membrane(3)	7	0.933319	0.805714	0.310986	-0.410322	0
membrane_enclosed_lumen(2)	41	0.933319	1.12976	0.128498	1.52871	0.560976
membrane_part(2)	51	0.933319	0.924118	0.115214	-0.079861	0.294118
metabolic_process(2)	392	0.933319	0.931148	0.0415572	-0.052236	0.571429
metal_ion_binding(5)	18	0.933319	1.06944	0.193934	0.701919	0.5
metallopeptidase_activity(6)	8	0.933319	1.20625	0.290901	0.938229	0.875
methyltransferase_activity(5)	16	0.933319	1.1925	0.205698	1.26001	0.9375
microneme(4)	4	0.933319	0.8975	0.411396	-0.0870664	0.25
microtubule_associated_complex(4)	4	0.933319	0.3775	0.411396	-1.35106	0
microtubule_based_movement(5)	3	0.933319	0	0.475039	-1.96472	0
microtubule_based_process(4)	7	0.933319	0.688571	0.310986	-0.787005	0.142857
microtubule_cytoskeleton(6)	6	0.933319	1.03167	0.335903	0.292787	0
microtubule_motor_activity(9)	4	0.933319	0.635	0.411396	-0.725138	0.25
mitochondrial_envelope(5)	20	0.933319	1.279	0.183982	1.87889	0.35
mitochondrial_matrix(5)	11	0.933319	1.64182	0.248081	2.85592	0.272727
mitochondrial_membrane_part(3)	13	0.933319	1.28923	0.228201	1.55964	0.307692
mitochondrial_part(4)	31	0.933319	1.40774	0.147778	3.21039	0.322581
mitochondrial_transport(5)	7	0.933319	1.66857	0.310986	2.36426	0.857143
mitochondrion(5)	61	0.933319	1.10262	0.105348	1.6071	0.377049
mitochondrion_organization(4)&protein_targeting_to_mitochondrion(5)&establishment_of_protein_localization_to_mitochondrion(6)&protein_localization_to_mitochondrion(7)	6	0.933319	1.83667	0.335903	2.68931	1
modification_dependent_macromolecule_catabolic_process(6)&cellular_protein_catabolic_process(6)&proteolysis_involved_in_cellular_protein_catabolic_process(6)&modification_dependent_protein_catabolic_process(7)	32	0.933319	1.05563	0.14545	0.84088	0.3125
modification_of_morphology_or_physiology_of_other_organism(3)	7	0.933319	1.74429	0.310986	2.60773	0.857143
modulation_by_symbiont_of_host_cellular_process(4)&modification_of_morphology_or_physiology_of_other_organism_involved_in_symbiotic_interaction(4)&modification_by_symbiont_of_host_morphology_or_physiology(5)	6	0.933319	1.94833	0.335903	3.02175	1
molecular_function_regulator(2)	7	0.933319	1.38	0.310986	1.43634	0.142857
monocarboxylic_acid_biosynthetic_process(7)	5	0.933319	0.502	0.367963	-1.17218	0.8
monocarboxylic_acid_metabolic_process(7)	15	0.933319	1.06133	0.212444	0.602581	0.8
monovalent_inorganic_cation_transmembrane_transporter_activity(8)	10	0.933319	1.187	0.260189	0.974987	0.1
motor_activity(8)	8	0.933319	0.4675	0.290901	-1.6013	0.25
movement_in_environment_of_other_organism_involved_in_symbiotic_interaction(3)&movement_in_host_environment(4)	5	0.933319	1.282	0.367963	0.947598	0.4
movement_of_cell_or_subcellular_component(4)	6	0.933319	0.106667	0.335903	-2.46098	0
multi_organism_process(2)	22	0.933319	1.36818	0.17542	2.47899	0.590909
ncRNA_metabolic_process(6)	30	0.933319	0.941333	0.15022	0.0533522	0.8
ncRNA_processing(7)	11	0.933319	1.12273	0.248081	0.763495	0.909091
negative_regulation_of_biological_process(2)	2	0.933319	1.82	0.581801	1.52403	1
nitrogen_compound_metabolic_process(3)	163	0.933319	0.833804	0.064446	-1.54416	0.595092
non_membrane_bounded_organelle(3)	100	0.933319	1.0764	0.0822791	1.73897	0.62
nuclear_lumen(5)	29	0.933319	0.897241	0.152788	-0.236126	0.655172
nuclear_part(4)	43	0.933319	0.821628	0.125474	-0.890148	0.651163
nuclear_periphery(5)	8	0.933319	0.84625	0.290901	-0.299308	0.5
nuclease_activity(5)	14	0.933319	0.540714	0.2199	-1.78538	0.714286
nucleic_acid_binding(4)	65	0.933319	0.854308	0.102055	-0.774203	0.692308
nucleic_acid_metabolic_process(5)	116	0.933319	0.85819	0.0763942	-0.983439	0.646552
nucleobase_containing_compound_biosynthetic_process(5)	43	0.933319	0.842093	0.125474	-0.727046	0.55814
nucleobase_containing_compound_metabolic_process(4)	145	0.933319	0.836552	0.0683291	-1.41619	0.6
nucleobase_containing_small_molecule_metabolic_process(4)	30	0.933319	0.840333	0.15022	-0.618993	0.433333
nucleoplasm(5)	11	0.933319	0.762727	0.248081	-0.687645	0.818182
nucleoplasm_part(5)	10	0.933319	0.775	0.260189	-0.608475	0.8
nucleoside_binding(4)&purine_nucleoside_binding(5)&ribonucleoside_binding(5)&purine_ribonucleoside_triphosphate_binding(5)&purine_ribonucleoside_binding(6)	41	0.933319	0.92	0.128498	-0.103649	0.560976
nucleoside_phosphate_biosynthetic_process(5)&nucleotide_biosynthetic_process(6)	11	0.933319	0.851818	0.248081	-0.328524	0.181818
nucleoside_phosphate_metabolic_process(5)	24	0.933319	0.75125	0.167952	-1.08406	0.375
nucleoside_triphosphatase_activity(7)	77	0.933319	0.916104	0.0937658	-0.183594	0.584416
nucleotide_binding(4)&nucleoside_phosphate_binding(4)	43	0.933319	0.936279	0.125474	0.0235931	0.534884
nucleotide_metabolic_process(6)	23	0.933319	0.70913	0.171564	-1.30673	0.391304
nucleotidyltransferase_activity(5)	19	0.933319	0.884211	0.188761	-0.26016	0.631579
nucleus(5)	82	0.933319	0.808293	0.0908621	-1.376	0.658537
organellar_large_ribosomal_subunit(4)	10	0.933319	0.853	0.260189	-0.308693	0.1
organellar_ribosome(3)	16	0.933319	0.913125	0.205698	-0.0981719	0.25
organelle(2)	322	0.933319	0.955124	0.0458524	0.475559	0.540373
organelle_envelope(4)	24	0.933319	1.20875	0.167952	1.63994	0.333333
organelle_inner_membrane(4)&mitochondrial_membrane(4)&mitochondrial_inner_membrane(5)	19	0.933319	1.22842	0.188761	1.56336	0.315789
organelle_lumen(3)&intracellular_organelle_lumen(4)	40	0.933319	1.102	0.130095	1.2966	0.55
organelle_membrane(3)	33	0.933319	1.08303	0.14323	1.04526	0.30303
organelle_organization(3)	39	0.933319	1.20436	0.131752	2.0572	0.487179
organelle_part(2)	175	0.933319	1.04663	0.0621972	1.82178	0.565714
organic_acid_biosynthetic_process(5)&carboxylic_acid_biosynthetic_process(6)	8	0.933319	0.59125	0.290901	-1.1759	0.625
organic_acid_metabolic_process(4)&oxoacid_metabolic_process(5)	52	0.933319	0.953462	0.114101	0.176535	0.615385
organic_cyclic_compound_binding(3)&heterocyclic_compound_binding(3)	98	0.933319	0.886735	0.0831145	-0.560481	0.622449
organic_cyclic_compound_biosynthetic_process(5)	53	0.933319	0.795849	0.113019	-1.21634	0.528302
organic_cyclic_compound_metabolic_process(4)	152	0.933319	0.824211	0.0667372	-1.63489	0.592105
organic_substance_biosynthetic_process(4)	196	0.933319	0.89398	0.0587708	-0.669366	0.622449
organic_substance_metabolic_process(3)	380	0.933319	0.922105	0.0422083	-0.26567	0.576316
organic_substance_transport(5)	26	0.933319	1.15115	0.161363	1.34997	0.461538
organonitrogen_compound_biosynthetic_process(5)	27	0.933319	0.849259	0.158346	-0.530859	0.37037
organonitrogen_compound_metabolic_process(4)	59	0.933319	0.828305	0.107118	-0.980352	0.59322
organophosphate_biosynthetic_process(5)	19	0.933319	1.01895	0.188761	0.453635	0.210526
organophosphate_metabolic_process(4)	35	0.933319	0.911143	0.139077	-0.15945	0.342857
other_organism_membrane(4)&host_cell_membrane(5)&other_organism_cell_membrane(5)	15	0.933319	1.222	0.212444	1.35886	0.533333
oxidation_reduction_process(4)	19	0.933319	1.45053	0.188761	2.74001	0.315789
oxidoreductase_activity(3)	30	0.933319	0.937333	0.15022	0.0267247	0.266667
oxidoreductase_complex(3)	10	0.933319	1.315	0.260189	1.46694	0.3
oxidoreduction_coenzyme_metabolic_process(6)	7	0.933319	0.585714	0.310986	-1.11775	0.857143
passive_evasion_of_immune_response_of_other_organism_involved_in_symbiotic_interaction(7)&antigenic_variation(8)	11	0.933319	1.23909	0.248081	1.23255	0.636364
pellicle(3)	9	0.933319	2.02333	0.274264	3.97433	0.111111
peptidase_activity(4)	44	0.933319	0.890909	0.12404	-0.341902	0.522727
peptidase_activity_acting_on_L_amino_acid_peptides(5)	44	0.933319	0.890909	0.12404	-0.341902	0.522727
phagocytic_vesicle(7)&secondary_lysosome(8)&phagolysosome(8)&food_vacuole(9)	15	0.933319	0.908667	0.212444	-0.11604	0.666667
phosphatase_activity(6)	9	0.933319	1.01889	0.274264	0.312	0.666667
phosphate_containing_compound_metabolic_process(5)	56	0.933319	0.999821	0.10995	0.604844	0.357143
phospholipid_biosynthetic_process(5)	8	0.933319	1.24875	0.290901	1.08433	0.25
phospholipid_metabolic_process(5)	10	0.933319	1.386	0.260189	1.73981	0.3
phosphoric_ester_hydrolase_activity(5)	13	0.933319	1.12308	0.228201	0.831539	0.461538
phosphorus_metabolic_process(4)	60	0.933319	1.034	0.106222	0.947839	0.35
phosphorylation(6)	15	0.933319	0.831333	0.212444	-0.480058	0.4
phosphotransferase_activity_alcohol_group_as_acceptor(5)	20	0.933319	1.0415	0.183982	0.588	0.5
plasma_membrane(3)	12	0.933319	1.0925	0.237519	0.670182	0.25
plasma_membrane_part(3)	8	0.933319	0.85625	0.290901	-0.264932	0.25
plastid(5)	59	0.933319	0.808644	0.107118	-1.1639	0.40678
posttranscriptional_regulation_of_gene_expression(6)	6	0.933319	1.22	0.335903	0.853464	0.833333
primary_active_transmembrane_transporter_activity(5)&P_P_bond_hydrolysis_driven_transmembrane_transporter_activity(6)	12	0.933319	1.19	0.237519	1.08068	0.583333
primary_metabolic_process(3)	363	0.933319	0.932424	0.0431853	-0.020713	0.584022
proteasomal_protein_catabolic_process(6)&proteasome_mediated_ubiquitin_dependent_protein_catabolic_process(7)&ER_associated_ubiquitin_dependent_protein_catabolic_process(8)	9	0.933319	1.38333	0.274264	1.64081	0.333333
proteasome_complex(4)	20	0.933319	0.627	0.183982	-1.66494	0.3
proteasome_core_complex(4)	9	0.933319	0.593333	0.274264	-1.23963	0.333333
proteasome_regulatory_particle(4)&proteasome_accessory_complex(4)	9	0.933319	0.641111	0.274264	-1.06543	0.333333
protein_DNA_complex(3)	7	0.933319	1.59429	0.310986	2.12539	0
protein_binding(3)	63	0.933319	1.17619	0.103662	2.34292	0.603175
protein_catabolic_process(5)	38	0.933319	1.02026	0.133474	0.651394	0.368421
protein_complex(3)	128	0.933319	0.980469	0.0727251	0.648332	0.398438
protein_complex_biogenesis(4)&protein_complex_assembly(5)	3	0.933319	0.726667	0.475039	-0.435022	0.333333
protein_complex_subunit_organization(5)	6	0.933319	0.688333	0.335903	-0.729334	0.5
protein_folding(6)	11	0.933319	0.866364	0.248081	-0.269892	0.636364
protein_kinase_activity(6)	13	0.933319	0.953077	0.228201	0.0865823	0.538462
protein_localization(4)&establishment_of_protein_localization(4)&protein_transport(5)	23	0.933319	1.16826	0.171564	1.36942	0.478261
protein_metabolic_process(4)	206	0.933319	0.959951	0.0573266	0.464579	0.601942
protein_modification_process(5)&cellular_protein_modification_process(6)	39	0.933319	1.00821	0.131752	0.568389	0.410256
protein_phosphorylation(7)	14	0.933319	0.862143	0.2199	-0.323674	0.428571
protein_serine_threonine_kinase_activity(7)	7	0.933319	1.14	0.310986	0.6646	0.571429
protein_transporter_activity(4)	8	0.933319	1.4725	0.290901	1.85349	0.625
proteolysis(5)	53	0.933319	1.05264	0.113019	1.05578	0.396226
proton_transporting_two_sector_ATPase_complex(3)	11	0.933319	0.728182	0.248081	-0.826895	0.0909091
purine_NTP_dependent_helicase_activity(9)&ATP_dependent_helicase_activity(10)	16	0.933319	1.04875	0.205698	0.561169	0.875
purine_containing_compound_biosynthetic_process(6)	11	0.933319	0.939091	0.248081	0.0232673	0.272727
purine_containing_compound_metabolic_process(5)	13	0.933319	0.869231	0.228201	-0.28084	0.307692
purine_nucleoside_biosynthetic_process(7)&purine_ribonucleoside_biosynthetic_process(8)	9	0.933319	0.955556	0.274264	0.0810782	0.222222
purine_nucleoside_metabolic_process(6)&purine_ribonucleoside_metabolic_process(7)	11	0.933319	0.87	0.248081	-0.255234	0.272727
purine_nucleotide_binding(5)	42	0.933319	0.936667	0.126959	0.02637	0.547619
purine_nucleotide_biosynthetic_process(7)	9	0.933319	0.915556	0.274264	-0.0647668	0.111111
purine_nucleotide_metabolic_process(6)	11	0.933319	0.837273	0.248081	-0.387156	0.181818
pyridine_containing_compound_metabolic_process(5)	7	0.933319	0.61	0.310986	-1.03966	0.857143
pyrimidine_containing_compound_metabolic_process(5)	4	0.933319	1.435	0.411396	1.21946	0.5
pyruvate_metabolic_process(8)	10	0.933319	1.281	0.260189	1.33626	0.8
rRNA_processing(6)&rRNA_metabolic_process(7)	7	0.933319	1.23143	0.310986	0.958596	0.857143
receptor_binding(4)&host_cell_surface_receptor_binding(4)	9	0.933319	1.48	0.274264	1.99327	0.777778
regulation_of_RNA_metabolic_process(5)&regulation_of_transcription_DNA_templated(6)&regulation_of_RNA_biosynthetic_process(6)&regulation_of_nucleic_acid_templated_transcription(7)	14	0.933319	0.657857	0.2199	-1.25267	0.714286
regulation_of_biological_process(2)	58	0.933319	1.0631	0.108038	1.20129	0.603448
regulation_of_biological_quality(3)	14	0.933319	1.02286	0.2199	0.407177	0.571429
regulation_of_biosynthetic_process(4)&regulation_of_cellular_biosynthetic_process(5)	20	0.933319	0.922	0.183982	-0.061521	0.75
regulation_of_cell_adhesion(4)&modulation_by_symbiont_of_host_erythrocyte_aggregation(5)&regulation_of_cell_cell_adhesion(5)&homotypic_cell_cell_adhesion(5)&regulation_of_homotypic_cell_cell_adhesion(6)&erythrocyte_aggregation(6)&regulation_of_erythrocyte_aggregation(7)	6	0.933319	1.94833	0.335903	3.02175	1
regulation_of_cell_cycle(4)	14	0.933319	1.31857	0.2199	1.75194	0.5
regulation_of_cell_cycle_process(5)	9	0.933319	1.38333	0.274264	1.64081	0.333333
regulation_of_cellular_metabolic_process(4)	20	0.933319	0.922	0.183982	-0.061521	0.75
regulation_of_cellular_process(3)	54	0.933319	1.10259	0.111968	1.51181	0.592593
regulation_of_cellular_protein_metabolic_process(5)&regulation_of_protein_metabolic_process(5)	5	0.933319	1.386	0.367963	1.23023	0.8
regulation_of_gene_expression(5)	22	0.933319	0.777273	0.17542	-0.889558	0.727273
regulation_of_macromolecule_biosynthetic_process(5)&regulation_of_cellular_macromolecule_biosynthetic_process(6)	19	0.933319	0.849474	0.188761	-0.444186	0.736842
regulation_of_macromolecule_metabolic_process(4)	22	0.933319	0.777273	0.17542	-0.889558	0.727273
regulation_of_metabolic_process(3)	23	0.933319	0.843478	0.171564	-0.523656	0.73913
regulation_of_nitrogen_compound_metabolic_process(4)&regulation_of_nucleobase_containing_compound_metabolic_process(5)	14	0.933319	0.657857	0.2199	-1.25267	0.714286
regulation_of_primary_metabolic_process(4)	20	0.933319	0.922	0.183982	-0.061521	0.75
regulation_of_translation(6)	5	0.933319	1.386	0.367963	1.23023	0.8
replication_fork(5)	5	0.933319	0.934	0.367963	0.00185143	0
response_to_abiotic_stimulus(3)	13	0.933319	0.892308	0.228201	-0.179714	0.692308
response_to_biotic_stimulus(3)&response_to_other_organism(3)&response_to_external_biotic_stimulus(4)&response_to_defenses_of_other_organism_involved_in_symbiotic_interaction(4)&avoidance_of_defenses_of_other_organism_involved_in_symbiotic_interaction(5)&response_to_immune_response_of_other_organism_involved_in_symbiotic_interaction(5)&evasion_or_tolerance_of_immune_response_of_other_organism_invo…	11	0.933319	1.23909	0.248081	1.23255	0.636364
response_to_chemical(3)	23	0.933319	0.947391	0.171564	0.0820252	0.73913
response_to_drug(4)	12	0.933319	1.03083	0.237519	0.410554	0.583333
response_to_external_stimulus(3)	13	0.933319	1.16769	0.228201	1.02705	0.692308
response_to_heat(4)	11	0.933319	0.844545	0.248081	-0.35784	0.818182
response_to_organic_substance(4)&response_to_topologically_incorrect_protein(4)&response_to_unfolded_protein(5)	10	0.933319	0.852	0.260189	-0.312537	0.9
response_to_stimulus(2)	67	0.933319	0.933582	0.10052	0.00261987	0.552239
response_to_stress(3)	30	0.933319	0.817	0.15022	-0.77432	0.666667
response_to_temperature_stimulus(4)	12	0.933319	0.828333	0.237519	-0.442008	0.75
rhoptry(3)	6	0.933319	1.715	0.335903	2.3271	0
ribonuclease_activity(6)	8	0.933319	0.595	0.290901	-1.163	0.875
ribonucleoprotein_complex(3)	85	0.933319	0.943529	0.0892442	0.114413	0.811765
ribonucleoprotein_complex_biogenesis(4)	12	0.933319	1.4425	0.237519	2.14375	0.916667
ribonucleoside_metabolic_process(6)	12	0.933319	0.904167	0.237519	-0.122736	0.333333
ribonucleotide_binding(4)&purine_ribonucleotide_binding(5)	42	0.933319	0.936667	0.126959	0.02637	0.547619
ribonucleotide_metabolic_process(6)&purine_ribonucleotide_metabolic_process(7)	10	0.933319	0.748	0.260189	-0.712246	0.1
ribose_phosphate_metabolic_process(5)	16	0.933319	0.678125	0.205698	-1.24062	0.375
ribosomal_subunit(4)	66	0.933319	1.02273	0.101279	0.882798	0.787879
ribosome(4)	67	0.933319	1.01642	0.10052	0.826693	0.791045
ribosome_biogenesis(5)	12	0.933319	1.4425	0.237519	2.14375	0.916667
secondary_active_transmembrane_transporter_activity(5)	6	0.933319	0.996667	0.335903	0.18859	0.166667
signaling(2)&single_organism_signaling(3)&signal_transduction(4)	13	0.933319	0.798462	0.228201	-0.590957	0.230769
single_organism_biosynthetic_process(4)	42	0.933319	0.85619	0.126959	-0.607503	0.47619
single_organism_carbohydrate_metabolic_process(4)	14	0.933319	0.831429	0.2199	-0.463347	0.642857
single_organism_catabolic_process(4)	14	0.933319	0.850714	0.2199	-0.375645	0.857143
single_organism_cell_adhesion(3)&single_organismal_cell_cell_adhesion(4)	7	0.933319	1.79429	0.310986	2.76851	1
single_organism_cellular_localization(4)&protein_targeting(5)&establishment_of_protein_localization_to_organelle(5)&protein_localization_to_organelle(6)	11	0.933319	1.16	0.248081	0.913739	0.727273
single_organism_cellular_process(3)	164	0.933319	0.894451	0.0642492	-0.60495	0.47561
single_organism_intracellular_transport(4)	18	0.933319	1.01167	0.193934	0.403993	0.5
single_organism_metabolic_process(3)	123	0.933319	0.930569	0.0741886	-0.0370628	0.520325
single_organism_organelle_organization(4)	11	0.933319	0.911818	0.248081	-0.0866675	0.545455
single_organism_process(2)	207	0.933319	0.967633	0.0571879	0.600024	0.478261
single_organism_transport(3)&single_organism_localization(3)	33	0.933319	1.0703	0.14323	0.956397	0.363636
small_molecule_binding(3)	44	0.933319	0.925455	0.12404	-0.0634003	0.522727
small_molecule_biosynthetic_process(5)	13	0.933319	0.802308	0.228201	-0.574103	0.615385
small_molecule_metabolic_process(4)	83	0.933319	0.93	0.0903131	-0.0367471	0.554217
small_nucleolar_ribonucleoprotein_complex(4)	8	0.933319	0.71625	0.290901	-0.746196	0.875
small_ribosomal_subunit(5)	27	0.933319	0.935185	0.158346	0.0117871	0.851852
spliceosomal_complex(4)	5	0.933319	0.358	0.367963	-1.56352	0.8
structural_constituent_of_ribosome(3)	64	0.933319	1.02531	0.102849	0.894456	0.78125
structural_molecule_activity(2)	70	0.933319	1.05	0.0983424	1.18648	0.757143
substrate_specific_transmembrane_transporter_activity(4)	21	0.933319	1.21667	0.179548	1.57812	0.238095
substrate_specific_transporter_activity(3)	28	0.933319	1.21571	0.155493	1.81613	0.321429
sulfur_compound_metabolic_process(4)	6	0.933319	1.54167	0.335903	1.81108	0.5
symbiont_containing_vacuole_membrane(3)	5	0.933319	1.472	0.367963	1.46395	1
tRNA_metabolic_process(7)	23	0.933319	0.853043	0.171564	-0.467903	0.782609
transcription_DNA_templated(6)&nucleic_acid_templated_transcription(7)	27	0.933319	0.758148	0.158346	-1.10625	0.703704
transcription_from_RNA_polymerase_II_promoter(7)	7	0.933319	0.578571	0.310986	-1.14072	0.714286
transferase_activity(3)	93	0.933319	1.04634	0.0853195	1.32473	0.623656
transferase_activity_transferring_acyl_groups(4)	7	0.933319	0.965714	0.310986	0.10417	0.571429
transferase_activity_transferring_acyl_groups_other_than_amino_acyl_groups(5)	6	0.933319	0.893333	0.335903	-0.119039	0.666667
transferase_activity_transferring_alkyl_or_aryl_other_than_methyl_groups(4)	7	0.933319	1.02143	0.310986	0.283324	1
transferase_activity_transferring_one_carbon_groups(4)	18	0.933319	1.08556	0.193934	0.784994	0.888889
transferase_activity_transferring_phosphorus_containing_groups(4)	45	0.933319	0.956222	0.122654	0.186732	0.511111
transferase_complex(5)	14	0.933319	0.780714	0.2199	-0.693971	0.571429
transition_metal_ion_binding(6)	12	0.933319	0.9875	0.237519	0.228113	0.583333
translation(6)	106	0.933319	0.921321	0.0799165	-0.150131	0.754717
translation_elongation_factor_activity(7)	6	0.933319	0.796667	0.335903	-0.40682	0.666667
translation_factor_activity_nucleic_acid_binding(6)	18	0.933319	0.638889	0.193934	-1.5182	0.611111
translation_initiation_factor_activity(7)	11	0.933319	0.602727	0.248081	-1.3326	0.545455
translational_elongation(6)	6	0.933319	0.796667	0.335903	-0.40682	0.666667
translational_initiation(4)	13	0.933319	0.691538	0.228201	-1.0595	0.615385
transmembrane_transport(4)	7	0.933319	1.16286	0.310986	0.738099	0.142857
transmembrane_transporter_activity(3)	27	0.933319	1.19667	0.158346	1.66311	0.333333
transporter_activity(2)	40	0.933319	1.17275	0.130095	1.84044	0.4
tricarboxylic_acid_cycle(4)&aerobic_respiration(6)&citrate_metabolic_process(8)	10	0.933319	1.583	0.260189	2.49696	0.3
tricarboxylic_acid_metabolic_process(7)	11	0.933319	1.49909	0.248081	2.2806	0.272727
ubiquitin_dependent_protein_catabolic_process(8)	31	0.933319	1.05	0.147778	0.789573	0.322581
ubiquitin_like_protein_transferase_activity(4)	9	0.933319	1.59667	0.274264	2.41865	0.222222
ubiquitin_protein_transferase_activity(5)	8	0.933319	1.74625	0.290901	2.79453	0.25
unfolded_protein_binding(4)	10	0.933319	1.179	0.260189	0.94424	0.5
vacuole(5)	20	0.933319	0.841	0.183982	-0.501782	0.5
vesicle(3)	20	0.933319	0.895	0.183982	-0.208275	0.55
vesicle_mediated_transport(5)	16	0.933319	0.826875	0.205698	-0.517476	0.25
zinc_ion_binding(7)	9	0.933319	1.07667	0.274264	0.522665	0.666667

## Sheet: t=48
Pathway	nGene	pFC	avg FC	sd FC	z-value	nFC
3_5_exonuclease_activity(7)	6	0.758545	0.485	0.28103	-0.973366	1
ATP_binding(6)	25	0.758545	0.7208	0.137676	-0.274158	0.6
ATP_dependent_RNA_helicase_activity(10)&RNA_dependent_ATPase_activity(10)	10	0.758545	0.998	0.217685	1.10001	0.9
ATPase_activity(8)	49	0.758545	0.75449	0.09834	-0.0412358	0.571429
ATPase_activity_coupled(9)	32	0.758545	0.779687	0.12169	0.173742	0.6875
ATPase_activity_coupled_to_movement_of_substances(10)	9	0.758545	0.616667	0.22946	-0.618314	0.444444
DNA_binding(5)	26	0.758545	0.826154	0.135002	0.500798	0.692308
DNA_conformation_change(5)	7	0.758545	0.6	0.260183	-0.609359	0.285714
DNA_dependent_ATPase_activity(10)	7	0.758545	0.534286	0.260183	-0.861928	0.428571
DNA_dependent_DNA_replication(7)	9	0.758545	0.495556	0.22946	-1.14612	0.444444
DNA_helicase_activity(9)	6	0.758545	0.578333	0.28103	-0.641254	0.833333
DNA_metabolic_process(5)	33	0.758545	0.509697	0.119832	-2.07665	0.515152
DNA_repair(4)	12	0.758545	0.439167	0.198718	-1.60719	0.583333
DNA_replication(6)	18	0.758545	0.567222	0.162253	-1.17916	0.444444
GTP_binding(6)&guanyl_ribonucleotide_binding(6)	16	0.758545	0.636875	0.172095	-0.706993	0.75
GTPase_activity(8)	9	0.758545	1.04	0.22946	1.2266	0.555556
Golgi_apparatus(4)	6	0.758545	0.508333	0.28103	-0.890338	0.166667
Maurer_s_cleft(7)	15	0.758545	1.24667	0.177739	2.74628	0.866667
RNA_binding(5)	40	0.758545	0.83975	0.108842	0.746079	0.9
RNA_biosynthetic_process(6)	29	0.758545	0.767586	0.127829	0.0707295	0.827586
RNA_helicase_activity(9)	12	0.758545	1.06333	0.198718	1.53377	0.916667
RNA_metabolic_process(5)	87	0.758545	0.82069	0.0738021	0.842046	0.908046
RNA_methyltransferase_activity(6)	7	0.758545	1.19571	0.260183	1.68024	0.857143
RNA_modification(6)	5	0.758545	1.056	0.307853	0.966225	1
RNA_polymerase_activity(6)&DNA_directed_RNA_polymerase_activity(7)	12	0.758545	0.96	0.198718	1.01377	0.833333
RNA_polymerase_complex(4)&DNA_directed_RNA_polymerase_complex(5)&nuclear_DNA_directed_RNA_polymerase_complex(5)	7	0.758545	0.908571	0.260183	0.576619	0.857143
RNA_processing(6)	26	0.758545	0.875769	0.135002	0.868313	0.961538
RNA_splicing(7)	20	0.758545	0.883	0.153926	0.808536	1
RNA_splicing_via_transesterification_reactions(8)	15	0.758545	0.908	0.177739	0.840868	1
S_adenosylmethionine_dependent_methyltransferase_activity(6)	11	0.758545	0.926364	0.207554	0.808553	0.818182
actin_cytoskeleton(6)	7	0.758545	1.16429	0.260183	1.55944	0.285714
active_transmembrane_transporter_activity(4)	18	0.758545	0.896667	0.162253	0.851275	0.5
adenyl_nucleotide_binding(6)&adenyl_ribonucleotide_binding(6)	26	0.758545	0.743846	0.135002	-0.108878	0.576923
alpha_amino_acid_metabolic_process(5)	9	0.758545	0.864444	0.22946	0.461516	0.777778
amino_acid_activation(5)&tRNA_aminoacylation(6)&tRNA_aminoacylation_for_protein_translation(7)	18	0.758545	0.607778	0.162253	-0.929212	0.888889
anion_binding(4)	45	0.758545	0.683778	0.102618	-0.728599	0.6
anion_transmembrane_transporter_activity(6)	4	0.758545	0.4775	0.34419	-0.81654	0.75
apical_complex(3)	12	0.758545	1.57583	0.198718	4.1128	0.416667
apical_part_of_cell(3)	12	0.758545	1.57583	0.198718	4.1128	0.416667
apicoplast(6)	57	0.758545	0.600175	0.0911782	-1.73692	0.614035
aromatic_compound_biosynthetic_process(5)	47	0.758545	0.744894	0.100411	-0.135955	0.744681
aspartic_type_peptidase_activity(6)&aspartic_type_endopeptidase_activity(7)	8	0.758545	0.98875	0.243379	0.94587	0.625
binding(2)	182	0.758545	0.866593	0.0510261	2.11751	0.648352
biological_adhesion(2)	7	0.758545	1.40714	0.260183	2.49285	0.714286
biological_regulation(2)	66	0.758545	0.985303	0.0847337	2.67613	0.560606
biosynthetic_process(3)	197	0.758545	0.837259	0.049045	1.60493	0.761421
bounding_membrane_of_organelle(4)	13	0.758545	0.600769	0.190922	-0.826387	0.538462
carbohydrate_derivative_binding(3)	42	0.758545	0.703095	0.106219	-0.52203	0.642857
carbohydrate_derivative_biosynthetic_process(5)	19	0.758545	0.651053	0.157925	-0.680653	0.473684
carbohydrate_derivative_catabolic_process(5)	7	0.758545	0.652857	0.260183	-0.406205	1
carbohydrate_derivative_metabolic_process(4)	34	0.758545	0.690588	0.118056	-0.57563	0.617647
carbohydrate_metabolic_process(4)	15	0.758545	1.00533	0.177739	1.38849	0.666667
carboxylic_acid_metabolic_process(6)	50	0.758545	0.7848	0.0973516	0.269693	0.76
catabolic_process(3)&organic_substance_catabolic_process(4)	52	0.758545	0.680577	0.0954611	-0.816751	0.615385
catalytic_activity(2)	330	0.758545	0.783879	0.0378941	0.668544	0.606061
catalytic_complex(4)	37	0.758545	0.785405	0.113169	0.237348	0.513514
cation_binding(4)	19	0.758545	0.695789	0.157925	-0.397375	0.421053
cation_transmembrane_transporter_activity(6)	11	0.758545	0.65	0.207554	-0.522971	0.0909091
cation_transport(5)	8	0.758545	0.74125	0.243379	-0.0710617	0.25
cell_adhesion(3)	7	0.758545	1.40714	0.260183	2.49285	0.714286
cell_adhesion_molecule_binding(4)	5	0.758545	1.054	0.307853	0.959728	0.6
cell_communication(4)	14	0.758545	1.23571	0.183977	2.59363	0.357143
cell_cycle(4)	19	0.758545	0.725789	0.157925	-0.207411	0.526316
cell_cycle_process(4)	13	0.758545	0.646154	0.190922	-0.588675	0.384615
cell_periphery(3)	12	0.758545	1.08167	0.198718	1.62603	0.25
cell_surface(3)	8	0.758545	1.5875	0.243379	3.40602	0.375
cellular_aldehyde_metabolic_process(4)	8	0.758545	0.8575	0.243379	0.406588	1
cellular_amino_acid_metabolic_process(4)	27	0.758545	0.693333	0.132479	-0.492242	0.851852
cellular_aromatic_compound_metabolic_process(4)	148	0.758545	0.759527	0.0565845	0.0173564	0.756757
cellular_biosynthetic_process(4)	195	0.758545	0.837795	0.0492959	1.60764	0.764103
cellular_catabolic_process(4)	41	0.758545	0.626585	0.107507	-1.22745	0.536585
cellular_component_assembly(4)	7	0.758545	0.847143	0.260183	0.340521	0.428571
cellular_component_biogenesis(3)	19	0.758545	1.16316	0.157925	2.56205	0.789474
cellular_component_organization(3)	44	0.758545	0.935	0.103777	1.70033	0.5
cellular_component_organization_or_biogenesis(2)	55	0.758545	1.00945	0.0928211	2.70315	0.6
cellular_lipid_metabolic_process(4)	17	0.758545	0.715882	0.166957	-0.255531	0.470588
cellular_localization(3)&establishment_of_localization_in_cell(4)	27	0.758545	0.826296	0.132479	0.511413	0.518519
cellular_macromolecular_complex_assembly(6)	3	0.758545	0.526667	0.397436	-0.583435	0.333333
cellular_macromolecule_catabolic_process(5)	38	0.758545	0.581579	0.11167	-1.58472	0.5
cellular_macromolecule_localization(4)&cellular_protein_localization(5)&intracellular_protein_transport(6)	19	0.758545	0.960526	0.157925	1.27897	0.578947
cellular_macromolecule_metabolic_process(4)	285	0.758545	0.818772	0.0407761	1.47702	0.719298
cellular_metabolic_process(3)	360	0.758545	0.812222	0.0362808	1.4795	0.7
cellular_nitrogen_compound_biosynthetic_process(5)	53	0.758545	0.729623	0.0945563	-0.305874	0.754717
cellular_nitrogen_compound_metabolic_process(4)	155	0.758545	0.754774	0.055292	-0.0681967	0.754839
cellular_protein_metabolic_process(5)	183	0.758545	0.869071	0.0508865	2.17201	0.68306
cellular_response_to_DNA_damage_stimulus(5)	13	0.758545	0.492308	0.190922	-1.39448	0.615385
cellular_response_to_stimulus(3)	27	0.758545	0.877778	0.132479	0.900015	0.481481
cellular_response_to_stress(4)	14	0.758545	0.612143	0.183977	-0.795762	0.642857
chromatin(3)	5	0.758545	0.916	0.307853	0.511462	0.2
chromatin_organization(4)	9	0.758545	0.706667	0.22946	-0.226088	0.444444
chromosomal_part(4)	11	0.758545	0.647273	0.207554	-0.536111	0.545455
chromosome(5)	12	0.758545	0.593333	0.198718	-0.831386	0.5
chromosome_organization(4)	19	0.758545	0.675789	0.157925	-0.524017	0.421053
coenzyme_metabolic_process(5)	11	0.758545	0.529091	0.207554	-1.10551	0.727273
cofactor_metabolic_process(4)	14	0.758545	0.446429	0.183977	-1.69649	0.642857
cysteine_type_peptidase_activity(6)	5	0.758545	0.77	0.307853	0.0372096	0.4
cytoplasm(4)	282	0.758545	0.826915	0.0409924	1.66787	0.677305
cytoplasmic_part(4)	249	0.758545	0.82241	0.0436243	1.46397	0.694779
cytoplasmic_transport(6)	14	0.758545	1.045	0.183977	1.55701	0.642857
cytoplasmic_vesicle(4)	19	0.758545	0.672105	0.157925	-0.547346	0.631579
cytoskeletal_part(4)	14	0.758545	1.05571	0.183977	1.61525	0.214286
cytoskeleton(5)	15	0.758545	1.13	0.177739	2.08989	0.266667
cytoskeleton_organization(4)	10	0.758545	1.085	0.217685	1.49967	0.3
cytosol(5)	69	0.758545	1.08768	0.0828712	3.97166	0.913043
cytosolic_large_ribosomal_subunit(6)	25	0.758545	1.1692	0.137676	2.98276	1
cytosolic_part(5)	46	0.758545	1.265	0.101496	4.9899	1
cytosolic_ribosome(5)	42	0.758545	1.22048	0.106219	4.34884	1
cytosolic_small_ribosomal_subunit(6)	17	0.758545	1.29588	0.166957	3.21842	1
dephosphorylation(6)	8	0.758545	1.2225	0.243379	1.90631	0.25
electron_carrier_activity(2)	9	0.758545	0.742222	0.22946	-0.0711353	0.444444
endocytic_vesicle(6)	15	0.758545	0.617333	0.177739	-0.794489	0.733333
endomembrane_system(3)	25	0.758545	0.5528	0.137676	-1.49441	0.4
endonuclease_activity(6)	5	0.758545	0.676	0.307853	-0.268131	0.8
endopeptidase_activity(6)	36	0.758545	0.6275	0.11473	-1.1422	0.555556
endoplasmic_reticulum(4)	17	0.758545	0.678235	0.166957	-0.481021	0.411765
energy_derivation_by_oxidation_of_organic_compounds(4)&cellular_respiration(5)	11	0.758545	0.613636	0.207554	-0.698172	0.363636
entry_into_cell_of_other_organism_involved_in_symbiotic_interaction(5)&entry_into_host_cell(6)	4	0.758545	1.4925	0.34419	2.13241	0.5
entry_into_other_organism_involved_in_symbiotic_interaction(4)&entry_into_host(5)	4	0.758545	1.4925	0.34419	2.13241	0.5
envelope(3)	25	0.758545	0.9204	0.137676	1.17562	0.6
enzyme_regulator_activity(2)	6	0.758545	0.965	0.28103	0.734637	0.166667
establishment_of_localization(3)&transport(4)	62	0.758545	0.730484	0.0874243	-0.320975	0.467742
exonuclease_activity(6)	8	0.758545	0.555	0.243379	-0.836329	0.875
extracellular_membrane_bounded_organelle(4)&symbiont_containing_vacuole(5)	13	0.758545	0.777692	0.190922	0.100289	0.692308
extracellular_organelle(3)	13	0.758545	0.777692	0.190922	0.100289	0.692308
extracellular_region(2)&extracellular_region_part(2)	51	0.758545	1.02549	0.0963925	2.76936	0.666667
extraorganismal_space(3)&other_organism_part(3)&other_organism(4)&other_organism_cell(4)&host(5)&host_cell(5)	50	0.758545	1.0348	0.0973516	2.8377	0.66
fatty_acid_biosynthetic_process(6)	5	0.758545	0.448	0.307853	-1.00874	0.6
fatty_acid_metabolic_process(5)	6	0.758545	0.606667	0.28103	-0.540434	0.666667
gene_expression(5)	162	0.758545	0.898951	0.0540842	2.59606	0.87037
generation_of_precursor_metabolites_and_energy(4)	19	0.758545	0.835789	0.157925	0.489121	0.631579
glyceraldehyde_3_phosphate_metabolic_process(5)	8	0.758545	0.8575	0.243379	0.406588	1
glycolytic_process(4)&carbohydrate_catabolic_process(5)&single_organism_carbohydrate_catabolic_process(5)	8	0.758545	1.285	0.243379	2.16311	0.875
glycosyl_compound_biosynthetic_process(5)&nucleoside_biosynthetic_process(6)&ribonucleoside_biosynthetic_process(7)	10	0.758545	0.64	0.217685	-0.544571	0.6
glycosyl_compound_metabolic_process(4)&nucleoside_metabolic_process(5)	13	0.758545	0.647692	0.190922	-0.580617	0.692308
guanyl_nucleotide_binding(6)	16	0.758545	0.636875	0.172095	-0.706993	0.75
helicase_activity(8)	27	0.758545	0.83037	0.132479	0.542166	0.851852
heterocycle_biosynthetic_process(5)	53	0.758545	0.773208	0.0945563	0.155068	0.735849
heterocycle_metabolic_process(4)	152	0.758545	0.765921	0.055835	0.132106	0.756579
host_cell_cytoplasm_part(6)	37	0.758545	1.10459	0.113169	3.05781	0.756757
host_cell_cytosol(7)	5	0.758545	1.516	0.307853	2.46044	0.6
host_cell_part(4)	48	0.758545	1.01917	0.0993591	2.62303	0.645833
host_cell_plasma_membrane(6)	13	0.758545	0.79	0.190922	0.164753	0.307692
host_cell_surface_binding(3)	14	0.758545	1.66	0.183977	4.89982	0.5
host_intracellular_part(5)&host_cell_cytoplasm(6)	40	0.758545	1.11775	0.108842	3.30023	0.75
hydrogen_ion_transmembrane_transporter_activity(9)	10	0.758545	0.707	0.217685	-0.236787	0.1
hydrolase_activity(3)	166	0.758545	0.75253	0.0534286	-0.112576	0.596386
hydrolase_activity_acting_on_acid_anhydrides(4)&hydrolase_activity_acting_on_acid_anhydrides_in_phosphorus_containing_anhydrides(5)&pyrophosphatase_activity(6)	81	0.758545	0.77642	0.0764867	0.233699	0.580247
hydrolase_activity_acting_on_acid_anhydrides_catalyzing_transmembrane_movement_of_substances(4)&ATPase_activity_coupled_to_transmembrane_movement_of_substances(5)	9	0.758545	0.616667	0.22946	-0.618314	0.444444
hydrolase_activity_acting_on_ester_bonds(4)	28	0.758545	0.828571	0.130092	0.538286	0.642857
infected_host_cell_surface_knob(7)	5	0.758545	1.054	0.307853	0.959728	0.6
inner_membrane_complex(3)	8	0.758545	2.24	0.243379	6.08703	0
inorganic_cation_transmembrane_transporter_activity(7)	11	0.758545	0.65	0.207554	-0.522971	0.0909091
integral_component_of_membrane(4)	21	0.758545	0.692857	0.150217	-0.437286	0.285714
interaction_with_host(4)	14	0.758545	1.26214	0.183977	2.73728	0.642857
interspecies_interaction_between_organisms(3)&symbiosis_encompassing_mutualism_through_parasitism(4)	20	0.758545	1.071	0.153926	2.0299	0.55
intracellular_membrane_bounded_organelle(4)	239	0.758545	0.732134	0.0445276	-0.593138	0.640167
intracellular_non_membrane_bounded_organelle(4)	100	0.758545	1.0348	0.068838	4.01312	0.75
intracellular_organelle(3)	311	0.758545	0.827299	0.0390344	1.76137	0.672026
intracellular_organelle_part(3)	170	0.758545	0.920588	0.0527963	3.06922	0.705882
intracellular_region_of_host(5)	40	0.758545	1.11775	0.108842	3.30023	0.75
intracellular_transport(5)	26	0.758545	0.821538	0.135002	0.46661	0.5
intrinsic_component_of_membrane(3)	22	0.758545	0.818182	0.146763	0.406348	0.272727
intrinsic_component_of_plasma_membrane(4)	7	0.758545	1.19857	0.260183	1.69122	0.142857
ion_binding(3)	62	0.758545	0.699355	0.0874243	-0.677044	0.548387
ion_transmembrane_transporter_activity(5)	15	0.758545	0.604	0.177739	-0.869505	0.266667
ion_transport(4)	12	0.758545	0.734167	0.198718	-0.122678	0.25
isomerase_activity(3)	9	0.758545	0.78	0.22946	0.0935025	0.666667
kinase_activity(5)	22	0.758545	0.827273	0.146763	0.468291	0.363636
large_ribosomal_subunit(5)	39	0.758545	1.07154	0.110229	2.83948	0.871795
ligase_activity(3)	24	0.758545	0.72125	0.140515	-0.265416	0.791667
ligase_activity_forming_carbon_oxygen_bonds(4)&ligase_activity_forming_aminoacyl_tRNA_and_related_compounds(5)&aminoacyl_tRNA_ligase_activity(6)	18	0.758545	0.607778	0.162253	-0.929212	0.888889
lipid_biosynthetic_process(5)	14	0.758545	0.652857	0.183977	-0.574461	0.5
lipid_metabolic_process(4)	17	0.758545	0.715882	0.166957	-0.255531	0.470588
localization(2)	63	0.758545	0.723333	0.0867277	-0.406002	0.460317
locomotion(2)	6	0.758545	1.30333	0.28103	1.93854	0.333333
lyase_activity(3)	16	0.758545	1.06125	0.172095	1.75894	0.5625
lytic_vacuole(6)&lysosome(7)	15	0.758545	0.617333	0.177739	-0.794489	0.733333
mRNA_metabolic_process(6)&mRNA_processing(7)	7	0.758545	0.677143	0.260183	-0.312864	1
macromolecular_complex(2)	214	0.758545	0.858084	0.0470567	2.1153	0.682243
macromolecular_complex_assembly(5)	4	0.758545	0.62	0.34419	-0.402525	0.25
macromolecular_complex_subunit_organization(4)	14	0.758545	0.723571	0.183977	-0.190097	0.5
macromolecule_biosynthetic_process(5)&cellular_macromolecule_biosynthetic_process(5)	156	0.758545	0.861218	0.0551145	1.8629	0.794872
macromolecule_catabolic_process(5)	38	0.758545	0.581579	0.11167	-1.58472	0.5
macromolecule_localization(3)	23	0.758545	0.91087	0.143537	1.06122	0.608696
macromolecule_metabolic_process(4)	303	0.758545	0.819307	0.0395464	1.53647	0.70297
macromolecule_modification(5)	45	0.758545	0.829556	0.102618	0.691993	0.444444
membrane(2)	91	0.758545	0.773736	0.0721618	0.210518	0.461538
membrane_bounded_organelle(3)	249	0.758545	0.738996	0.0436243	-0.44812	0.638554
membrane_bounded_vesicle(4)&cytoplasmic_membrane_bounded_vesicle(5)	18	0.758545	0.642222	0.162253	-0.716923	0.666667
membrane_coat(3)&coated_membrane(3)	7	0.758545	0.554286	0.260183	-0.785059	0.142857
membrane_enclosed_lumen(2)	41	0.758545	0.800976	0.107507	0.394679	0.707317
membrane_part(2)	51	0.758545	0.779216	0.0963925	0.214444	0.352941
metabolic_process(2)	392	0.758545	0.81852	0.0347684	1.725	0.678571
metal_ion_binding(5)	18	0.758545	0.721667	0.162253	-0.227289	0.444444
metallopeptidase_activity(6)	8	0.758545	0.99875	0.243379	0.986959	1
methyltransferase_activity(5)	16	0.758545	1.01875	0.172095	1.51199	0.875
microneme(4)	4	0.758545	1.5275	0.34419	2.2341	0.25
microtubule_associated_complex(4)	4	0.758545	0.645	0.34419	-0.32989	0
microtubule_based_movement(5)	3	0.758545	0	0.397436	-1.90859	0
microtubule_based_process(4)	7	0.758545	0.667143	0.260183	-0.351299	0.142857
microtubule_cytoskeleton(6)	6	0.758545	0.675	0.28103	-0.297281	0.166667
microtubule_motor_activity(9)	4	0.758545	0.8325	0.34419	0.214867	0.25
mitochondrial_envelope(5)	20	0.758545	0.944	0.153926	1.20483	0.65
mitochondrial_matrix(5)	11	0.758545	0.908182	0.207554	0.720953	0.454545
mitochondrial_membrane_part(3)	13	0.758545	0.926154	0.190922	0.877891	0.538462
mitochondrial_part(4)	31	0.758545	0.93129	0.123637	1.3972	0.580645
mitochondrial_transport(5)	7	0.758545	1.74143	0.260183	3.77766	1
mitochondrion(5)	61	0.758545	0.883115	0.088138	1.41335	0.622951
mitochondrion_organization(4)&protein_targeting_to_mitochondrion(5)&establishment_of_protein_localization_to_mitochondrion(6)&protein_localization_to_mitochondrion(7)	6	0.758545	2.01333	0.28103	4.46496	1
modification_dependent_macromolecule_catabolic_process(6)&cellular_protein_catabolic_process(6)&proteolysis_involved_in_cellular_protein_catabolic_process(6)&modification_dependent_protein_catabolic_process(7)	32	0.758545	0.623438	0.12169	-1.11026	0.4375
modification_of_morphology_or_physiology_of_other_organism(3)	7	0.758545	1.38429	0.260183	2.405	0.571429
modulation_by_symbiont_of_host_cellular_process(4)&modification_of_morphology_or_physiology_of_other_organism_involved_in_symbiotic_interaction(4)&modification_by_symbiont_of_host_morphology_or_physiology(5)	6	0.758545	1.47667	0.28103	2.55532	0.666667
molecular_function_regulator(2)	7	0.758545	0.837143	0.260183	0.302087	0.285714
monocarboxylic_acid_biosynthetic_process(7)	5	0.758545	0.448	0.307853	-1.00874	0.6
monocarboxylic_acid_metabolic_process(7)	15	0.758545	1.044	0.177739	1.60604	0.8
monovalent_inorganic_cation_transmembrane_transporter_activity(8)	10	0.758545	0.707	0.217685	-0.236787	0.1
motor_activity(8)	8	0.758545	0.60625	0.243379	-0.625752	0.25
movement_in_environment_of_other_organism_involved_in_symbiotic_interaction(3)&movement_in_host_environment(4)	5	0.758545	1.508	0.307853	2.43446	0.4
movement_of_cell_or_subcellular_component(4)	6	0.758545	0.155	0.28103	-2.14762	0
multi_organism_process(2)	22	0.758545	1.06773	0.146763	2.10668	0.5
ncRNA_metabolic_process(6)	30	0.758545	0.773667	0.12568	0.120319	0.933333
ncRNA_processing(7)	11	0.758545	0.995455	0.207554	1.14143	1
negative_regulation_of_biological_process(2)	2	0.758545	1.955	0.486758	2.45801	1
nitrogen_compound_metabolic_process(3)	163	0.758545	0.766258	0.0539181	0.143046	0.754601
non_membrane_bounded_organelle(3)	100	0.758545	1.0348	0.068838	4.01312	0.75
nuclear_lumen(5)	29	0.758545	0.701724	0.127829	-0.444506	0.793103
nuclear_part(4)	43	0.758545	0.73093	0.104977	-0.263055	0.790698
nuclear_periphery(5)	8	0.758545	0.56625	0.243379	-0.790105	0.625
nuclease_activity(5)	14	0.758545	0.600714	0.183977	-0.857881	0.857143
nucleic_acid_binding(4)	65	0.758545	0.857231	0.085383	1.1558	0.8
nucleic_acid_metabolic_process(5)	116	0.758545	0.739914	0.0639145	-0.291501	0.801724
nucleobase_containing_compound_biosynthetic_process(5)	43	0.758545	0.790465	0.104977	0.304069	0.767442
nucleobase_containing_compound_metabolic_process(4)	145	0.758545	0.772276	0.0571668	0.240191	0.765517
nucleobase_containing_small_molecule_metabolic_process(4)	30	0.758545	0.832	0.12568	0.584459	0.666667
nucleoplasm(5)	11	0.758545	0.734545	0.207554	-0.11563	0.909091
nucleoplasm_part(5)	10	0.758545	0.709	0.217685	-0.227599	0.9
nucleoside_binding(4)&purine_nucleoside_binding(5)&ribonucleoside_binding(5)&purine_ribonucleoside_triphosphate_binding(5)&purine_ribonucleoside_binding(6)	41	0.758545	0.688049	0.107507	-0.655736	0.658537
nucleoside_phosphate_biosynthetic_process(5)&nucleotide_biosynthetic_process(6)	11	0.758545	0.820909	0.207554	0.300471	0.545455
nucleoside_phosphate_metabolic_process(5)	24	0.758545	0.74	0.140515	-0.131978	0.625
nucleoside_triphosphatase_activity(7)	77	0.758545	0.775195	0.0784482	0.212241	0.584416
nucleotide_binding(4)&nucleoside_phosphate_binding(4)	43	0.758545	0.706047	0.104977	-0.500095	0.627907
nucleotide_metabolic_process(6)	23	0.758545	0.743478	0.143537	-0.104967	0.652174
nucleotidyltransferase_activity(5)	19	0.758545	0.790526	0.157925	0.20251	0.789474
nucleus(5)	82	0.758545	0.744146	0.0760189	-0.189408	0.756098
organellar_large_ribosomal_subunit(4)	10	0.758545	0.648	0.217685	-0.507821	0.5
organellar_ribosome(3)	16	0.758545	0.7225	0.172095	-0.209448	0.625
organelle(2)	322	0.758545	0.829068	0.0383619	1.83837	0.667702
organelle_envelope(4)	24	0.758545	0.815	0.140515	0.401773	0.625
organelle_inner_membrane(4)&mitochondrial_membrane(4)&mitochondrial_inner_membrane(5)	19	0.758545	0.862105	0.157925	0.655756	0.631579
organelle_lumen(3)&intracellular_organelle_lumen(4)	40	0.758545	0.7585	0.108842	-0.000412743	0.7
organelle_membrane(3)	33	0.758545	0.73697	0.119832	-0.180046	0.606061
organelle_organization(3)	39	0.758545	0.985385	0.110229	2.05789	0.487179
organelle_part(2)	175	0.758545	0.911257	0.0520366	2.93471	0.714286
organic_acid_biosynthetic_process(5)&carboxylic_acid_biosynthetic_process(6)	8	0.758545	0.82875	0.243379	0.28846	0.75
organic_acid_metabolic_process(4)&oxoacid_metabolic_process(5)	52	0.758545	0.78	0.0954611	0.224752	0.75
organic_cyclic_compound_binding(3)&heterocyclic_compound_binding(3)	98	0.758545	0.81051	0.0695369	0.747305	0.72449
organic_cyclic_compound_biosynthetic_process(5)	53	0.758545	0.773208	0.0945563	0.155068	0.735849
organic_cyclic_compound_metabolic_process(4)	152	0.758545	0.765921	0.055835	0.132106	0.756579
organic_substance_biosynthetic_process(4)	196	0.758545	0.840408	0.04917	1.6649	0.765306
organic_substance_metabolic_process(3)	380	0.758545	0.816105	0.0353131	1.63	0.684211
organic_substance_transport(5)	26	0.758545	0.865	0.135002	0.788542	0.615385
organonitrogen_compound_biosynthetic_process(5)	27	0.758545	0.78963	0.132479	0.234639	0.592593
organonitrogen_compound_metabolic_process(4)	59	0.758545	0.750169	0.0896194	-0.0934555	0.762712
organophosphate_biosynthetic_process(5)	19	0.758545	0.792632	0.157925	0.215841	0.473684
organophosphate_metabolic_process(4)	35	0.758545	0.726286	0.116357	-0.277242	0.514286
other_organism_membrane(4)&host_cell_membrane(5)&other_organism_cell_membrane(5)	15	0.758545	0.762	0.177739	0.019439	0.4
oxidation_reduction_process(4)	19	0.758545	0.8	0.157925	0.262498	0.421053
oxidoreductase_activity(3)	30	0.758545	0.720667	0.12568	-0.301386	0.433333
oxidoreductase_complex(3)	10	0.758545	0.663	0.217685	-0.438914	0.3
oxidoreduction_coenzyme_metabolic_process(6)	7	0.758545	0.661429	0.260183	-0.373261	1
passive_evasion_of_immune_response_of_other_organism_involved_in_symbiotic_interaction(7)&antigenic_variation(8)	11	0.758545	0.82	0.207554	0.296091	0.454545
pellicle(3)	9	0.758545	1.99111	0.22946	5.3716	0
peptidase_activity(4)	44	0.758545	0.671818	0.103777	-0.835701	0.636364
peptidase_activity_acting_on_L_amino_acid_peptides(5)	44	0.758545	0.671818	0.103777	-0.835701	0.636364
phagocytic_vesicle(7)&secondary_lysosome(8)&phagolysosome(8)&food_vacuole(9)	15	0.758545	0.617333	0.177739	-0.794489	0.733333
phosphatase_activity(6)	9	0.758545	1.22	0.22946	2.01105	0.444444
phosphate_containing_compound_metabolic_process(5)	56	0.758545	0.801607	0.0919886	0.468125	0.410714
phospholipid_biosynthetic_process(5)	8	0.758545	0.75375	0.243379	-0.0197015	0.375
phospholipid_metabolic_process(5)	10	0.758545	0.766	0.217685	0.0342471	0.3
phosphoric_ester_hydrolase_activity(5)	13	0.758545	1.11923	0.190922	1.88918	0.384615
phosphorus_metabolic_process(4)	60	0.758545	0.7865	0.0888695	0.314563	0.416667
phosphorylation(6)	15	0.758545	0.856667	0.177739	0.552055	0.333333
phosphotransferase_activity_alcohol_group_as_acceptor(5)	20	0.758545	0.885	0.153926	0.821529	0.3
plasma_membrane(3)	12	0.758545	1.08167	0.198718	1.62603	0.25
plasma_membrane_part(3)	8	0.758545	1.11125	0.243379	1.4492	0.25
plastid(5)	59	0.758545	0.591356	0.0896194	-1.86554	0.610169
posttranscriptional_regulation_of_gene_expression(6)	6	0.758545	1.26833	0.28103	1.814	0.666667
primary_active_transmembrane_transporter_activity(5)&P_P_bond_hydrolysis_driven_transmembrane_transporter_activity(6)	12	0.758545	0.978333	0.198718	1.10603	0.5
primary_metabolic_process(3)	363	0.758545	0.827934	0.0361306	1.92051	0.68595
proteasomal_protein_catabolic_process(6)&proteasome_mediated_ubiquitin_dependent_protein_catabolic_process(7)&ER_associated_ubiquitin_dependent_protein_catabolic_process(8)	9	0.758545	0.711111	0.22946	-0.206719	0.333333
proteasome_complex(4)	20	0.758545	0.427	0.153926	-2.15392	0.5
proteasome_core_complex(4)	9	0.758545	0.41	0.22946	-1.51898	0.666667
proteasome_regulatory_particle(4)&proteasome_accessory_complex(4)	9	0.758545	0.482222	0.22946	-1.20423	0.333333
protein_DNA_complex(3)	7	0.758545	0.755714	0.260183	-0.0108794	0.285714
protein_binding(3)	63	0.758545	0.976508	0.0867277	2.51319	0.650794
protein_catabolic_process(5)	38	0.758545	0.581579	0.11167	-1.58472	0.5
protein_complex(3)	128	0.758545	0.73375	0.0608448	-0.407511	0.539062
protein_complex_biogenesis(4)&protein_complex_assembly(5)	3	0.758545	0.526667	0.397436	-0.583435	0.333333
protein_complex_subunit_organization(5)	6	0.758545	0.773333	0.28103	0.0526222	0.5
protein_folding(6)	11	0.758545	1.00545	0.207554	1.18961	0.727273
protein_kinase_activity(6)	13	0.758545	0.853077	0.190922	0.495133	0.230769
protein_localization(4)&establishment_of_protein_localization(4)&protein_transport(5)	23	0.758545	0.91087	0.143537	1.06122	0.608696
protein_metabolic_process(4)	206	0.758545	0.854757	0.0479617	2.00602	0.669903
protein_modification_process(5)&cellular_protein_modification_process(6)	39	0.758545	0.810256	0.110229	0.469128	0.358974
protein_phosphorylation(7)	14	0.758545	0.854286	0.183977	0.520395	0.285714
protein_serine_threonine_kinase_activity(7)	7	0.758545	1.21714	0.260183	1.7626	0.285714
protein_transporter_activity(4)	8	0.758545	1.385	0.243379	2.57399	0.875
proteolysis(5)	53	0.758545	0.717925	0.0945563	-0.42959	0.471698
proton_transporting_two_sector_ATPase_complex(3)	11	0.758545	0.56	0.207554	-0.956592	0.363636
purine_NTP_dependent_helicase_activity(9)&ATP_dependent_helicase_activity(10)	16	0.758545	0.871875	0.172095	0.658532	0.875
purine_containing_compound_biosynthetic_process(6)	11	0.758545	0.903636	0.207554	0.699053	0.545455
purine_containing_compound_metabolic_process(5)	13	0.758545	0.874615	0.190922	0.607946	0.615385
purine_nucleoside_biosynthetic_process(7)&purine_ribonucleoside_biosynthetic_process(8)	9	0.758545	0.655556	0.22946	-0.448834	0.555556
purine_nucleoside_metabolic_process(6)&purine_ribonucleoside_metabolic_process(7)	11	0.758545	0.666364	0.207554	-0.444131	0.636364
purine_nucleotide_binding(5)	42	0.758545	0.703095	0.106219	-0.52203	0.642857
purine_nucleotide_biosynthetic_process(7)	9	0.758545	0.86	0.22946	0.442147	0.444444
purine_nucleotide_metabolic_process(6)	11	0.758545	0.833636	0.207554	0.361792	0.545455
pyridine_containing_compound_metabolic_process(5)	7	0.758545	0.657143	0.260183	-0.389733	1
pyrimidine_containing_compound_metabolic_process(5)	4	0.758545	1.17	0.34419	1.19543	0.75
pyruvate_metabolic_process(8)	10	0.758545	1.311	0.217685	2.53787	0.9
rRNA_processing(6)&rRNA_metabolic_process(7)	7	0.758545	1.21	0.260183	1.73514	1
receptor_binding(4)&host_cell_surface_receptor_binding(4)	9	0.758545	1.30444	0.22946	2.37906	0.555556
regulation_of_RNA_metabolic_process(5)&regulation_of_transcription_DNA_templated(6)&regulation_of_RNA_biosynthetic_process(6)&regulation_of_nucleic_acid_templated_transcription(7)	14	0.758545	0.692857	0.183977	-0.357043	0.857143
regulation_of_biological_process(2)	58	0.758545	1.03776	0.0903887	3.08903	0.603448
regulation_of_biological_quality(3)	14	0.758545	0.978571	0.183977	1.19594	0.428571
regulation_of_biosynthetic_process(4)&regulation_of_cellular_biosynthetic_process(5)	20	0.758545	0.9605	0.153926	1.31202	0.85
regulation_of_cell_adhesion(4)&modulation_by_symbiont_of_host_erythrocyte_aggregation(5)&regulation_of_cell_cell_adhesion(5)&homotypic_cell_cell_adhesion(5)&regulation_of_homotypic_cell_cell_adhesion(6)&erythrocyte_aggregation(6)&regulation_of_erythrocyte_aggregation(7)	6	0.758545	1.47667	0.28103	2.55532	0.666667
regulation_of_cell_cycle(4)	14	0.758545	0.851429	0.183977	0.504865	0.5
regulation_of_cell_cycle_process(5)	9	0.758545	0.711111	0.22946	-0.206719	0.333333
regulation_of_cellular_metabolic_process(4)	20	0.758545	0.9605	0.153926	1.31202	0.85
regulation_of_cellular_process(3)	54	0.758545	1.05907	0.0936766	3.20815	0.611111
regulation_of_cellular_protein_metabolic_process(5)&regulation_of_protein_metabolic_process(5)	5	0.758545	1.448	0.307853	2.23956	0.8
regulation_of_gene_expression(5)	22	0.758545	0.807727	0.146763	0.335114	0.772727
regulation_of_macromolecule_biosynthetic_process(5)&regulation_of_cellular_macromolecule_biosynthetic_process(6)	19	0.758545	0.891579	0.157925	0.842386	0.842105
regulation_of_macromolecule_metabolic_process(4)	22	0.758545	0.807727	0.146763	0.335114	0.772727
regulation_of_metabolic_process(3)	23	0.758545	0.871304	0.143537	0.785577	0.782609
regulation_of_nitrogen_compound_metabolic_process(4)&regulation_of_nucleobase_containing_compound_metabolic_process(5)	14	0.758545	0.692857	0.183977	-0.357043	0.857143
regulation_of_primary_metabolic_process(4)	20	0.758545	0.9605	0.153926	1.31202	0.85
regulation_of_translation(6)	5	0.758545	1.448	0.307853	2.23956	0.8
replication_fork(5)	5	0.758545	0.436	0.307853	-1.04772	0.8
response_to_abiotic_stimulus(3)	13	0.758545	0.885385	0.190922	0.664353	0.538462
response_to_biotic_stimulus(3)&response_to_other_organism(3)&response_to_external_biotic_stimulus(4)&response_to_defenses_of_other_organism_involved_in_symbiotic_interaction(4)&avoidance_of_defenses_of_other_organism_involved_in_symbiotic_interaction(5)&response_to_immune_response_of_other_organism_involved_in_symbiotic_interaction(5)&evasion_or_tolerance_of_immune_response_of_other_organism_invo…	11	0.758545	0.82	0.207554	0.296091	0.454545
response_to_chemical(3)	23	0.758545	0.879565	0.143537	0.843129	0.521739
response_to_drug(4)	12	0.758545	0.849167	0.198718	0.456031	0.333333
response_to_external_stimulus(3)	13	0.758545	0.889231	0.190922	0.684498	0.461538
response_to_heat(4)	11	0.758545	0.775455	0.207554	0.0814708	0.636364
response_to_organic_substance(4)&response_to_topologically_incorrect_protein(4)&response_to_unfolded_protein(5)	10	0.758545	0.947	0.217685	0.865724	0.7
response_to_stimulus(2)	67	0.758545	0.865224	0.084099	1.26849	0.477612
response_to_stress(3)	30	0.758545	0.714667	0.12568	-0.349126	0.633333
response_to_temperature_stimulus(4)	12	0.758545	0.776667	0.198718	0.0911932	0.583333
rhoptry(3)	6	0.758545	1.97	0.28103	4.31077	0.333333
ribonuclease_activity(6)	8	0.758545	0.5325	0.243379	-0.928777	1
ribonucleoprotein_complex(3)	85	0.758545	1.04965	0.0746653	3.89876	0.894118
ribonucleoprotein_complex_biogenesis(4)	12	0.758545	1.3475	0.198718	2.96377	1
ribonucleoside_metabolic_process(6)	12	0.758545	0.6525	0.198718	-0.533645	0.666667
ribonucleotide_binding(4)&purine_ribonucleotide_binding(5)	42	0.758545	0.703095	0.106219	-0.52203	0.642857
ribonucleotide_metabolic_process(6)&purine_ribonucleotide_metabolic_process(7)	10	0.758545	0.735	0.217685	-0.108161	0.5
ribose_phosphate_metabolic_process(5)	16	0.758545	0.71125	0.172095	-0.274819	0.6875
ribosomal_subunit(4)	66	0.758545	1.08682	0.0847337	3.87418	0.878788
ribosome(4)	67	0.758545	1.08761	0.084099	3.91285	0.880597
ribosome_biogenesis(5)	12	0.758545	1.3475	0.198718	2.96377	1
secondary_active_transmembrane_transporter_activity(5)	6	0.758545	0.733333	0.28103	-0.0897114	0.5
signaling(2)&single_organism_signaling(3)&signal_transduction(4)	13	0.758545	1.16385	0.190922	2.12286	0.307692
single_organism_biosynthetic_process(4)	42	0.758545	0.807143	0.106219	0.457524	0.642857
single_organism_carbohydrate_metabolic_process(4)	14	0.758545	0.915	0.183977	0.850404	0.642857
single_organism_catabolic_process(4)	14	0.758545	0.949286	0.183977	1.03676	0.928571
single_organism_cell_adhesion(3)&single_organismal_cell_cell_adhesion(4)	7	0.758545	1.40714	0.260183	2.49285	0.714286
single_organism_cellular_localization(4)&protein_targeting(5)&establishment_of_protein_localization_to_organelle(5)&protein_localization_to_organelle(6)	11	0.758545	1.18727	0.207554	2.06562	0.727273
single_organism_cellular_process(3)	164	0.758545	0.755793	0.0537534	-0.0512012	0.567073
single_organism_intracellular_transport(4)	18	0.758545	0.898333	0.162253	0.861547	0.555556
single_organism_metabolic_process(3)	123	0.758545	0.743415	0.0620691	-0.243765	0.642276
single_organism_organelle_organization(4)	11	0.758545	0.742727	0.207554	-0.0762097	0.636364
single_organism_process(2)	207	0.758545	0.805507	0.0478457	0.981537	0.550725
single_organism_transport(3)&single_organism_localization(3)	33	0.758545	0.82697	0.119832	0.571008	0.454545
small_molecule_binding(3)	44	0.758545	0.695227	0.103777	-0.610131	0.613636
small_molecule_biosynthetic_process(5)	13	0.758545	0.767692	0.190922	0.0479116	0.692308
small_molecule_metabolic_process(4)	83	0.758545	0.782892	0.0755595	0.322218	0.698795
small_nucleolar_ribonucleoprotein_complex(4)	8	0.758545	0.9	0.243379	0.581213	0.875
small_ribosomal_subunit(5)	27	0.758545	1.10889	0.132479	2.64453	0.888889
spliceosomal_complex(4)	5	0.758545	0.782	0.307853	0.0761892	1
structural_constituent_of_ribosome(3)	64	0.758545	1.09156	0.0860475	3.87016	0.875
structural_molecule_activity(2)	70	0.758545	1.07814	0.0822771	3.88441	0.842857
substrate_specific_transmembrane_transporter_activity(4)	21	0.758545	0.814762	0.150217	0.374239	0.380952
substrate_specific_transporter_activity(3)	28	0.758545	0.821786	0.130092	0.486125	0.464286
sulfur_compound_metabolic_process(4)	6	0.758545	0.688333	0.28103	-0.249837	0.666667
symbiont_containing_vacuole_membrane(3)	5	0.758545	0.594	0.307853	-0.534492	1
tRNA_metabolic_process(7)	23	0.758545	0.64087	0.143537	-0.819825	0.913043
transcription_DNA_templated(6)&nucleic_acid_templated_transcription(7)	27	0.758545	0.802963	0.132479	0.335284	0.851852
transcription_from_RNA_polymerase_II_promoter(7)	7	0.758545	0.828571	0.260183	0.269143	0.857143
transferase_activity(3)	93	0.758545	0.814731	0.0713817	0.787124	0.634409
transferase_activity_transferring_acyl_groups(4)	7	0.758545	0.598571	0.260183	-0.61485	0.714286
transferase_activity_transferring_acyl_groups_other_than_amino_acyl_groups(5)	6	0.758545	0.538333	0.28103	-0.783588	0.833333
transferase_activity_transferring_alkyl_or_aryl_other_than_methyl_groups(4)	7	0.758545	0.958571	0.260183	0.768791	1
transferase_activity_transferring_one_carbon_groups(4)	18	0.758545	0.973333	0.162253	1.32379	0.833333
transferase_activity_transferring_phosphorus_containing_groups(4)	45	0.758545	0.790889	0.102618	0.315189	0.555556
transferase_complex(5)	14	0.758545	0.933571	0.183977	0.951348	0.714286
transition_metal_ion_binding(6)	12	0.758545	0.780833	0.198718	0.112161	0.333333
translation(6)	106	0.758545	0.946698	0.0668614	2.81408	0.867925
translation_elongation_factor_activity(7)	6	0.758545	0.503333	0.28103	-0.90813	0.833333
translation_factor_activity_nucleic_acid_binding(6)	18	0.758545	0.733333	0.162253	-0.155385	0.833333
translation_initiation_factor_activity(7)	11	0.758545	0.821818	0.207554	0.304851	0.818182
translational_elongation(6)	6	0.758545	0.503333	0.28103	-0.90813	0.833333
translational_initiation(4)	13	0.758545	0.783846	0.190922	0.132521	0.769231
transmembrane_transport(4)	7	0.758545	0.938571	0.260183	0.691922	0.428571
transmembrane_transporter_activity(3)	27	0.758545	0.836296	0.132479	0.586897	0.444444
transporter_activity(2)	40	0.758545	0.7915	0.108842	0.302778	0.45
tricarboxylic_acid_cycle(4)&aerobic_respiration(6)&citrate_metabolic_process(8)	10	0.758545	0.586	0.217685	-0.792636	0.3
tricarboxylic_acid_metabolic_process(7)	11	0.758545	0.597273	0.207554	-0.777012	0.363636
ubiquitin_dependent_protein_catabolic_process(8)	31	0.758545	0.641935	0.123637	-0.943162	0.451613
ubiquitin_like_protein_transferase_activity(4)	9	0.758545	0.785556	0.22946	0.117714	0.111111
ubiquitin_protein_transferase_activity(5)	8	0.758545	0.835	0.243379	0.31414	0.125
unfolded_protein_binding(4)	10	0.758545	0.927	0.217685	0.773848	0.6
vacuole(5)	20	0.758545	0.5975	0.153926	-1.04625	0.65
vesicle(3)	20	0.758545	0.6705	0.153926	-0.571994	0.6
vesicle_mediated_transport(5)	16	0.758545	0.564375	0.172095	-1.12827	0.25
zinc_ion_binding(7)	9	0.758545	0.907778	0.22946	0.650365	0.444444

## Sheet: nFC
Fraction of genes that are down-regulated: 1 means all are down-regulated and 0 means all are up-regulated
nGene	Concept/Class	t=3	t=6	t=12	t=18	t=24	t=30	t=36	t=42	t=48	Notes
2	negative_regulation_of_biological_process(2)	1	1	0	0	0	0	1	1	1
3	cellular_macromolecular_complex_assembly(6)	0.666667	0.666667	0.666667	0.333333	0	0	0	0.333333	0.333333
3	microtubule_based_movement(5)	0	0	0	0	0	0.333333	0.333333	0	0
3	protein_complex_biogenesis(4)&protein_complex_assembly(5)	0.666667	0.666667	0.666667	0.333333	0	0	0	0.333333	0.333333
4	anion_transmembrane_transporter_activity(6)	0.25	0.25	0.5	0.25	0	0	0.25	0.25	0.75
4	entry_into_cell_of_other_organism_involved_in_symbiotic_interaction(5)&entry_into_host_cell(6)	0.25	0.25	0.75	0.75	0.75	0.75	0.5	0.25	0.5
4	entry_into_other_organism_involved_in_symbiotic_interaction(4)&entry_into_host(5)	0.25	0.25	0.75	0.75	0.75	0.75	0.5	0.25	0.5
4	macromolecular_complex_assembly(5)	0.5	0.5	0.75	0.5	0	0	0	0.25	0.25
4	microneme(4)	0.5	0.5	0.5	0.25	0.5	0.25	0.5	0.25	0.25
4	microtubule_associated_complex(4)	0	0.25	0	0.25	0.5	0.75	0.5	0	0
4	microtubule_motor_activity(9)	0	0.5	0	0.25	0.5	0.75	0.5	0.25	0.25
4	pyrimidine_containing_compound_metabolic_process(5)	0.5	0.5	0.25	0.25	0	0.25	0.5	0.5	0.75
5	cell_adhesion_molecule_binding(4)	0.4	0.2	0.2	0	0.4	0.6	0.6	1	0.6
5	chromatin(3)	1	0.6	0.8	1	0.8	0.4	0	0	0.2
5	cysteine_type_peptidase_activity(6)	0.2	0.4	0.6	0.4	0.6	0.4	0.2	0.6	0.4
5	endonuclease_activity(6)	0.4	0.4	0.4	0.4	0	0	0.2	0.8	0.8
5	fatty_acid_biosynthetic_process(6)	0.4	0.6	0.4	0.6	0.2	0.4	0.6	0.8	0.6
5	host_cell_cytosol(7)	0.8	0.4	0.4	0.4	0.6	0.4	0.8	0.6	0.6
5	infected_host_cell_surface_knob(7)	0.4	0.2	0.2	0	0.4	0.6	0.6	1	0.6
5	monocarboxylic_acid_biosynthetic_process(7)	0.4	0.6	0.4	0.6	0.2	0.4	0.6	0.8	0.6
5	movement_in_environment_of_other_organism_involved_in_symbiotic_interaction(3)&movement_in_host_environment(4)	0.2	0.2	0.6	0.8	0.8	0.8	0.6	0.4	0.4
5	regulation_of_cellular_protein_metabolic_process(5)&regulation_of_protein_metabolic_process(5)	0.8	0.6	0.6	0.2	0.2	0.6	0.8	0.8	0.8
5	regulation_of_translation(6)	0.8	0.6	0.6	0.2	0.2	0.6	0.8	0.8	0.8
5	replication_fork(5)	1	1	1	1	0	0	0	0	0.8
5	RNA_modification(6)	0.4	0.4	0	0	0	0.8	1	1	1
5	spliceosomal_complex(4)	0	0	0	0	0	0.4	0.8	0.8	1
5	symbiont_containing_vacuole_membrane(3)	0.2	0.2	0.2	0	0.6	0.6	0.8	1	1
6	3_5_exonuclease_activity(7)	0.5	0.5	0.333333	0.166667	0	0.166667	0.5	0.666667	1
6	DNA_helicase_activity(9)	0.166667	0.5	0.666667	0.333333	0.333333	0.166667	0.5	0.833333	0.833333
6	enzyme_regulator_activity(2)	0.5	0.5	0.333333	0.5	0.333333	0.333333	0	0	0.166667
6	fatty_acid_metabolic_process(5)	0.5	0.666667	0.5	0.5	0.166667	0.333333	0.5	0.833333	0.666667
6	Golgi_apparatus(4)	0.166667	0.166667	0.5	0.666667	0.333333	0.166667	0	0.166667	0.166667
6	locomotion(2)	0.333333	0.333333	0.666667	0.666667	0.833333	0.666667	0.5	0.333333	0.333333
6	microtubule_cytoskeleton(6)	0.333333	0.5	0.333333	0.5	0.333333	0.5	0.333333	0	0.166667
6	mitochondrion_organization(4)&protein_targeting_to_mitochondrion(5)&establishment_of_protein_localization_to_mitochondrion(6)&protein_localization_to_mitochondrion(7)	0.833333	0.666667	0	0	0	0	0.833333	1	1
6	modulation_by_symbiont_of_host_cellular_process(4)&modification_of_morphology_or_physiology_of_other_organism_involved_in_symbiotic_interaction(4)&modification_by_symbiont_of_host_morphology_or_physiology(5)	0.333333	0.166667	0.166667	0	0.333333	0.666667	0.666667	1	0.666667	Rosette formation; PfEMP1;
6	movement_of_cell_or_subcellular_component(4)	0.166667	0.166667	0.166667	0	0.166667	0.166667	0.166667	0	0
6	posttranscriptional_regulation_of_gene_expression(6)	0.666667	0.5	0.5	0.333333	0.333333	0.666667	0.833333	0.833333	0.666667
6	protein_complex_subunit_organization(5)	0.666667	0.666667	0.5	0.666667	0.333333	0.333333	0.333333	0.5	0.5
6	regulation_of_cell_adhesion(4)&modulation_by_symbiont_of_host_erythrocyte_aggregation(5)&regulation_of_cell_cell_adhesion(5)&homotypic_cell_cell_adhesion(5)&regulation_of_homotypic_cell_cell_adhesion(6)&erythrocyte_aggregation(6)&regulation_of_erythrocyte_aggregation(7)	0.333333	0.166667	0.166667	0	0.333333	0.666667	0.666667	1	0.666667	Rosette formation; PfEMP1;
6	rhoptry(3)	0.166667	0.166667	0.833333	0.833333	0.666667	0.666667	0.333333	0	0.333333	Rhoptry
6	secondary_active_transmembrane_transporter_activity(5)	0.166667	0.166667	0.5	0.333333	0.166667	0.333333	0.333333	0.166667	0.5
6	sulfur_compound_metabolic_process(4)	0.666667	0.333333	0.333333	0.333333	0.166667	0.166667	0.166667	0.5	0.666667
6	transferase_activity_transferring_acyl_groups_other_than_amino_acyl_groups(5)	0.666667	0.666667	0.5	0.333333	0.5	0.5	0.666667	0.666667	0.833333
6	translation_elongation_factor_activity(7)	0.833333	0.666667	0.666667	0.166667	0	0	0.5	0.666667	0.833333
6	translational_elongation(6)	0.833333	0.666667	0.666667	0.166667	0	0	0.5	0.666667	0.833333
7	actin_cytoskeleton(6)	0.142857	0.142857	0.285714	0.285714	0.285714	0.285714	0.285714	0.285714	0.285714
7	biological_adhesion(2)	0.428571	0.285714	0.142857	0	0.285714	0.571429	0.571429	1	0.714286	PfEMP1
7	carbohydrate_derivative_catabolic_process(5)	0.571429	0.714286	0.571429	0.428571	0	0.142857	0.428571	0.857143	1
7	cell_adhesion(3)	0.428571	0.285714	0.142857	0	0.285714	0.571429	0.571429	1	0.714286	PfEMP1
7	cellular_component_assembly(4)	0.571429	0.571429	0.714286	0.428571	0	0.142857	0.285714	0.571429	0.428571
7	DNA_conformation_change(5)	0.428571	0.571429	0.714286	0.714286	0.428571	0.142857	0.142857	0.142857	0.285714
7	DNA_dependent_ATPase_activity(10)	0.285714	0.714286	0.714286	0.428571	0.285714	0.142857	0.571429	0.571429	0.428571
7	intrinsic_component_of_plasma_membrane(4)	0.285714	0.142857	0.571429	0.571429	0.142857	0.285714	0.142857	0.142857	0.142857
7	membrane_coat(3)&coated_membrane(3)	0	0.142857	0.285714	0.428571	0	0.142857	0.142857	0	0.142857
7	microtubule_based_process(4)	0.142857	0.428571	0.142857	0.285714	0.285714	0.571429	0.428571	0.142857	0.142857
7	mitochondrial_transport(5)	0.714286	0.571429	0	0	0	0	0.714286	0.857143	1	TIM
7	modification_of_morphology_or_physiology_of_other_organism(3)	0.285714	0.142857	0.142857	0	0.285714	0.714286	0.714286	0.857143	0.571429	Rosette formation; PfEMP1;
7	molecular_function_regulator(2)	0.428571	0.428571	0.285714	0.428571	0.285714	0.285714	0.142857	0.142857	0.285714
7	mRNA_metabolic_process(6)&mRNA_processing(7)	0.285714	0.428571	0.285714	0	0	0.428571	0.714286	1	1
7	oxidoreduction_coenzyme_metabolic_process(6)	0.714286	0.857143	0.714286	0.571429	0.142857	0.142857	0.428571	0.857143	1
7	protein_DNA_complex(3)	1	0.714286	0.857143	1	0.571429	0.285714	0	0	0.285714	Histone PTM
7	protein_serine_threonine_kinase_activity(7)	0	0.142857	0.428571	0.571429	0.714286	0.571429	0.571429	0.571429	0.285714
7	pyridine_containing_compound_metabolic_process(5)	0.571429	0.714286	0.571429	0.428571	0	0.285714	0.428571	0.857143	1
7	RNA_methyltransferase_activity(6)	0.428571	0.571429	0.142857	0.142857	0.142857	0.857143	1	1	0.857143
7	RNA_polymerase_complex(4)&DNA_directed_RNA_polymerase_complex(5)&nuclear_DNA_directed_RNA_polymerase_complex(5)	0.428571	0.142857	0	0	0	0.714286	0.857143	0.714286	0.857143
7	rRNA_processing(6)&rRNA_metabolic_process(7)	0.714286	0.285714	0	0	0.142857	0.714286	0.857143	0.857143	1
7	single_organism_cell_adhesion(3)&single_organismal_cell_cell_adhesion(4)	0.428571	0.285714	0.142857	0	0.285714	0.571429	0.571429	1	0.714286	PfEMP1
7	transcription_from_RNA_polymerase_II_promoter(7)	0.571429	0.142857	0.142857	0.142857	0.142857	0.428571	0.857143	0.714286	0.857143
7	transferase_activity_transferring_acyl_groups(4)	0.571429	0.714286	0.571429	0.428571	0.571429	0.571429	0.571429	0.571429	0.714286
7	transferase_activity_transferring_alkyl_or_aryl_other_than_methyl_groups(4)	0.428571	0.571429	0.428571	0	0	0	0.428571	1	1
7	transmembrane_transport(4)	0.714286	0.428571	0.285714	0.428571	0	0.142857	0.142857	0.142857	0.428571
8	aspartic_type_peptidase_activity(6)&aspartic_type_endopeptidase_activity(7)	0.125	0.125	0.125	0.375	0.625	0.625	0.75	0.625	0.625	Plasmepsin: hemoglobin-degrading activity; S-glutathionylated protein
8	cation_transport(5)	0.625	0.5	0.625	0.625	0.25	0.125	0.125	0	0.25
8	cell_surface(3)	0.375	0.375	0.5	0.625	0.625	0.625	0.625	0.375	0.375
8	cellular_aldehyde_metabolic_process(4)	0.75	0.875	0.625	0.5	0	0.125	0.375	0.75	1
8	dephosphorylation(6)	0.5	0.625	0.5	0.5	0.5	0.5	0.5	0.375	0.25
8	exonuclease_activity(6)	0.5	0.5	0.25	0.25	0	0.25	0.5	0.625	0.875
8	glyceraldehyde_3_phosphate_metabolic_process(5)	0.75	0.875	0.625	0.5	0	0.125	0.375	0.75	1
8	glycolytic_process(4)&carbohydrate_catabolic_process(5)&single_organism_carbohydrate_catabolic_process(5)	0.75	0.625	0.75	0.625	0.125	0.25	0.625	0.875	0.875
8	inner_membrane_complex(3)	0.25	0.125	0.625	0.875	0.875	0.875	0.5	0.125	0
8	metallopeptidase_activity(6)	0.625	0.75	0.375	0.125	0.125	0.25	0.625	0.875	1
8	motor_activity(8)	0.125	0.25	0	0.125	0.25	0.5	0.5	0.25	0.25	Centrosome: cell division
8	nuclear_periphery(5)	0.375	0.375	0.375	0.5	0.25	0.625	0.625	0.5	0.625
8	organic_acid_biosynthetic_process(5)&carboxylic_acid_biosynthetic_process(6)	0.375	0.5	0.25	0.5	0.125	0.25	0.5	0.625	0.75
8	phospholipid_biosynthetic_process(5)	0.25	0.5	0.5	0.625	0.375	0.125	0.25	0.25	0.375
8	plasma_membrane_part(3)	0.25	0.25	0.625	0.5	0.125	0.25	0.25	0.25	0.25
8	protein_transporter_activity(4)	0.5	0.375	0	0.25	0.125	0.25	0.625	0.625	0.875
8	ribonuclease_activity(6)	0.375	0.375	0.25	0.125	0	0.125	0.5	0.875	1
8	small_nucleolar_ribonucleoprotein_complex(4)	0.625	0.5	0.75	0	0	0.375	0.75	0.875	0.875
8	ubiquitin_protein_transferase_activity(5)	0.25	0.25	0.625	0.75	0.5	0	0.125	0.25	0.125
9	alpha_amino_acid_metabolic_process(5)	0.444444	0.222222	0.111111	0.111111	0.111111	0.222222	0.333333	0.555556	0.777778
9	ATPase_activity_coupled_to_movement_of_substances(10)	0.333333	0.444444	0.444444	0.333333	0.222222	0.333333	0.444444	0.555556	0.444444
9	chromatin_organization(4)	0.444444	0.444444	0.444444	0.333333	0.444444	0.555556	0.555556	0.555556	0.444444
9	DNA_dependent_DNA_replication(7)	1	1	1	1	0.333333	0	0	0	0.444444
9	electron_carrier_activity(2)	0.777778	0.888889	0.666667	0.666667	0.333333	0.222222	0.333333	0.444444	0.444444
9	GTPase_activity(8)	0.222222	0.222222	0.111111	0.333333	0.333333	0.222222	0.333333	0.555556	0.555556
9	hydrolase_activity_acting_on_acid_anhydrides_catalyzing_transmembrane_movement_of_substances(4)&ATPase_activity_coupled_to_transmembrane_movement_of_substances(5)	0.333333	0.444444	0.444444	0.333333	0.222222	0.333333	0.444444	0.555556	0.444444
9	isomerase_activity(3)	0.555556	0.555556	0.555556	0.444444	0.222222	0.222222	0.555556	0.555556	0.666667
9	pellicle(3)	0.222222	0.111111	0.555556	0.777778	0.777778	0.777778	0.444444	0.111111	0	Periodicity genes?
9	phosphatase_activity(6)	0.222222	0.333333	0.222222	0.444444	0.555556	0.444444	0.666667	0.666667	0.444444
9	proteasomal_protein_catabolic_process(6)&proteasome_mediated_ubiquitin_dependent_protein_catabolic_process(7)&ER_associated_ubiquitin_dependent_protein_catabolic_process(8)	0.111111	0.222222	0.444444	0.444444	0.111111	0.111111	0.222222	0.333333	0.333333
9	proteasome_core_complex(4)	0.888889	0.777778	0.888889	1	0.222222	0	0	0.333333	0.666667
9	proteasome_regulatory_particle(4)&proteasome_accessory_complex(4)	0.555556	0.777778	0.888889	1	0.555556	0	0	0.333333	0.333333
9	purine_nucleoside_biosynthetic_process(7)&purine_ribonucleoside_biosynthetic_process(8)	0.777778	0.666667	0.333333	0.333333	0	0	0	0.222222	0.555556
9	purine_nucleotide_biosynthetic_process(7)	0.777778	0.555556	0.555556	0.444444	0.111111	0.222222	0.111111	0.111111	0.444444
9	receptor_binding(4)&host_cell_surface_receptor_binding(4)	0.666667	0.333333	0.333333	0.111111	0.444444	0.555556	0.666667	0.777778	0.555556	Rhoptry; PfEMP1
9	regulation_of_cell_cycle_process(5)	0.111111	0.222222	0.444444	0.444444	0.111111	0.111111	0.222222	0.333333	0.333333
9	ubiquitin_like_protein_transferase_activity(4)	0.333333	0.333333	0.666667	0.777778	0.444444	0	0.111111	0.222222	0.111111
9	zinc_ion_binding(7)	0	0	0.222222	0.222222	0.444444	0.666667	0.777778	0.666667	0.444444
10	ATP_dependent_RNA_helicase_activity(10)&RNA_dependent_ATPase_activity(10)	0.4	0.2	0.2	0	0	0.7	0.8	0.8	0.9
10	cytoskeleton_organization(4)	0.4	0.4	0.4	0.6	0.5	0.5	0.5	0.3	0.3
10	glycosyl_compound_biosynthetic_process(5)&nucleoside_biosynthetic_process(6)&ribonucleoside_biosynthetic_process(7)	0.7	0.6	0.3	0.3	0	0.1	0.1	0.3	0.6
10	hydrogen_ion_transmembrane_transporter_activity(9)	0.4	0.6	0.7	0.8	0.4	0.3	0.3	0.1	0.1
10	monovalent_inorganic_cation_transmembrane_transporter_activity(8)	0.4	0.6	0.7	0.8	0.4	0.3	0.3	0.1	0.1
10	nucleoplasm_part(5)	0.4	0.3	0.2	0.1	0.2	0.5	0.9	0.8	0.9
10	organellar_large_ribosomal_subunit(4)	0.6	0.5	0.8	0.7	0.1	0	0	0.1	0.5
10	oxidoreductase_complex(3)	0.5	0.8	0.6	0.7	0.4	0.2	0.3	0.3	0.3
10	phospholipid_metabolic_process(5)	0.2	0.4	0.5	0.7	0.5	0.2	0.3	0.3	0.3
10	pyruvate_metabolic_process(8)	0.8	0.7	0.7	0.6	0.1	0.2	0.6	0.8	0.9
10	response_to_organic_substance(4)&response_to_topologically_incorrect_protein(4)&response_to_unfolded_protein(5)	0.7	0.7	0.3	0.1	0.2	0.2	0.2	0.9	0.7
10	ribonucleotide_metabolic_process(6)&purine_ribonucleotide_metabolic_process(7)	0.7	0.5	0.5	0.5	0.2	0.1	0.1	0.1	0.5
10	tricarboxylic_acid_cycle(4)&aerobic_respiration(6)&citrate_metabolic_process(8)	0.4	0.6	0.7	0.8	0.4	0.3	0.3	0.3	0.3
10	unfolded_protein_binding(4)	0.5	0.2	0.1	0.2	0.1	0.3	0.6	0.5	0.6
11	cation_transmembrane_transporter_activity(6)	0.454545	0.636364	0.727273	0.818182	0.363636	0.272727	0.272727	0.0909091	0.0909091
11	chromosomal_part(4)	1	0.818182	0.909091	1	0.363636	0.181818	0	0	0.545455
11	coenzyme_metabolic_process(5)	0.636364	0.727273	0.636364	0.545455	0.181818	0.0909091	0.272727	0.545455	0.727273
11	energy_derivation_by_oxidation_of_organic_compounds(4)&cellular_respiration(5)	0.454545	0.636364	0.727273	0.818182	0.454545	0.272727	0.272727	0.272727	0.363636
11	inorganic_cation_transmembrane_transporter_activity(7)	0.454545	0.636364	0.727273	0.818182	0.363636	0.272727	0.272727	0.0909091	0.0909091
11	mitochondrial_matrix(5)	0.545455	0.545455	0.636364	0.727273	0.272727	0.181818	0.181818	0.272727	0.454545
11	ncRNA_processing(7)	0.545455	0.363636	0.0909091	0.0909091	0.0909091	0.636364	0.818182	0.909091	1
11	nucleoplasm(5)	0.363636	0.272727	0.181818	0.0909091	0.181818	0.454545	0.909091	0.818182	0.909091
11	nucleoside_phosphate_biosynthetic_process(5)&nucleotide_biosynthetic_process(6)	0.727273	0.454545	0.454545	0.363636	0.0909091	0.181818	0.181818	0.181818	0.545455
11	passive_evasion_of_immune_response_of_other_organism_involved_in_symbiotic_interaction(7)&antigenic_variation(8)	0.181818	0.0909091	0.181818	0.0909091	0.272727	0.454545	0.454545	0.636364	0.454545	PfEMP1; Rosette formation
11	protein_folding(6)	0.636364	0.272727	0.0909091	0.181818	0.181818	0.363636	0.636364	0.636364	0.727273
11	proton_transporting_two_sector_ATPase_complex(3)	0.545455	0.363636	0.272727	0.272727	0.181818	0.272727	0.181818	0.0909091	0.363636
11	purine_containing_compound_biosynthetic_process(6)	0.818182	0.636364	0.454545	0.363636	0.0909091	0.181818	0.0909091	0.272727	0.545455
11	purine_nucleoside_metabolic_process(6)&purine_ribonucleoside_metabolic_process(7)	0.727273	0.636364	0.363636	0.363636	0.0909091	0	0.0909091	0.272727	0.636364
11	purine_nucleotide_metabolic_process(6)	0.727273	0.545455	0.545455	0.454545	0.181818	0.181818	0.181818	0.181818	0.545455
11	response_to_biotic_stimulus(3)&response_to_other_organism(3)&response_to_external_biotic_stimulus(4)&response_to_defenses_of_other_organism_involved_in_symbiotic_interaction(4)&avoidance_of_defenses_of_other_organism_involved_in_symbiotic_interaction(5)&response_to_immune_response_of_other_organism_involved_in_symbiotic_interaction(5)&evasion_or_tolerance_of_immune_response_of_other_organism_invo…	0.181818	0.0909091	0.181818	0.0909091	0.272727	0.454545	0.454545	0.636364	0.454545
11	response_to_heat(4)	0.727273	0.636364	0.363636	0.181818	0.181818	0.181818	0.181818	0.818182	0.636364
11	S_adenosylmethionine_dependent_methyltransferase_activity(6)	0.363636	0.545455	0.272727	0.272727	0.272727	0.636364	0.909091	0.909091	0.818182
11	single_organism_cellular_localization(4)&protein_targeting(5)&establishment_of_protein_localization_to_organelle(5)&protein_localization_to_organelle(6)	0.636364	0.545455	0.181818	0.181818	0.181818	0.0909091	0.545455	0.727273	0.727273
11	single_organism_organelle_organization(4)	0.636364	0.636364	0.454545	0.454545	0.363636	0.363636	0.454545	0.545455	0.636364
11	translation_initiation_factor_activity(7)	0.727273	0.454545	0.272727	0.181818	0	0.0909091	0.454545	0.545455	0.818182
11	tricarboxylic_acid_metabolic_process(7)	0.454545	0.636364	0.636364	0.727273	0.363636	0.272727	0.272727	0.272727	0.363636
12	apical_complex(3)	0.25	0.25	0.583333	0.5	0.666667	0.583333	0.5	0.25	0.416667	Rhoptry; Transport proteins
12	apical_part_of_cell(3)	0.25	0.25	0.583333	0.5	0.666667	0.583333	0.5	0.25	0.416667	Rhoptry; Transport proteins
12	cell_periphery(3)	0.25	0.25	0.583333	0.5	0.25	0.25	0.25	0.25	0.25
12	chromosome(5)	0.916667	0.75	0.833333	0.916667	0.333333	0.166667	0	0	0.5	DNA mismatch
12	DNA_repair(4)	0.5	0.583333	0.666667	0.583333	0.25	0.0833333	0.333333	0.416667	0.583333
12	ion_transport(4)	0.5	0.416667	0.583333	0.583333	0.25	0.166667	0.0833333	0	0.25
12	plasma_membrane(3)	0.25	0.25	0.583333	0.5	0.25	0.25	0.25	0.25	0.25
12	primary_active_transmembrane_transporter_activity(5)&P_P_bond_hydrolysis_driven_transmembrane_transporter_activity(6)	0.416667	0.5	0.333333	0.25	0.166667	0.333333	0.583333	0.583333	0.5
12	response_to_drug(4)	0.333333	0.416667	0.5	0.583333	0.583333	0.5	0.583333	0.583333	0.333333
12	response_to_temperature_stimulus(4)	0.75	0.666667	0.333333	0.166667	0.166667	0.166667	0.25	0.75	0.583333
12	ribonucleoprotein_complex_biogenesis(4)	0.583333	0.333333	0	0	0.0833333	0.583333	0.916667	0.916667	1
12	ribonucleoside_metabolic_process(6)	0.666667	0.583333	0.333333	0.333333	0.0833333	0.0833333	0.166667	0.333333	0.666667
12	ribosome_biogenesis(5)	0.583333	0.333333	0	0	0.0833333	0.583333	0.916667	0.916667	1
12	RNA_helicase_activity(9)	0.5	0.333333	0.166667	0	0	0.666667	0.833333	0.833333	0.916667
12	RNA_polymerase_activity(6)&DNA_directed_RNA_polymerase_activity(7)	0.583333	0.333333	0.25	0.25	0.166667	0.75	0.833333	0.666667	0.833333
12	transition_metal_ion_binding(6)	0	0	0.25	0.25	0.416667	0.583333	0.666667	0.583333	0.333333
13	bounding_membrane_of_organelle(4)	0.230769	0.0769231	0.307692	0.307692	0.153846	0.307692	0.307692	0.307692	0.538462
13	cell_cycle_process(4)	0.307692	0.384615	0.461538	0.461538	0.153846	0.0769231	0.230769	0.307692	0.384615
13	cellular_response_to_DNA_damage_stimulus(5)	0.461538	0.538462	0.615385	0.538462	0.230769	0.0769231	0.384615	0.461538	0.615385
13	extracellular_membrane_bounded_organelle(4)&symbiont_containing_vacuole(5)	0.384615	0.461538	0.384615	0.307692	0.538462	0.538462	0.769231	0.538462	0.692308
13	extracellular_organelle(3)	0.384615	0.461538	0.384615	0.307692	0.538462	0.538462	0.769231	0.538462	0.692308
13	glycosyl_compound_metabolic_process(4)&nucleoside_metabolic_process(5)	0.615385	0.538462	0.307692	0.307692	0.0769231	0.0769231	0.153846	0.307692	0.692308
13	host_cell_plasma_membrane(6)	0.230769	0.153846	0.230769	0.153846	0.307692	0.307692	0.384615	0.461538	0.307692	Rosette formation; PfEMP1;
13	mitochondrial_membrane_part(3)	0.692308	0.692308	0.384615	0.384615	0.0769231	0.0769231	0.307692	0.307692	0.538462
13	phosphoric_ester_hydrolase_activity(5)	0.230769	0.307692	0.307692	0.538462	0.461538	0.384615	0.461538	0.461538	0.384615
13	protein_kinase_activity(6)	0.153846	0.307692	0.538462	0.692308	0.615385	0.615385	0.538462	0.538462	0.230769	ER stress: triggers gametocytogenesis
13	purine_containing_compound_metabolic_process(5)	0.769231	0.615385	0.461538	0.384615	0.153846	0.153846	0.153846	0.307692	0.615385
13	response_to_abiotic_stimulus(3)	0.692308	0.615385	0.307692	0.230769	0.230769	0.230769	0.307692	0.692308	0.538462
13	response_to_external_stimulus(3)	0.230769	0.153846	0.230769	0.230769	0.307692	0.461538	0.538462	0.692308	0.461538	Maurer's cleft; Rosette formation;
13	signaling(2)&single_organism_signaling(3)&signal_transduction(4)	0.461538	0.384615	0.692308	0.769231	0.538462	0.384615	0.307692	0.230769	0.307692	Rab cycle; ER stress; Centrosome;
13	small_molecule_biosynthetic_process(5)	0.307692	0.461538	0.307692	0.538462	0.230769	0.307692	0.538462	0.615385	0.692308
13	translational_initiation(4)	0.538462	0.384615	0.307692	0.230769	0.0769231	0.0769231	0.384615	0.615385	0.769231
14	cell_communication(4)	0.5	0.428571	0.714286	0.785714	0.5	0.357143	0.357143	0.285714	0.357143
14	cellular_response_to_stress(4)	0.5	0.571429	0.642857	0.571429	0.214286	0.0714286	0.428571	0.5	0.642857
14	cofactor_metabolic_process(4)	0.571429	0.571429	0.5	0.428571	0.142857	0.0714286	0.214286	0.428571	0.642857
14	cytoplasmic_transport(6)	0.5	0.428571	0.214286	0.285714	0.142857	0.142857	0.5	0.642857	0.642857
14	cytoskeletal_part(4)	0.214286	0.285714	0.285714	0.428571	0.357143	0.428571	0.357143	0.142857	0.214286	Mitosis proteins
14	host_cell_surface_binding(3)	0.428571	0.214286	0.428571	0.285714	0.5	0.571429	0.571429	0.571429	0.5	PfEMP1; Rhoptry
14	interaction_with_host(4)	0.214286	0.142857	0.285714	0.285714	0.642857	0.785714	0.714286	0.785714	0.642857	PfEMP1; PTEX
14	lipid_biosynthetic_process(5)	0.357143	0.571429	0.5	0.571429	0.285714	0.214286	0.357143	0.5	0.5
14	macromolecular_complex_subunit_organization(4)	0.571429	0.571429	0.5	0.5	0.428571	0.5	0.5	0.571429	0.5
14	nuclease_activity(5)	0.428571	0.428571	0.357143	0.285714	0	0.142857	0.357143	0.714286	0.857143
14	protein_phosphorylation(7)	0.214286	0.214286	0.428571	0.714286	0.571429	0.5	0.428571	0.428571	0.285714
14	regulation_of_biological_quality(3)	0.285714	0.142857	0.142857	0.0714286	0.214286	0.571429	0.571429	0.571429	0.428571	Rosette formation; PfEMP1;
14	regulation_of_cell_cycle(4)	0.214286	0.285714	0.357143	0.357143	0.0714286	0.0714286	0.428571	0.5	0.5
14	regulation_of_nitrogen_compound_metabolic_process(4)&regulation_of_nucleobase_containing_compound_metabolic_process(5)	0.642857	0.571429	0.5	0.285714	0.214286	0.357143	0.785714	0.714286	0.857143
14	regulation_of_RNA_metabolic_process(5)&regulation_of_transcription_DNA_templated(6)&regulation_of_RNA_biosynthetic_process(6)&regulation_of_nucleic_acid_templated_transcription(7)	0.642857	0.571429	0.5	0.285714	0.214286	0.357143	0.785714	0.714286	0.857143
14	single_organism_carbohydrate_metabolic_process(4)	0.5	0.428571	0.571429	0.5	0.142857	0.142857	0.428571	0.642857	0.642857
14	single_organism_catabolic_process(4)	0.714286	0.642857	0.642857	0.5	0.0714286	0.214286	0.5	0.857143	0.928571
14	transferase_complex(5)	0.428571	0.214286	0.214286	0.285714	0.142857	0.428571	0.642857	0.571429	0.714286
15	carbohydrate_metabolic_process(4)	0.533333	0.466667	0.533333	0.466667	0.133333	0.133333	0.466667	0.666667	0.666667
15	cytoskeleton(5)	0.266667	0.333333	0.333333	0.466667	0.333333	0.4	0.4	0.2	0.266667
15	endocytic_vesicle(6)	0.333333	0.333333	0.333333	0.266667	0.4	0.466667	0.666667	0.666667	0.733333
15	ion_transmembrane_transporter_activity(5)	0.4	0.533333	0.666667	0.666667	0.266667	0.2	0.266667	0.133333	0.266667
15	lytic_vacuole(6)&lysosome(7)	0.333333	0.333333	0.333333	0.266667	0.4	0.466667	0.666667	0.666667	0.733333
15	Maurer_s_cleft(7)	0.4	0.4	0.133333	0	0.4	0.733333	0.8	1	0.866667	Maurer's cleft; Rosette formation;
15	monocarboxylic_acid_metabolic_process(7)	0.666667	0.666667	0.6	0.533333	0.133333	0.266667	0.6	0.8	0.8
15	other_organism_membrane(4)&host_cell_membrane(5)&other_organism_cell_membrane(5)	0.333333	0.2	0.2	0.133333	0.266667	0.333333	0.4	0.533333	0.4	Rosette formation; PfEMP1;
15	phagocytic_vesicle(7)&secondary_lysosome(8)&phagolysosome(8)&food_vacuole(9)	0.333333	0.333333	0.333333	0.266667	0.4	0.466667	0.666667	0.666667	0.733333
15	phosphorylation(6)	0.266667	0.266667	0.466667	0.733333	0.6	0.466667	0.4	0.4	0.333333
15	RNA_splicing_via_transesterification_reactions(8)	0.466667	0.466667	0.466667	0	0	0.266667	0.8	0.933333	1
16	GTP_binding(6)&guanyl_ribonucleotide_binding(6)	0.625	0.5	0.5625	0.375	0.25	0	0.4375	0.5625	0.75
16	guanyl_nucleotide_binding(6)	0.625	0.5	0.5625	0.375	0.25	0	0.4375	0.5625	0.75
16	lyase_activity(3)	0.375	0.375	0.5	0.5625	0.4375	0.375	0.4375	0.5625	0.5625
16	methyltransferase_activity(5)	0.5	0.5625	0.3125	0.25	0.1875	0.5625	0.8125	0.9375	0.875
16	organellar_ribosome(3)	0.5625	0.4375	0.625	0.5625	0.0625	0.0625	0.125	0.25	0.625
16	purine_NTP_dependent_helicase_activity(9)&ATP_dependent_helicase_activity(10)	0.3125	0.25	0.25	0	0	0.4375	0.8125	0.875	0.875
16	ribose_phosphate_metabolic_process(5)	0.6875	0.625	0.5625	0.5	0.125	0.125	0.1875	0.375	0.6875
16	vesicle_mediated_transport(5)	0.0625	0.125	0.375	0.5	0.1875	0.1875	0.3125	0.25	0.25
17	cellular_lipid_metabolic_process(4)	0.352941	0.529412	0.529412	0.588235	0.352941	0.235294	0.352941	0.529412	0.470588
17	cytosolic_small_ribosomal_subunit(6)	0.882353	0.470588	0.352941	0	0	0.0588235	0.705882	1	1
17	endoplasmic_reticulum(4)	0.176471	0.294118	0.529412	0.588235	0.352941	0.352941	0.352941	0.529412	0.411765
17	lipid_metabolic_process(4)	0.352941	0.529412	0.529412	0.588235	0.352941	0.235294	0.352941	0.529412	0.470588
18	active_transmembrane_transporter_activity(4)	0.333333	0.388889	0.388889	0.277778	0.166667	0.333333	0.5	0.444444	0.5
18	amino_acid_activation(5)&tRNA_aminoacylation(6)&tRNA_aminoacylation_for_protein_translation(7)	0.388889	0.666667	0.5	0.166667	0.0555556	0.111111	0.444444	0.777778	0.888889
18	DNA_replication(6)	0.888889	0.944444	1	0.944444	0.333333	0.0555556	0	0.0555556	0.444444	DNA mismatch
18	ligase_activity_forming_carbon_oxygen_bonds(4)&ligase_activity_forming_aminoacyl_tRNA_and_related_compounds(5)&aminoacyl_tRNA_ligase_activity(6)	0.388889	0.666667	0.5	0.166667	0.0555556	0.111111	0.444444	0.777778	0.888889
18	membrane_bounded_vesicle(4)&cytoplasmic_membrane_bounded_vesicle(5)	0.277778	0.277778	0.333333	0.333333	0.333333	0.444444	0.555556	0.555556	0.666667
18	metal_ion_binding(5)	0.222222	0.277778	0.444444	0.444444	0.388889	0.555556	0.555556	0.5	0.444444
18	single_organism_intracellular_transport(4)	0.388889	0.388889	0.277778	0.333333	0.111111	0.111111	0.388889	0.5	0.555556
18	transferase_activity_transferring_one_carbon_groups(4)	0.444444	0.5	0.277778	0.222222	0.166667	0.5	0.722222	0.888889	0.833333
18	translation_factor_activity_nucleic_acid_binding(6)	0.777778	0.555556	0.388889	0.222222	0	0.0555556	0.444444	0.611111	0.833333
19	carbohydrate_derivative_biosynthetic_process(5)	0.473684	0.421053	0.368421	0.368421	0.157895	0.105263	0.157895	0.315789	0.473684
19	cation_binding(4)	0.210526	0.263158	0.473684	0.473684	0.421053	0.526316	0.526316	0.473684	0.421053
19	cell_cycle(4)	0.263158	0.315789	0.368421	0.368421	0.105263	0.0526316	0.368421	0.473684	0.526316
19	cellular_component_biogenesis(3)	0.578947	0.421053	0.263158	0.157895	0.0526316	0.421053	0.684211	0.789474	0.789474
19	cellular_macromolecule_localization(4)&cellular_protein_localization(5)&intracellular_protein_transport(6)	0.473684	0.421053	0.263158	0.368421	0.263158	0.105263	0.368421	0.421053	0.578947
19	chromosome_organization(4)	0.631579	0.684211	0.684211	0.578947	0.526316	0.315789	0.315789	0.368421	0.421053
19	cytoplasmic_vesicle(4)	0.263158	0.263158	0.315789	0.368421	0.368421	0.473684	0.526316	0.526316	0.631579
19	generation_of_precursor_metabolites_and_energy(4)	0.631579	0.631579	0.684211	0.684211	0.315789	0.263158	0.421053	0.526316	0.631579
19	nucleotidyltransferase_activity(5)	0.578947	0.473684	0.315789	0.315789	0.263158	0.631579	0.631579	0.631579	0.789474
19	organelle_inner_membrane(4)&mitochondrial_membrane(4)&mitochondrial_inner_membrane(5)	0.684211	0.684211	0.421053	0.368421	0.0526316	0.0526316	0.315789	0.315789	0.631579
19	organophosphate_biosynthetic_process(5)	0.526316	0.473684	0.473684	0.473684	0.210526	0.157895	0.210526	0.210526	0.473684
19	oxidation_reduction_process(4)	0.526316	0.684211	0.631579	0.736842	0.368421	0.263158	0.315789	0.315789	0.421053
19	regulation_of_macromolecule_biosynthetic_process(5)&regulation_of_cellular_macromolecule_biosynthetic_process(6)	0.684211	0.578947	0.526316	0.263158	0.210526	0.421053	0.789474	0.736842	0.842105
20	interspecies_interaction_between_organisms(3)&symbiosis_encompassing_mutualism_through_parasitism(4)	0.15	0.1	0.25	0.25	0.5	0.65	0.6	0.65	0.55	Rosette formation; PfEMP1;
20	mitochondrial_envelope(5)	0.7	0.7	0.4	0.35	0.05	0.05	0.35	0.35	0.65
20	phosphotransferase_activity_alcohol_group_as_acceptor(5)	0.2	0.3	0.45	0.6	0.5	0.5	0.45	0.5	0.3
20	proteasome_complex(4)	0.7	0.75	0.9	1	0.35	0	0	0.3	0.5
20	regulation_of_biosynthetic_process(4)&regulation_of_cellular_biosynthetic_process(5)	0.7	0.6	0.5	0.25	0.2	0.4	0.8	0.75	0.85
20	regulation_of_cellular_metabolic_process(4)	0.7	0.6	0.5	0.25	0.2	0.4	0.8	0.75	0.85
20	regulation_of_primary_metabolic_process(4)	0.7	0.6	0.5	0.25	0.2	0.4	0.8	0.75	0.85
20	RNA_splicing(7)	0.5	0.45	0.45	0.05	0	0.25	0.7	0.9	1
20	vacuole(5)	0.35	0.25	0.25	0.2	0.35	0.45	0.55	0.5	0.65
20	vesicle(3)	0.25	0.25	0.35	0.4	0.4	0.5	0.55	0.55	0.6
21	integral_component_of_membrane(4)	0.285714	0.333333	0.52381	0.47619	0.190476	0.190476	0.190476	0.333333	0.285714
21	substrate_specific_transmembrane_transporter_activity(4)	0.428571	0.571429	0.571429	0.571429	0.238095	0.142857	0.285714	0.238095	0.380952
22	intrinsic_component_of_membrane(3)	0.272727	0.318182	0.5	0.454545	0.181818	0.181818	0.227273	0.318182	0.272727
22	kinase_activity(5)	0.272727	0.318182	0.454545	0.590909	0.454545	0.454545	0.409091	0.454545	0.363636
22	multi_organism_process(2)	0.136364	0.136364	0.227273	0.227273	0.454545	0.636364	0.590909	0.590909	0.5	Rosette formation; PfEMP1;
22	regulation_of_gene_expression(5)	0.590909	0.5	0.5	0.318182	0.227273	0.409091	0.772727	0.727273	0.772727
22	regulation_of_macromolecule_metabolic_process(4)	0.590909	0.5	0.5	0.318182	0.227273	0.409091	0.772727	0.727273	0.772727
23	macromolecule_localization(3)	0.391304	0.347826	0.217391	0.347826	0.347826	0.26087	0.434783	0.478261	0.608696
23	nucleotide_metabolic_process(6)	0.608696	0.521739	0.434783	0.391304	0.0869565	0.130435	0.217391	0.391304	0.652174
23	protein_localization(4)&establishment_of_protein_localization(4)&protein_transport(5)	0.391304	0.347826	0.217391	0.347826	0.347826	0.26087	0.434783	0.478261	0.608696
23	regulation_of_metabolic_process(3)	0.608696	0.521739	0.478261	0.304348	0.217391	0.391304	0.782609	0.73913	0.782609
23	response_to_chemical(3)	0.478261	0.521739	0.391304	0.347826	0.391304	0.391304	0.434783	0.73913	0.521739
23	tRNA_metabolic_process(7)	0.391304	0.652174	0.478261	0.217391	0.0434783	0.173913	0.478261	0.782609	0.913043
24	ligase_activity(3)	0.458333	0.625	0.541667	0.25	0.0833333	0.166667	0.416667	0.666667	0.791667
24	nucleoside_phosphate_metabolic_process(5)	0.625	0.541667	0.458333	0.416667	0.0833333	0.125	0.208333	0.375	0.625
24	organelle_envelope(4)	0.666667	0.666667	0.416667	0.375	0.0416667	0.0416667	0.291667	0.333333	0.625
25	ATP_binding(6)	0.44	0.56	0.48	0.36	0.24	0.28	0.48	0.56	0.6
25	cytosolic_large_ribosomal_subunit(6)	0.84	0.6	0.36	0.08	0	0.08	0.8	0.96	1
25	endomembrane_system(3)	0.2	0.28	0.52	0.56	0.24	0.24	0.24	0.4	0.4
25	envelope(3)	0.64	0.64	0.4	0.36	0.04	0.04	0.32	0.32	0.6
26	adenyl_nucleotide_binding(6)&adenyl_ribonucleotide_binding(6)	0.423077	0.538462	0.461538	0.384615	0.230769	0.269231	0.461538	0.538462	0.576923
26	DNA_binding(5)	0.807692	0.576923	0.615385	0.423077	0.346154	0.346154	0.5	0.576923	0.692308
26	intracellular_transport(5)	0.346154	0.346154	0.307692	0.423077	0.192308	0.115385	0.307692	0.346154	0.5
26	organic_substance_transport(5)	0.384615	0.384615	0.269231	0.346154	0.346154	0.230769	0.384615	0.461538	0.615385
26	RNA_processing(6)	0.5	0.461538	0.423077	0.0384615	0	0.269231	0.730769	0.846154	0.961538
27	cellular_amino_acid_metabolic_process(4)	0.407407	0.518519	0.37037	0.148148	0.0740741	0.148148	0.407407	0.703704	0.851852
27	cellular_localization(3)&establishment_of_localization_in_cell(4)	0.333333	0.333333	0.296296	0.407407	0.185185	0.111111	0.333333	0.37037	0.518519
27	cellular_response_to_stimulus(3)	0.481481	0.481481	0.666667	0.666667	0.37037	0.222222	0.37037	0.37037	0.481481	Rab cycle; DNA repair; Centrosome
27	helicase_activity(8)	0.444444	0.407407	0.333333	0.0740741	0.111111	0.444444	0.740741	0.814815	0.851852
27	organonitrogen_compound_biosynthetic_process(5)	0.407407	0.444444	0.296296	0.296296	0.111111	0.185185	0.259259	0.37037	0.592593
27	small_ribosomal_subunit(5)	0.777778	0.444444	0.37037	0.111111	0.037037	0.0740741	0.592593	0.851852	0.888889
27	transcription_DNA_templated(6)&nucleic_acid_templated_transcription(7)	0.592593	0.407407	0.333333	0.222222	0.148148	0.518519	0.851852	0.703704	0.851852
27	transmembrane_transporter_activity(3)	0.407407	0.518519	0.518519	0.444444	0.222222	0.222222	0.333333	0.333333	0.444444
28	hydrolase_activity_acting_on_ester_bonds(4)	0.321429	0.357143	0.321429	0.392857	0.214286	0.285714	0.428571	0.607143	0.642857
28	substrate_specific_transporter_activity(3)	0.392857	0.5	0.464286	0.5	0.25	0.214286	0.357143	0.321429	0.464286
29	nuclear_lumen(5)	0.448276	0.37931	0.310345	0.275862	0.172414	0.517241	0.689655	0.655172	0.793103
29	RNA_biosynthetic_process(6)	0.62069	0.448276	0.37931	0.275862	0.137931	0.482759	0.793103	0.655172	0.827586
30	ncRNA_metabolic_process(6)	0.466667	0.566667	0.366667	0.166667	0.0666667	0.3	0.566667	0.8	0.933333
30	nucleobase_containing_small_molecule_metabolic_process(4)	0.566667	0.5	0.366667	0.333333	0.0666667	0.166667	0.266667	0.433333	0.666667
30	oxidoreductase_activity(3)	0.566667	0.566667	0.5	0.6	0.3	0.233333	0.233333	0.266667	0.433333	Compensatory response
30	response_to_stress(3)	0.6	0.6	0.466667	0.366667	0.2	0.166667	0.366667	0.666667	0.633333	DNA repair; Heat shock proteins
31	mitochondrial_part(4)	0.645161	0.645161	0.483871	0.483871	0.129032	0.0967742	0.290323	0.322581	0.580645
31	ubiquitin_dependent_protein_catabolic_process(8)	0.419355	0.419355	0.645161	0.709677	0.258065	0.0322581	0.129032	0.322581	0.451613
32	ATPase_activity_coupled(9)	0.40625	0.4375	0.40625	0.1875	0.125	0.34375	0.625	0.71875	0.6875
32	modification_dependent_macromolecule_catabolic_process(6)&cellular_protein_catabolic_process(6)&proteolysis_involved_in_cellular_protein_catabolic_process(6)&modification_dependent_protein_catabolic_process(7)	0.4375	0.40625	0.65625	0.71875	0.25	0.03125	0.125	0.3125	0.4375
33	DNA_metabolic_process(5)	0.666667	0.757576	0.787879	0.727273	0.272727	0.0606061	0.181818	0.242424	0.515152
33	organelle_membrane(3)	0.515152	0.454545	0.393939	0.363636	0.0909091	0.151515	0.30303	0.30303	0.606061
33	single_organism_transport(3)&single_organism_localization(3)	0.424242	0.424242	0.424242	0.424242	0.181818	0.151515	0.30303	0.363636	0.454545
34	carbohydrate_derivative_metabolic_process(4)	0.5	0.470588	0.411765	0.382353	0.147059	0.117647	0.205882	0.382353	0.617647
35	organophosphate_metabolic_process(4)	0.485714	0.485714	0.457143	0.485714	0.2	0.142857	0.228571	0.342857	0.514286
36	endopeptidase_activity(6)	0.472222	0.555556	0.666667	0.694444	0.388889	0.166667	0.222222	0.444444	0.555556
37	catalytic_complex(4)	0.459459	0.513514	0.432432	0.486486	0.243243	0.297297	0.459459	0.459459	0.513514	Compensatory response
37	host_cell_cytoplasm_part(6)	0.432432	0.378378	0.27027	0.162162	0.486486	0.621622	0.756757	0.810811	0.756757	PTEX machinery
38	cellular_macromolecule_catabolic_process(5)	0.394737	0.368421	0.578947	0.631579	0.315789	0.131579	0.210526	0.368421	0.5
38	macromolecule_catabolic_process(5)	0.394737	0.368421	0.578947	0.631579	0.315789	0.131579	0.210526	0.368421	0.5
38	protein_catabolic_process(5)	0.394737	0.368421	0.578947	0.631579	0.315789	0.131579	0.210526	0.368421	0.5
39	large_ribosomal_subunit(5)	0.794872	0.615385	0.487179	0.230769	0.025641	0.0769231	0.615385	0.74359	0.871795
39	organelle_organization(3)	0.564103	0.589744	0.487179	0.487179	0.435897	0.333333	0.487179	0.487179	0.487179
39	protein_modification_process(5)&cellular_protein_modification_process(6)	0.307692	0.358974	0.435897	0.512821	0.384615	0.384615	0.410256	0.410256	0.358974
40	host_intracellular_part(5)&host_cell_cytoplasm(6)	0.425	0.4	0.275	0.15	0.45	0.6	0.725	0.775	0.75	PTEX machinery
40	intracellular_region_of_host(5)	0.425	0.4	0.275	0.15	0.45	0.6	0.725	0.775	0.75	PTEX machinery
40	organelle_lumen(3)&intracellular_organelle_lumen(4)	0.475	0.425	0.4	0.4	0.2	0.425	0.55	0.55	0.7
40	RNA_binding(5)	0.775	0.525	0.375	0.1	0.075	0.275	0.65	0.8	0.9
40	transporter_activity(2)	0.325	0.425	0.4	0.4	0.275	0.275	0.35	0.4	0.45
41	cellular_catabolic_process(4)	0.414634	0.390244	0.585366	0.609756	0.292683	0.121951	0.243902	0.414634	0.536585
41	membrane_enclosed_lumen(2)	0.487805	0.439024	0.390244	0.390244	0.195122	0.414634	0.560976	0.560976	0.707317
41	nucleoside_binding(4)&purine_nucleoside_binding(5)&ribonucleoside_binding(5)&purine_ribonucleoside_triphosphate_binding(5)&purine_ribonucleoside_binding(6)	0.512195	0.536585	0.512195	0.365854	0.243902	0.170732	0.463415	0.560976	0.658537
42	carbohydrate_derivative_binding(3)	0.5	0.52381	0.5	0.380952	0.238095	0.166667	0.452381	0.547619	0.642857
42	cytosolic_ribosome(5)	0.857143	0.547619	0.357143	0.047619	0	0.0714286	0.761905	0.97619	1
42	purine_nucleotide_binding(5)	0.5	0.52381	0.5	0.380952	0.238095	0.166667	0.452381	0.547619	0.642857
42	ribonucleotide_binding(4)&purine_ribonucleotide_binding(5)	0.5	0.52381	0.5	0.380952	0.238095	0.166667	0.452381	0.547619	0.642857
42	single_organism_biosynthetic_process(4)	0.47619	0.52381	0.380952	0.357143	0.142857	0.190476	0.357143	0.47619	0.642857
43	nuclear_part(4)	0.465116	0.395349	0.325581	0.27907	0.139535	0.44186	0.651163	0.651163	0.790698
43	nucleobase_containing_compound_biosynthetic_process(5)	0.651163	0.465116	0.372093	0.27907	0.116279	0.395349	0.604651	0.55814	0.767442
43	nucleotide_binding(4)&nucleoside_phosphate_binding(4)	0.511628	0.534884	0.511628	0.395349	0.255814	0.186047	0.465116	0.534884	0.627907
44	cellular_component_organization(3)	0.590909	0.613636	0.5	0.5	0.409091	0.318182	0.477273	0.522727	0.5
44	peptidase_activity(4)	0.522727	0.590909	0.613636	0.590909	0.363636	0.204545	0.318182	0.522727	0.636364
44	peptidase_activity_acting_on_L_amino_acid_peptides(5)	0.522727	0.590909	0.613636	0.590909	0.363636	0.204545	0.318182	0.522727	0.636364
44	small_molecule_binding(3)	0.5	0.522727	0.522727	0.409091	0.272727	0.181818	0.454545	0.522727	0.613636
45	anion_binding(4)	0.466667	0.488889	0.511111	0.4	0.288889	0.2	0.466667	0.555556	0.6
45	macromolecule_modification(5)	0.311111	0.355556	0.377778	0.444444	0.333333	0.422222	0.488889	0.488889	0.444444
45	transferase_activity_transferring_phosphorus_containing_groups(4)	0.4	0.377778	0.377778	0.444444	0.333333	0.488889	0.466667	0.511111	0.555556
46	cytosolic_part(5)	0.869565	0.565217	0.347826	0.0652174	0	0.0652174	0.782609	0.978261	1
47	aromatic_compound_biosynthetic_process(5)	0.617021	0.425532	0.340426	0.255319	0.106383	0.361702	0.553191	0.510638	0.744681
48	host_cell_part(4)	0.354167	0.354167	0.291667	0.166667	0.416667	0.520833	0.645833	0.666667	0.645833	PTEX machinery
49	ATPase_activity(8)	0.428571	0.469388	0.44898	0.306122	0.142857	0.244898	0.44898	0.591837	0.571429
50	carboxylic_acid_metabolic_process(6)	0.52	0.6	0.5	0.34	0.14	0.18	0.4	0.62	0.76
50	extraorganismal_space(3)&other_organism_part(3)&other_organism(4)&other_organism_cell(4)&host(5)&host_cell(5)	0.36	0.36	0.3	0.16	0.42	0.52	0.64	0.68	0.66	PTEX machinery
51	extracellular_region(2)&extracellular_region_part(2)	0.372549	0.372549	0.294118	0.156863	0.411765	0.529412	0.647059	0.686275	0.666667	PTEX machinery
51	membrane_part(2)	0.333333	0.352941	0.392157	0.372549	0.156863	0.215686	0.313725	0.294118	0.352941
52	catabolic_process(3)&organic_substance_catabolic_process(4)	0.480769	0.442308	0.596154	0.596154	0.25	0.153846	0.288462	0.5	0.615385
52	organic_acid_metabolic_process(4)&oxoacid_metabolic_process(5)	0.5	0.576923	0.480769	0.326923	0.134615	0.173077	0.403846	0.615385	0.75
53	cellular_nitrogen_compound_biosynthetic_process(5)	0.54717	0.45283	0.339623	0.245283	0.113208	0.358491	0.566038	0.54717	0.754717
53	heterocycle_biosynthetic_process(5)	0.566038	0.415094	0.301887	0.226415	0.0943396	0.358491	0.566038	0.528302	0.735849
53	organic_cyclic_compound_biosynthetic_process(5)	0.566038	0.415094	0.301887	0.226415	0.0943396	0.358491	0.566038	0.528302	0.735849
53	proteolysis(5)	0.433962	0.433962	0.584906	0.622642	0.320755	0.132075	0.226415	0.396226	0.471698
54	regulation_of_cellular_process(3)	0.481481	0.407407	0.462963	0.37037	0.259259	0.333333	0.555556	0.592593	0.611111
55	cellular_component_organization_or_biogenesis(2)	0.581818	0.545455	0.4	0.4	0.345455	0.381818	0.563636	0.6	0.6
56	phosphate_containing_compound_metabolic_process(5)	0.410714	0.428571	0.464286	0.553571	0.339286	0.285714	0.303571	0.357143	0.410714
57	apicoplast(6)	0.45614	0.561404	0.508772	0.526316	0.280702	0.192982	0.263158	0.421053	0.614035
58	regulation_of_biological_process(2)	0.465517	0.396552	0.465517	0.396552	0.258621	0.327586	0.568966	0.603448	0.603448
59	organonitrogen_compound_metabolic_process(4)	0.457627	0.508475	0.389831	0.254237	0.101695	0.186441	0.355932	0.59322	0.762712
59	plastid(5)	0.474576	0.542373	0.508475	0.525424	0.271186	0.186441	0.254237	0.40678	0.610169
60	phosphorus_metabolic_process(4)	0.416667	0.433333	0.466667	0.55	0.333333	0.266667	0.3	0.35	0.416667	Phosphate related processes
61	mitochondrion(5)	0.606557	0.590164	0.47541	0.360656	0.131148	0.131148	0.262295	0.377049	0.622951
62	establishment_of_localization(3)&transport(4)	0.33871	0.354839	0.370968	0.403226	0.306452	0.241935	0.354839	0.387097	0.467742
62	ion_binding(3)	0.387097	0.419355	0.483871	0.403226	0.322581	0.306452	0.5	0.548387	0.548387
63	localization(2)	0.349206	0.365079	0.380952	0.396825	0.31746	0.238095	0.349206	0.380952	0.460317
63	protein_binding(3)	0.507937	0.380952	0.333333	0.269841	0.269841	0.365079	0.539683	0.603175	0.650794
64	structural_constituent_of_ribosome(3)	0.796875	0.53125	0.4375	0.171875	0.03125	0.078125	0.59375	0.78125	0.875
65	nucleic_acid_binding(4)	0.769231	0.523077	0.446154	0.246154	0.169231	0.276923	0.584615	0.692308	0.8
66	biological_regulation(2)	0.439394	0.363636	0.424242	0.363636	0.242424	0.348485	0.560606	0.560606	0.560606
66	ribosomal_subunit(4)	0.787879	0.545455	0.439394	0.181818	0.030303	0.0757576	0.606061	0.787879	0.878788
67	response_to_stimulus(2)	0.447761	0.432836	0.462687	0.447761	0.358209	0.328358	0.41791	0.552239	0.477612	DNA Repair; PfEMP1; Rosette formation
67	ribosome(4)	0.791045	0.537313	0.432836	0.179104	0.0298507	0.0746269	0.61194	0.791045	0.880597
69	cytosol(5)	0.724638	0.521739	0.333333	0.130435	0.0724638	0.15942	0.710145	0.84058	0.913043
70	structural_molecule_activity(2)	0.771429	0.528571	0.428571	0.185714	0.0428571	0.1	0.585714	0.757143	0.842857
77	nucleoside_triphosphatase_activity(7)	0.415584	0.454545	0.363636	0.25974	0.181818	0.285714	0.467532	0.584416	0.584416
81	hydrolase_activity_acting_on_acid_anhydrides(4)&hydrolase_activity_acting_on_acid_anhydrides_in_phosphorus_containing_anhydrides(5)&pyrophosphatase_activity(6)	0.407407	0.444444	0.358025	0.259259	0.17284	0.283951	0.469136	0.567901	0.580247
82	nucleus(5)	0.512195	0.47561	0.402439	0.292683	0.182927	0.378049	0.573171	0.658537	0.756098
83	small_molecule_metabolic_process(4)	0.506024	0.542169	0.433735	0.349398	0.13253	0.192771	0.373494	0.554217	0.698795
85	ribonucleoprotein_complex(3)	0.729412	0.517647	0.447059	0.152941	0.0352941	0.141176	0.658824	0.811765	0.894118
87	RNA_metabolic_process(5)	0.54023	0.482759	0.367816	0.149425	0.0689655	0.367816	0.712644	0.770115	0.908046
91	membrane(2)	0.362637	0.395604	0.428571	0.395604	0.186813	0.252747	0.340659	0.351648	0.461538
93	transferase_activity(3)	0.408602	0.419355	0.397849	0.387097	0.290323	0.408602	0.483871	0.623656	0.634409
98	organic_cyclic_compound_binding(3)&heterocyclic_compound_binding(3)	0.663265	0.540816	0.479592	0.316327	0.214286	0.244898	0.540816	0.622449	0.72449
100	intracellular_non_membrane_bounded_organelle(4)	0.71	0.52	0.45	0.3	0.12	0.18	0.52	0.62	0.75
100	non_membrane_bounded_organelle(3)	0.71	0.52	0.45	0.3	0.12	0.18	0.52	0.62	0.75
106	translation(6)	0.707547	0.54717	0.443396	0.179245	0.0377358	0.103774	0.54717	0.754717	0.867925
116	nucleic_acid_metabolic_process(5)	0.560345	0.543103	0.465517	0.284483	0.12931	0.293103	0.586207	0.646552	0.801724
123	single_organism_metabolic_process(3)	0.479675	0.528455	0.447154	0.390244	0.186992	0.195122	0.357724	0.520325	0.642276
128	protein_complex(3)	0.515625	0.53125	0.476562	0.484375	0.25	0.226562	0.351562	0.398438	0.539062
145	nucleobase_containing_compound_metabolic_process(4)	0.551724	0.531034	0.448276	0.303448	0.131034	0.268966	0.517241	0.6	0.765517
148	cellular_aromatic_compound_metabolic_process(4)	0.547297	0.52027	0.439189	0.297297	0.128378	0.263514	0.506757	0.587838	0.756757
152	heterocycle_metabolic_process(4)	0.539474	0.513158	0.427632	0.289474	0.125	0.269737	0.513158	0.592105	0.756579
152	organic_cyclic_compound_metabolic_process(4)	0.539474	0.513158	0.427632	0.289474	0.125	0.269737	0.513158	0.592105	0.756579
155	cellular_nitrogen_compound_metabolic_process(4)	0.529032	0.516129	0.43871	0.303226	0.135484	0.264516	0.503226	0.593548	0.754839
156	macromolecule_biosynthetic_process(5)&cellular_macromolecule_biosynthetic_process(5)	0.685897	0.557692	0.487179	0.282051	0.102564	0.166667	0.525641	0.653846	0.794872
162	gene_expression(5)	0.641975	0.5	0.419753	0.17284	0.0555556	0.203704	0.62963	0.759259	0.87037
163	nitrogen_compound_metabolic_process(3)	0.527607	0.503067	0.423313	0.294479	0.134969	0.263804	0.496933	0.595092	0.754601
164	single_organism_cellular_process(3)	0.426829	0.457317	0.414634	0.390244	0.207317	0.213415	0.365854	0.47561	0.567073
166	hydrolase_activity(3)	0.391566	0.451807	0.421687	0.379518	0.259036	0.289157	0.439759	0.566265	0.596386
170	intracellular_organelle_part(3)	0.605882	0.482353	0.417647	0.311765	0.135294	0.217647	0.5	0.552941	0.705882
175	organelle_part(2)	0.594286	0.474286	0.411429	0.302857	0.148571	0.228571	0.508571	0.565714	0.714286
182	binding(2)	0.532967	0.434066	0.434066	0.318681	0.263736	0.32967	0.543956	0.593407	0.648352
183	cellular_protein_metabolic_process(5)	0.579235	0.480874	0.464481	0.344262	0.163934	0.163934	0.459016	0.612022	0.68306
195	cellular_biosynthetic_process(4)	0.635897	0.548718	0.461538	0.297436	0.112821	0.174359	0.492308	0.620513	0.764103
196	organic_substance_biosynthetic_process(4)	0.632653	0.55102	0.464286	0.295918	0.112245	0.173469	0.494898	0.622449	0.765306
197	biosynthetic_process(3)	0.629442	0.548223	0.461929	0.294416	0.111675	0.177665	0.497462	0.624365	0.761421
206	protein_metabolic_process(4)	0.558252	0.470874	0.461165	0.354369	0.199029	0.179612	0.451456	0.601942	0.669903
207	single_organism_process(2)	0.425121	0.458937	0.410628	0.391304	0.217391	0.222222	0.362319	0.478261	0.550725
214	macromolecular_complex(2)	0.602804	0.528037	0.46729	0.35514	0.163551	0.191589	0.471963	0.560748	0.682243
239	intracellular_membrane_bounded_organelle(4)	0.48954	0.493724	0.447699	0.380753	0.217573	0.267782	0.393305	0.485356	0.640167
249	cytoplasmic_part(4)	0.554217	0.506024	0.425703	0.313253	0.164659	0.184739	0.449799	0.562249	0.694779
249	membrane_bounded_organelle(3)	0.485944	0.48996	0.441767	0.37751	0.236948	0.281124	0.409639	0.485944	0.638554
282	cytoplasm(4)	0.542553	0.524823	0.43617	0.312057	0.180851	0.20922	0.464539	0.560284	0.677305
285	cellular_macromolecule_metabolic_process(4)	0.575439	0.487719	0.459649	0.329825	0.168421	0.22807	0.512281	0.614035	0.719298
303	macromolecule_metabolic_process(4)	0.567657	0.485149	0.465347	0.343234	0.181518	0.224422	0.49835	0.60396	0.70297
311	intracellular_organelle(3)	0.549839	0.501608	0.440514	0.340836	0.192926	0.237942	0.446945	0.540193	0.672026
322	organelle(2)	0.543478	0.496894	0.437888	0.341615	0.21118	0.251553	0.459627	0.540373	0.667702
330	catalytic_activity(2)	0.421212	0.463636	0.433333	0.39697	0.266667	0.309091	0.433333	0.563636	0.606061
360	cellular_metabolic_process(3)	0.558333	0.483333	0.447222	0.341667	0.175	0.225	0.472222	0.586111	0.7
363	primary_metabolic_process(3)	0.559229	0.484848	0.4573	0.358127	0.187328	0.225895	0.46832	0.584022	0.68595
380	organic_substance_metabolic_process(3)	0.55	0.478947	0.452632	0.355263	0.189474	0.226316	0.460526	0.576316	0.684211
392	metabolic_process(2)	0.55102	0.482143	0.451531	0.359694	0.191327	0.229592	0.459184	0.571429	0.678571

[truncated: 2 more sheets: z-values, ontologie]
